# Supplementary material for: Differences in honeybee queen pheromones revealed by LC-MS/MS: Reassessing the honest signal hypothesis
Source: iScience. 2024 Sep 12;27(10):110906. doi: 10.1016/j.isci.2024.110906 (PMC11465126; doi:10.1016/j.isci.2024.110906)
Supplement: Data S1. Excel file containing relative quantification data for QRP components, related to Figure 4 [file mmc2.xlsx]

## Sheet: Sheet1
Group	Age	two.week	summer.end
Early	Young	1	1
Early	Young	1	1
Early	Young	1	1
Early	Young	1	1
Early	Young	1	1
Early	Young	1	1
Early	Young	1	1
Early	Young	1	1
Early	Young	1	1
Early	Young	1	1
Early	Young	1	1
Early	Young	1	1
Early	Young	1	1
Early	Young	1	1
Early	Young	1	1
Early	Young	1	1
Early	Young	1	1
Early	Young	1	1
Early	Young	1	1
Early	Young	1	1
Early	Young	1	1
Early	Young	1	1
Early	Young	1	1
Early	Young	1	1
Early	Young	1	1
Early	Young	1	1
Early	Young	1	1
Early	Young	1	1
Early	Young	1	1
Early	Young	1	1
Early	Young	1	1
Early	Young	1	1
Early	Young	1	1
Early	Young	1	1
Early	Young	1	1
Early	Young	1	1
Early	Young	1	1
Early	Young	1	1
Early	Young	1	0
Early	Young	1	0
Early	Young	1	0
Early	Young	1	0
Early	Young	1	0
Early	Young	1	0
Early	Young	0	0
Early	Young	0	0
Early	Young	0	0
Early	Young	0	0
Early	Young	0	0
Early	Young	0	0
Banked	Old	1	1
Banked	Old	1	1
Banked	Old	1	1
Banked	Old	1	1
Banked	Old	1	1
Banked	Old	1	1
Banked	Old	1	1
Banked	Old	1	1
Banked	Old	1	1
Banked	Old	1	1
Banked	Old	1	1
Banked	Old	1	1
Banked	Old	1	1
Banked	Old	1	1
Banked	Old	1	1
Banked	Old	1	1
Banked	Old	1	1
Banked	Old	1	1
Banked	Old	1	1
Banked	Old	1	1
Banked	Old	1	1
Banked	Old	1	1
Banked	Old	1	1
Banked	Old	1	1
Banked	Old	1	1
Banked	Old	1	1
Banked	Old	1	1
Banked	Old	1	1
Banked	Old	1	1
Banked	Old	1	1
Banked	Old	1	1
Banked	Old	1	1
Banked	Old	1	1
Banked	Old	1	1
Banked	Old	1	1
Banked	Old	1	1
Banked	Old	1	1
Banked	Old	1	1
Banked	Old	1	1
Banked	Old	1	1
Banked	Old	1	1
Banked	Old	1	1
Banked	Old	1	1
Banked	Old	1	1
Banked	Old	1	1
Banked	Old	1	0
Banked	Old	1	0
Banked	Old	1	0
Banked	Old	0	0
Banked	Old	0	0
Late	Old	1	1
Late	Old	1	1
Late	Old	1	1
Late	Old	1	1
Late	Old	1	1
Late	Old	1	1
Late	Old	1	1
Late	Old	1	1
Late	Old	1	1
Late	Old	1	1
Late	Old	1	1
Late	Old	1	1
Late	Old	1	1
Late	Old	1	1
Late	Old	1	1
Late	Old	1	1
Late	Old	1	1
Late	Old	1	1
Late	Old	1	1
Late	Old	1	1
Late	Old	1	1
Late	Old	1	1
Late	Old	1	1
Late	Old	1	1
Late	Old	1	1
Late	Old	1	1
Late	Old	1	1
Late	Old	1	1
Late	Old	1	1
Late	Old	1	1
Late	Old	1	1
Late	Old	1	1
Late	Old	1	1
Late	Old	1	1
Late	Old	1	1
Late	Old	1	1
Late	Old	1	1
Late	Old	1	1
Late	Old	1	1
Late	Old	1	1
Late	Old	1	1
Late	Old	1	1
Late	Old	1	1
Late	Old	1	0
Late	Old	1	0
Late	Old	1	0
Late	Old	1	0
Late	Old	0	0
Late	Old	0	0
Late	Old	0	0
