# Supplementary material for: Differences in honeybee queen pheromones revealed by LC-MS/MS: Reassessing the honest signal hypothesis
Source: iScience. 2024 Sep 12;27(10):110906. doi: 10.1016/j.isci.2024.110906 (PMC11465126; doi:10.1016/j.isci.2024.110906)
Supplement: Data S2. Excel file containing queen acceptance data, related to Figure 3 [file mmc3.xlsx]

## Sheet: Metabolomics Compiled
Sample	Queen.ID	Ovary.mg	Group	HOB	LEA	9HDA	10HDA	9ODA	MO	HVA	CA
V1_11-2-2023_R-A2_15001	V1	7.6	Virgin	312.72	327.91	153322	83748.9	42188.5	4064.71	765.77	42.03
V2_11-1-2023_R-A3_14961	V2	6.41	Virgin	367.8	227.05	101269	92967.1	63244.1	2349.09	603.42	46.75
V3_11-1-2023_R-A4_14978	V3	5.75	Virgin	553.07	242.02	178452	111348	49725.4	3381.14	622.41	46.2
V4_11-1-2023_R-A5_14970	V4	10.3	Virgin	244.6	274.38	41254.2	44888.3	10690	2716.37	825.34	48.21
V5_11-1-2023_R-A6_14967	V5	4.16	Virgin	539.57	395.86	112537	79502.2	77870.5	2707.62	692.64	75.9
V6_11-2-2023_R-A7_14998	V6	4.34	Virgin	1075.48	346.39	252258	98268.9	150096	4143.05	664.44	72.95
V7_11-2-2023_R-A8_15004	V7	16.71	Virgin	274.66	721.1	46478.4	51675.8	11894.1	4462.53	967.53	60.78
V8_11-2-2023_R-A9_14991	V8	4.17	Virgin	543.52	280.28	187635	111032	122219	3807.21	797.72	60.44
V9_11-2-2023_R-B1_14988	V9	6.92	Virgin	416.99	522.26	93398	50023.5	21194.8	4342.77	846.96	53.9
V10_11-2-2023_R-B2_14997	V10	6.36	Virgin	590.91	490.74	210218	65599.2	97445.1	4579.4	733.82	55.37
Q11_11-2-2023_R-B4_14985	Q11	69.17	Early mated	12060	296.28	188377	68532.3	384522	3547.73	7861.12	272.69
Q12_11-1-2023_R-B5_14975	Q12	63.72	Early mated	4482.43	458.58	236128	65909.6	366710	3196.5	4420.63	113.36
Q13_11-2-2023_R-B6_15003	Q13	73.32	Early mated	14937	286.87	265174	52726.1	347787	4237.24	12700.5	314.05
Q14_11-2-2023_R-B7_14999	Q14	59.51	Early mated	2951.33	612.68	268931	47167.1	396724	4236.48	2182.04	94.57
Q15_11-1-2023_R-B8_14976	Q15	48.88	Early mated	3773.93	318.81	224764	65102.8	346704	3090.53	1484.99	95.24
Q16_11-1-2023_R-B9_14974	Q16	100.92	Early mated	7920.6	423.74	259050	80925.1	383797	3094.74	3458.29	166.34
Q17_11-1-2023_R-C1_14968	Q17	87.85	Early mated	6144.98	296.03	226348	75666.5	463927	2775.99	5290.73	156.5
Q18_11-2-2023_R-C2_14982	Q18	88.75	Early mated	3777.08	366.17	232907	43866.2	375786	3152.94	5438.58	166.89
Q19_11-2-2023_R-C3_14981	Q19	87.93	Early mated	8227.8	479	180235	18666.5	305918	3522.31	5729.87	223.31
Q20_11-1-2023_R-C4_14969	Q20	56.75	Early mated	3092.6	400.77	172709	66717.2	369009	2813.18	2645.75	83.94
Q21_11-1-2023_R-C6_14980	Q21	57.07	Banked	17215.7	7566.39	360153	19906.2	356168	7239	6502.32	67.81
Q22_11-2-2023_R-C7_14986	Q22	55.32	Banked	9039.99	767.9	302543	27429.9	326438	4051.31	5327.6	86.41
Q23_11-1-2023_R-C8_14979	Q23	49.96	Banked	10654.2	383.84	395347	45288	395401	3493.82	5680.75	90.27
Q24_11-2-2023_R-C9_15006	Q24	40.09	Banked	6594.49	676.42	525237	36822.9	361448	5042.13	5483.64	95.47
Q25_11-1-2023_R-D1_14973	Q25	78.1	Banked	5071.39	305.86	390278	19852.3	336573	3038	5677.6	72.33
Q26_11-2-2023_R-D2_15005	Q26	51.85	Banked	7875.11	355.57	332780	15687	337556	4430.43	6469.81	103.12
Q27_11-2-2023_R-D3_14994	Q27	37.08	Banked	7127.44	665.12	438933	17102.6	325214	4321.51	3288.5	69.16
Q28_11-1-2023_R-D4_14962	Q28	66.4	Banked	13960.6	320.22	302373	44571.8	428573	2306.43	11473.6	138.04
Q29_11-1-2023_R-D5_14963	Q29	44.26	Banked	4294.33	290.59	533231	38730.8	250707	2456.66	2674.51	66.32
Q30_11-1-2023_R-D6_14964	Q30	59.77	Banked	9591.91	774.29	388718	20346.4	274067	2673.4	4395.58	72.95
Q31_11-2-2023_R-D8_14990	Q31	74.31	Late mated	11787.9	832.73	320804	43263.7	247607	3989.66	6646.52	94.37
Q32_11-2-2023_R-D9_15000	Q32	62.98	Late mated	3962.96	718.34	384660	48199.7	345803	4120.2	9106.65	131.77
Q33_11-1-2023_R-E1_14977	Q33	79.87	Late mated	7414	529.27	323583	17950.6	301425	3156.72	5246.45	63.45
Q34_11-2-2023_R-E2_15002	Q34	77.71	Late mated	18040	413.71	378613	58206	352364	4077.99	15090.6	139.63
Q35_11-2-2023_R-E3_14993	Q35	71.55	Late mated	10643.9	618.95	408615	36799.1	328977	4111.69	10615.4	163.15
Q36_11-2-2023_R-E4_14992	Q36	72.89	Late mated	12938.9	411.36	370689	51236.5	356348	3620.12	12476.1	104.35
Q37_11-1-2023_R-E5_14965	Q37	81.72	Late mated	11928.5	871.45	388012	43158.7	332064	2465.51	15130.3	139
Q38_11-2-2023_R-E6_14987	Q38	62.07	Late mated	25431.7	460.21	513852	40659	360647	3840.62	8942.26	116.23
Q39_11-1-2023_R-E7_14966	Q39	46.6	Late mated	5054.81	523.77	424901	48247	371673	2794.49	5297.39	90.56
Q40_11-2-2023_R-E8_14989	Q40	80.2	Late mated	11125.9	1379.96	380963	27950.3	269775	4185.49	11374.3	108.45
