# Supplementary material for: Differences in honeybee queen pheromones revealed by LC-MS/MS: Reassessing the honest signal hypothesis
Source: iScience. 2024 Sep 12;27(10):110906. doi: 10.1016/j.isci.2024.110906 (PMC11465126; doi:10.1016/j.isci.2024.110906)
Supplement: Data S4. Excel file containing filtered metabolomics data acquired in negative ion mode, related to Figures 5, 6, and 7 [file mmc5.xlsx]

## Sheet: negative mode data
Compound	Matched	V1	V2	V3	V4	V5	V6	V7	V8	V9	V10	Q11	Q12	Q13	Q14	Q15	Q16	Q17	Q18	Q19	Q20	Q21	Q22	Q23	Q24	Q25	Q26	Q27	Q28	Q29	Q30	Q31	Q32	Q33	Q34	Q35	Q36	Q37	Q38	Q39	Q40
1,4-cyclohexanedicarboxylic acid	yes	167.733	203.727	211.235	150.381	188.749	337.535	162.086	198.783	152.776	192.129	1346.18	1229.49	1787.83	1013.54	2463.25	2036.22	2368.97	1139.9	1521.18	1511.68	1926.94	1672.96	1976.78	1104.4	1030.62	1217.9	990.585	2280.11	1137.78	1078.06	1733.82	2030.78	1586.68	1488.18	1436.19	1752.55	2068.41	1889.63	2759.7	1808.67
2-hydroxy-3-methylpentanoic acid	yes	400.289	439.576	442.56	100.425	560.515	450.701	93.9924	639.791	429.154	504.689	377.523	369.242	548.625	321.771	753.12	1369.78	929.507	641.754	342.52	278.757	204.776	272.075	217.172	234.295	239.57	246.864	214.057	299.071	450.929	193.524	508.075	716.01	604.669	1057.87	781.254	1180.2	1202.68	514.88	1399.31	415.253
2-hydroxyoctanoic acid	yes	35396	62394.4	56657.8	12578.6	64229.4	82058.4	7571.99	75365.6	22344.3	54963.9	82935.2	113469	159519	86041.5	175222	149228	183367	122012	59024.8	141759	162903	176266	278932	138379	115023	104380	113711	169786	155602	144608	163804	233005	179603	192952	170296	239168	235841	241823	288353	163894
2-hydroxyquinoline	yes	105.722	147.509	705.198	94.4804	431.059	95.7254	89.0229	471.925	101.353	626.098	53.938	60.0499	62.7238	56.4278	64.3219	51.7345	48.4333	74.2869	76.1263	60.2369	60.9245	58.8323	48.1821	57.0306	55.2536	45.8148	56.1889	64.7161	61.7638	65.3848	49.2334	53.1101	55.0537	42.7493	58.1645	63.5854	69.2647	44.6467	70.1664	52.3872
2'-o-Methyluridine	yes	77.9894	89.7417	79.1716	84.0364	66.7749	95.8849	89.4001	88.328	100.976	79.3141	266.461	221.37	278.073	285.773	288.425	317.051	319.151	256.172	181.903	177.106	452.992	319.148	632.796	290.104	282.272	231.331	166.559	236.923	338.862	242.299	163.539	272.245	255.365	104.274	202.073	170.334	247.968	346.614	223.194	259.802
3,4-dihydroxymandelic acid	yes	3921.63	2954.87	3662.96	1736.35	4471.15	4425.89	2640.8	4294.36	3318.29	4313.31	3085.86	1791.6	1787.15	1316.53	2958.02	3012.66	2463.61	1797.46	1744.8	1689.65	1666.62	1231.69	2772.87	1208.16	1316.87	1418.16	486.623	1736.67	1655.71	783.933	2249.89	5210.88	2059.97	2641.95	3810.09	3000.27	1935.68	3941.13	2748.44	1885.14
3-hydroxy-1-(4-hydroxyphenyl)propan-1-one	yes	29.0622	37.3263	60.5014	22.4738	39.7667	95.2864	30.3514	47.7491	20.7859	41.2891	391.742	345.189	267.968	386.868	177.6	458.6	544.746	310.977	285.601	337.361	106.223	107.37	245.254	99.0298	86.6334	65.8704	73.1668	158.784	152.739	50.3701	113.528	134.362	114.31	164.618	127.605	207.023	218.348	233.64	219.4	179.74
3-hydroxybenzoic acid	yes	2592.81	1500.84	3402.87	1532.26	1835.4	2020.36	1109.37	1460.88	2145.3	1638.35	1118.23	2244.8	1120.28	569.776	1453.43	3110.03	1247.94	1750.05	1206.28	1857.71	917.828	459.238	1408.33	707.648	693.022	548.473	276.679	841.731	1033.57	566.98	1042.97	1758.47	593.552	598.158	774.434	956.253	1136.43	1922.42	1431.64	680.786
3-hydroxycinnamic acid	yes	761.629	1227.35	2665.34	361.546	1190.25	4087.29	305.43	2908.02	261.427	1884.84	3817.84	4020.23	2108.38	4853.61	3997.13	8474.02	7794.84	3302.2	4129.37	6235.58	733.918	651.826	1352.21	1208.07	564.111	508.881	332.591	1503.91	867.819	261.212	1007.08	1634.34	909.142	1490.4	1237.66	1788.58	1264.28	1726.61	2792.39	1260.76
3-hydroxykynurenine	yes	12042.2	12349.9	13889.4	12408.8	14171.9	10913.7	9857.44	11390.5	14075.1	12335.4	3319.03	3607.55	2994.57	3117.39	2778.66	3361.21	2955.43	3119.45	3208.27	2577.26	1238.71	1050.65	1162.01	1466.41	1123.81	1232.96	1321.82	1464.44	1217.44	1230.92	1024.36	1218.86	1285.83	1525.28	1604.39	1146.1	1254.74	1774.35	1178.8	1318.38
3-hydroxysebacic acid	yes	109.258	123.485	119.583	142.122	71.0794	266.013	117.198	140.543	87.5801	154.872	596.396	378.542	554.218	332.322	457.828	669.765	795.869	527.898	318.839	352.72	172.95	293.801	291.706	148.677	126.518	187.719	157.223	246.01	121.797	151.267	382.566	305.135	368.056	511.611	566.067	567.078	404.155	427.595	512.338	555.751
3-methylcatechol	yes	255.124	482.258	372.681	245.121	423.994	398.602	284.421	571.471	345.479	347.106	1122.42	1117.97	1416.07	1677.01	715.41	1870.33	2072.83	1017.16	1438.29	2298.51	64.966	56.238	325.973	60.9851	77.32	70.2172	65.2983	106.982	71.4835	52.6785	43.5862	43.4414	66.1313	58.2675	53.131	65.0889	71.1039	98.2188	79.0957	111.913
4-hydroxybenzaldehyde	yes	9621.03	18216.8	16503.8	4351.62	27891.8	25795.5	3092.56	32103.9	5315.81	18436.1	23918.6	17648.9	9137.36	17460.8	16364.1	22224.2	27963	17038.8	7165.15	22647.4	851.11	240.89	2374.12	598.279	1680.97	306.659	194.839	887.035	958.849	259.819	169.397	969.056	323.933	303.125	1082.76	980.141	620.483	1196.76	494.991	324.541
4-hydroxybenzoic acid	yes	19059.5	21377.1	21912.3	11008.4	31680.7	23358.7	12513.1	23591.7	17431.1	22592.3	16440.7	10166	8068.18	6137.51	17046.9	18057.9	15735.5	9248.35	8969.4	10461.1	8563.69	6200.41	15650.1	5546.28	7677.58	6192.41	1757.86	11597.9	10854.6	4209.36	11830.2	28296	11256.5	12260.5	19835.9	15253.3	12967.8	22733	18094.1	9611.39
10-hydroxydecanoic acid	yes	35228.2	26021.9	38655	16289	20726.1	46561.4	28671.3	45210.6	26061.8	37559.4	39584.2	32770.1	40602.2	27539.8	34654	44883.7	39499.9	38121.4	17277.8	31731.7	34797.2	32976.4	40603.1	37699	27889.1	26963.1	25683.3	51902.5	33487.3	26654	46205.4	46782.8	44454.4	68644.5	53074.8	86312.8	70573.4	88372.2	71442.5	68237.5
biopterin	yes	555.398	422.841	435.132	417.546	471.212	474.75	443.213	623.7	419.079	514.698	456.895	543.914	411.1	495.506	409.832	464.459	418.284	384.729	462.566	377.224	791.365	672.211	525.572	661.965	851.837	565.306	776.842	912.087	734.399	649.881	624.183	697.043	538.308	644.418	676.654	841.958	758.627	818.261	659.915	573.598
5-hydroxyindoleacetic acid	yes	1670.96	2007.25	2306.62	1283.74	1792.6	1059.95	666.924	1543.45	2068.79	1882.65	198.493	100.817	191.332	82.6312	55.6185	130.839	81.4383	118.349	93.7781	100.354	38.7355	12.04	115.746	82.958	38.3176	70.2631	105.747	123.539	49.604	29.6683	90.2118	79.4835	122.906	281.171	257.975	476.191	240.302	182.824	56.1544	190.555
acetyl-L-tyrosine	yes	223.195	95.8614	150.925	414.763	110.098	122.962	350.024	151.616	436.068	218.536	43.0882	42.5468	55.2094	35.3518	19.3496	44.2861	40.4117	48.5191	41.0491	42.0119	47.2183	71.0036	51.2677	63.5172	60.2474	69.2023	54.0055	83.0969	59.4663	58.9593	36.395	63.5094	48.7918	55.9485	53.3202	72.9147	60.234	43.5992	33.0008	41.0803
tetradecanedioic acid	yes	128.539	219.308	254.057	109.885	175.795	315.092	133.213	187.372	121.096	157.231	504.451	789.855	642.203	564.939	984.185	871.491	750.913	617.129	404.721	555.91	1241.73	1060.76	1030.69	1072.14	775.43	801.001	631.342	1068.24	1241.15	693.778	1005.85	1203.75	1253.38	963.598	1199.32	1042.92	1333.08	1645.17	1042.71	1668.38
traumatic acid	yes	1830.6	2574.94	3402.34	1665.01	2512.34	2642.69	1634.72	2623.02	1856.07	2282.39	4611.64	4270.24	4033.28	3333.72	4819.35	5229.81	4504.39	2848.87	2102.2	4696.44	2537.53	2562.13	3665.15	2945.6	2158.17	2774.87	2326.3	4124.21	3047.51	2540.58	3078.55	3195.32	2226.67	4026.12	2642.11	3413.45	3610.51	4210.9	3290.12	2848.14
gamma-glu-leu	yes	2169.55	932.671	1197.3	2733.11	1212.33	1308.89	2777.51	930.423	2320.78	1254.4	2166.5	1142.27	1280.96	1235.8	1199.28	1583.12	1337.96	1605.62	1119.59	1471.11	1748.95	1891.5	2085.62	1747.53	2277.28	1599.35	2330.02	1936.43	2027.16	1687.74	2028.14	1582.82	2004.25	2028.12	1781.01	3510.32	2079.28	1490.49	1539.96	1690.02
PE(18:1(9Z)/0:0)	yes	15095	2427.5	3187.7	4445.81	49878.6	3769.32	68886.5	5209.35	5908.72	25538.1	3069	3149.61	2924.77	3791.08	2847.73	3559.59	3311.21	3984.66	3176.82	3069.5	7546.61	3817.67	3500.05	3762.55	4092.57	3635.05	3497.97	3445.99	3240.79	18160.2	3387.02	4176.49	3209.53	3298.83	2859.3	3278.15	4609.9	3226.63	3640.73	3497.31
3,4-dihydroxyphenyl ethanol	yes	1234.04	2066.51	1711.2	986.86	1846.31	1927.63	1169.02	2929.83	1458.12	1639.77	5648.84	5225.85	6946.99	8453.11	3485.33	9450.15	9817.27	4905.67	7094.13	11237.6	164.301	148.019	1544.71	239.076	185.991	286.978	251.498	292.073	147.814	75.3445	85.2189	149.692	146.629	147.458	199.791	214.358	187.975	349.026	206.882	361.891
4-hydroxyacetophenone	yes	58.2574	99.0488	93.8718	47.8188	73.4003	163.989	40.5531	123.252	42.168	84.8754	222.175	201.566	155.358	337.627	217.927	406.055	326.244	190.685	204.573	283.5	163.023	142.549	308.686	184.683	157.45	168.171	142.151	348.501	393.909	153.319	253.442	171.693	320.914	212.734	285.563	320.983	280.103	411.093	541.951	259.548
adenine hydrochloride hydrate	yes	128.325	134.016	134.204	106.167	165.707	163.399	83.7316	136.943	111.675	111.65	106.906	127.861	74.9562	119.257	118.917	92.6815	84.4445	91.173	125.746	98.1037	192.812	162.601	149.864	122.951	175.886	133.59	127.356	204.311	141.905	144.513	191.424	193.51	182.341	138.688	116.85	142.259	183.333	142.442	199.104	120.236
adenosine 5'-monophosphate disodium salt	yes	73979.9	75419.5	79892.5	74721.6	97129.5	107897	72519.1	96907.7	79238.9	101709	107800	101901	103038	117584	117550	113050	108355	117679	99565.2	106014	105842	93697.9	104406	93403.8	98211.7	92183.2	93529.8	101312	109830	96673	79790.9	96569.8	95124.2	98324.5	86350	91475.8	79691.6	103474	106161	90184.8
allantoin	yes	120.426	82.0908	95.4746	137.016	121.746	69.4227	90.4526	181.838	105.179	134.579	55.4366	46.6505	84.2612	45.528	31.4604	85.5075	66.1609	67.7611	95.0167	52.8651	53.2185	68.8264	53.5405	45.2529	45.1564	42.5246	40.5938	58.498	65.5707	64.042	52.4472	50.8955	56.4985	68.6767	52.3608	63.4331	73.3891	69.5059	58.0362	59.1972
alpha-N-acetyl-glutamate	yes	354.106	473.848	466.304	385.91	455.093	446.571	331.37	403.011	537.09	495.179	407.211	390.666	420.487	430.407	368.511	570.254	313.142	391.477	364.73	462.878	613.394	560.922	643.335	543.104	489.527	511.324	574.778	498.909	531.712	567.835	594.613	661.475	720.433	601.554	516.809	829.19	703.556	480.7	553.131	362.077
L-asparagine	yes	3272.9	3001.65	2609.98	3656.5	3017.7	2556.51	2446.54	1641.33	2961.69	1669.49	4854.36	2852.74	2962.19	2644.92	3833.81	3237	2905.98	2835.49	2944.02	4244.21	2490.08	2461.69	3093.93	2082.76	2762.83	1878.71	1955.77	3321.36	4961.51	3421.21	3506.36	2824.74	4229.26	3244.56	3511.75	3980.62	3650.68	4020.76	3623.68	2184.48
L-aspartic acid	yes	1878.88	2114.02	2276.21	5410.04	4211.51	2758.03	4327.92	3283.45	4356.83	2570.78	3599.04	6065.15	4100.31	4645.44	5653.35	4593.25	7636.3	6369.48	5013.74	5789.41	1330.15	991.508	1436.73	803.977	1439.39	2081.61	1841.03	3639.93	4944.95	4984.93	832.282	857.694	1879.83	1375.94	1259.92	1526.11	1648.67	1831.7	3409.51	3239.43
beta-glycerophosphate disodium salt hydrate	yes	306.057	189.799	221.178	1540.03	313.759	210.338	1524.27	208.676	1825.86	229.481	764.454	2816.8	2467.82	576.464	1084.65	1414.1	886.09	1007.56	1530.07	2156.09	2975.04	4842.25	4813.21	584.665	492.354	3689.45	527.938	3783.82	2439.72	1793.68	6016.2	6375.96	6691.45	5840.32	6188.04	9629.37	2370.85	5113.64	4632.52	1876.99
nicotinamide adenine dinucleotide hydrate	yes	6496.98	5070.6	7087.55	7194.92	7589.97	9281.02	7688.46	8546.01	7387.17	9078.76	8945.59	10607.8	9555.5	9421.78	9879.67	10432.1	9796.53	11377.9	10106.4	11039	11215.6	7281.79	7506.12	7715.67	9660.81	8381.42	10731.8	9197.64	9861.26	10390.8	7099.32	6614.93	7867.93	8262.04	7393.98	7944.5	8035.71	9375.2	9151.84	10409.4
biotin	yes	533.147	358.62	818.714	398.87	689.158	785.796	320.777	804.114	292.078	672.659	3673.67	2791.96	2759.36	2446.56	2740.72	3278.56	2689.68	2307.37	4062.57	3262.12	3353.27	2277.69	4645.55	1856.79	1376.12	2300.26	2616.13	2636.11	1258.36	1763.08	2323.34	3101.89	1391.64	1706.87	2623.13	3016.43	1498.18	3290.33	2007.55	1888.32
caffeic acid	yes	370.682	333.357	471.135	223.143	525.012	580.125	183.112	496.386	409.711	475.939	540.3	319.533	310.641	184.684	438.502	430.074	403.506	271.79	365.723	361.467	259.56	171.792	340.08	163.482	122.852	186.452	54.9758	176.203	217.579	131.108	375.738	711.223	274.24	276.765	377.502	378.669	218.675	638.321	626.948	249.876
cis-aconitic acid; LC-tDDA; CE10	yes	1075.29	1915.25	1400.99	821.986	1746.58	2112.91	763.595	1992.95	976.615	1381.26	1903.57	1805.4	1654.19	1830.11	2152.64	1276.98	1750.13	1357.15	1018.05	1105.09	3415.57	4254.64	4491.5	2402.21	3323.69	2938.37	2472.67	4562.24	3814.42	3210.99	3321.88	2504.05	2599.51	1844.73	2083.07	2049.01	2817.54	2650.7	3632.56	2236.6
citric acid	yes	872.642	1225.93	953.242	827.511	1165.39	1402.61	827.923	1256.42	826.871	896.192	1091.34	1131.17	904.852	1117.74	1386.81	810.136	1104	868.509	727.717	807.088	1854.67	2097.21	2187.41	1448.05	1998.71	1297.48	1478.23	2495.59	2067.22	1889.21	1651.61	1172.05	1269.29	987.372	1111.25	1082.22	1411.28	1300.39	1800.13	1318.03
L-citrulline	yes	5212.5	2679.1	3432.58	2105.12	4235.62	2600.41	1252	2685.94	2795.68	2796.11	80.7863	29.7386	69.3767	13.008	46.8837	38.8019	50.5033	41.8094	24.0766	36.7769	19.3154	13.5927	11.0935	21.7887	33.0863	12.323	16.7429	9.87181	18.1791	13.3062	70.5437	158.527	129.226	145.665	45.24	100.923	79.795	75.7534	88.2888	147.49
decanedioic acid	yes	2846.98	2736.06	4508.73	2533.71	2351.93	3821.97	2630.13	3569.31	2609.09	3477.21	10617	6836.85	9194.68	5739.84	8371.76	11393.1	10529.7	7305.82	7292.96	7767.18	6617.07	7043.39	6641.04	6070.26	4343.27	6855.57	5292.81	11717.1	4119.2	4364.5	13077.2	7572.13	9238.07	20235.9	12912.4	17109.9	13631.5	16125.1	15094.4	16703.7
2'-deoxyguanosine monohydrate	yes	2471.82	1648.31	2145.08	2140.34	2111.59	2160.54	1318.5	1780.59	1672.52	2244.67	2947.24	2059.2	2961.37	1914.12	1698.88	3233.81	2775.92	2829.29	2381.54	1841.11	6005.29	7248.36	5156.59	5586.78	5348.25	4988.85	4603.78	5355.76	4867.33	4924.85	3712.12	4145.49	4582.62	5657.89	4820	4470.36	5744.43	5851.6	5730.54	4954.91
D-ornithine monohydrochloride	yes	661.195	551.141	574.96	812.228	543.139	540.578	724.623	595.762	725.493	515.448	754.324	769.428	584.719	675.903	742.658	800.207	982.104	740.843	888.375	937.99	699.926	630.62	669.429	615.31	670.033	1113.91	664.871	764.687	707.438	766.132	582.284	652.697	630.029	727.791	639.794	654.791	669.304	755.24	699.886	641.968
D-phenylalanine-d5	yes	6538.78	7182.53	6957.02	6147.46	6403.32	6146.03	6772.35	6245.24	6230.84	6526.8	7696.48	7903.77	8750.26	8442.35	8070.65	7514.03	8571.31	8154.68	7859.68	8511.75	8097.62	8250.21	8728.62	8348.94	7812.5	7913.5	8451.73	7713.1	8130.99	8333.05	8232.82	8906.39	8238.9	8014.95	7740.89	8485.49	7982.64	8319.98	8275.92	8790.8
ETHANOLAMINE PHOSPHATE	yes	1689.37	1031.93	1023.25	2598.51	1205.72	1157.56	1987.91	1135.8	1933.4	1501.42	1305.26	1369.39	1643.44	1591.1	1621.46	1788.56	2456.02	1903.47	1664	2075.99	3687.59	3400.13	3299.55	2261.6	3365.32	3234.92	2726.31	3598.58	2729.42	3520.59	1603.4	1125.14	1848.16	1847.83	1490.8	1787.71	2851.95	1639.56	1922.05	2204.91
4-Hydroxy-3-methoxycinnamic acid	yes	87.3998	79.6779	63.1136	85.6205	64.546	115.744	61.3484	63.1803	68.8119	97.5544	2120.5	728.981	2297.38	291.055	635.096	1458.7	1204.34	1356.28	1882.53	695.345	798.766	597.454	580.651	321.834	355.357	400.733	283.868	929.325	211.942	324.104	865.663	2180.56	760.19	2038.51	1407.47	1243.69	1080.91	1084.04	769.059	1665.05
ferulic acid-d3	yes	30397.7	27054.2	29373	30568.9	29945.5	28944.8	31028.7	29570.3	32109.9	30761.3	27895.7	27245.3	28165.1	28193.4	29267.6	27501.3	26974.1	30079.5	28615.9	28287.7	28248	25724.1	25430.5	27396.3	26872.7	28338.6	27949.5	24228.2	26504.1	27489.6	27435.9	28783.8	26886.6	29357	28082.5	28883.9	25928.2	26676	29881.9	31672.2
gamma-glutamylleucine	yes	881.131	280.334	520.684	1049.7	384.315	646.377	1021.86	558.111	576.626	555.198	1162.48	718.941	936.391	847.158	868.888	1042.43	831.432	1082.08	714.575	869.552	883.54	1058.3	1025.1	1063.49	991.63	859.554	1371.59	1147.19	1206.03	962.536	1115.52	764.142	1181.79	1293.96	1046.05	2274.67	1540.96	754.929	1051.9	1129.38
gamma-glutamylmethionine	yes	313.941	228.506	344.249	342.803	228.913	227.086	302.605	247.827	293.031	235.867	321.826	219.079	278.578	227.621	268.143	274.179	219.301	288.304	255.348	198.087	256.75	245.271	360.64	272.906	300.011	379.227	325.788	332.875	328.174	298.645	309.949	261.502	283.812	324.334	308.991	543.993	405.544	293.686	250.26	251.056
sodium gluconate	yes	12076.3	7932.28	8547.5	13724.4	5927.34	19247.5	10293.4	9898.5	6848.44	5875.63	8459.94	11580.3	5337.39	20971.4	7513.3	5449.64	5872.04	6558.01	5351.89	12565.3	15681.3	9379.06	24125.5	6074.91	8898.5	9860.23	8244.98	15643.7	16768.8	7695.16	19264	2777.3	4715.86	7812.06	9710.44	3512.03	16814.8	4976.87	7556	17113.1
gluconolactone	yes	465.86	360.45	508.632	487.542	429.108	578.995	411.143	529.149	377.569	407.151	1102.43	1271.23	837.626	2020.18	1471.98	926.151	1517.57	1010.24	1073.93	1406.63	1232.91	1161.05	1535.33	755.954	1574.04	1062.06	628.087	994.859	1635.37	1439.3	1557.46	1037.68	950.666	682.622	1265.74	770.438	969.77	822.826	1051.55	1737.45
D-glucuronic acid sodium salt monohydrate	yes	686.456	475.613	598.837	690.421	641.171	739.63	548.462	627.379	648.133	621.102	1203.17	933.394	859.72	1089.06	1251.65	946.133	1280.96	958.688	932.053	943.943	1376.73	1016.46	1332.13	1185.87	1946.47	1413.71	1203.1	980.435	1998.88	1682.62	1283.13	985.336	1303.89	1081.15	1067.8	1214.03	1088.9	1142.03	1203.27	1957.8
glutaric acid	yes	70.0233	90.2313	36.0863	191.501	31.2808	53.205	61.167	40.7198	133.077	53.9659	116.413	148.037	133.384	53.0429	144.241	236.7	177.755	162.145	158.879	112.192	125.987	31.8047	117.707	28.0933	143.804	103.812	29.785	61.958	137.041	76.3867	127.17	44.4955	171.253	67.5738	106.664	117.882	84.5729	129.722	57.9327	81.2501
L-glutathione reduced	yes	1410.6	978.401	690.771	833.226	1661.09	1746.04	861.754	2426.63	716.854	3770.86	12890.5	14135.7	9075.11	17510.9	11044.5	11941.2	16113	12730.6	10964	13207.9	16851.7	8660	9834.94	5184.21	5390.35	5250.39	9295.69	16189.8	8610.95	9342.3	4778.2	6119.73	5434.35	10993.7	8271.63	2104.6	3663.79	11965	7463.95	6200.75
guanosine	yes	2715.44	2586.47	3499.25	3432.12	2825.31	3605.2	1614.44	2719.35	2467.4	3499.82	15975	14373.9	15829.7	14063.1	15317.7	18144.2	19662.1	16904.3	12067	11028.4	31046	27254.2	27546.7	20955.5	26712.8	27007.2	20481.4	25674	25920.4	24564.5	18304.1	22421.9	18756.8	17114	21117	17678.5	23611.8	25384.2	24965.2	16288.7
gluose	yes	22222	22680.2	25956.8	26314.8	18019.1	38425.1	19105	24604.2	14074.6	12509.9	26977.3	33296	17770.7	56936.8	29189.7	15296.6	20248.3	20169	21984.7	41348.5	48201.7	26171.5	40781.2	23278.7	15691.6	28712	24779.3	29429	29627.9	28244.5	58242.4	20908.6	26883.2	18291.8	22541.4	15929.5	26384.5	19063.6	24815.8	46225.5
L-histidine	yes	7842.72	8081.84	10293	6528.04	9308.42	6366.19	5993.17	6137.94	7087.64	7026	5110.71	3542.01	3937.86	3418.06	3437.67	3681.25	3534.01	3767.89	3493.81	4299.83	2886.95	3067.85	3133.27	2740.23	3120.59	2785.8	2991.15	3272.94	4261.54	3496.83	2929.1	3986.22	3666.09	3633.35	4274.34	4144.42	2875.31	3438.32	3126.72	2709.59
glycerylphosphorylethanolamine	yes	6974.25	4845.67	6874.1	5940.61	4875.5	5361.12	6514.42	6056.27	5776.59	5565.65	4198.17	5706.32	5594.89	4609.05	5423.7	5159.34	5495.83	6592.56	5452.47	5622.92	5488.2	7384.71	6923.3	4622.28	4636.21	7795.74	6055.61	7063.99	5202.42	5782.41	5408.6	3386.96	4186.08	5790.75	4722.98	4880.53	5726.58	4443.69	4373.72	5789.74
glutathione	yes	154.8	145.649	130.99	144.333	181.486	204.847	107.819	250.076	129.776	375.276	1090	902.781	693.062	1342.67	884.291	874.723	1134.96	866.4	812.066	961.514	1218.71	704.301	700.501	420.538	459.882	451.689	782.799	1145.27	706.374	700.056	410.388	538.926	433.323	868.599	713.336	266.647	323.669	938.348	585.38	508.278
L-cystine	yes	383.053	386.192	434.631	269.63	326.681	365.831	400.715	294.762	338.147	351.515	409.984	478.275	422.858	381.653	311.729	397.707	335.925	907.839	594.085	486.997	427.812	325.85	345.961	467.672	501.023	543.05	513.905	235.768	272.726	287.2	483.689	386.416	532.946	567.685	596.496	590.058	435.092	312.396	239.363	369.164
cis-4-hydroxycyclohexylacetic acid	yes	2879.61	5036.28	5723.92	1355.07	5224.93	8726.3	781.604	7792.89	1966.63	6722.54	5540.34	4265.92	5352.2	4269.53	5271.89	6120.79	7227.94	4032.71	2484.59	6033.75	4554.72	6195.2	8376.83	5515.63	3630.92	3041.49	3496.01	6371.43	5176.9	4215.27	4837.46	6524.6	4481.92	6114.14	4962.07	6404.84	6667.24	6108.63	7711.74	4482.41
phenylpropionylglycine	yes	14014.6	13481.3	14912.2	12186.3	14193.4	13800.8	11923.9	15377.8	13959.1	17989.6	18416.5	17680.2	16115.8	17065.9	20202	18774.1	19364.4	15591.5	19777.8	21016.8	20238.4	18967.6	19034.8	21631	19911.2	21677.6	22296.6	13862	20559	19497.5	18803.8	23260.2	21773.8	13691.6	21524.2	25172.1	21283.9	24216.6	20748.1	23226.1
7-methylinosine	yes	345.057	415.984	345.334	410.72	449.39	311.303	342.416	357.754	350.091	349.291	292.755	170.683	316.693	443.822	161.612	290.305	201.549	220.502	296.645	245.862	83.1036	75.8633	136.944	250.53	71.8651	134.785	141.963	92.9256	81.6818	47.1888	87.1068	121.992	71.2131	143.48	201.15	82.3019	180.541	182.363	198.701	102.688
3-oxododecanoic acid	yes	8878.94	7521.13	10451.9	5029.56	8707.07	14272.9	5741.12	12358.3	6016.42	11579.2	14162.7	17286.8	14414	17301.4	14334.6	20626.8	17308.6	15191.9	8519.6	14657.3	16858.6	14928.5	21553.7	25441.5	16047.1	14850.7	15414.4	20525.2	23765.2	16650.6	13393.1	19030.5	13724.1	14800.8	16833.6	21567.9	19811.2	25637	19373.2	18306.7
L-beta-aspartyl-L-leucine	yes	3069.27	2414.64	2109.9	3223.19	1809.43	2971.51	4111.64	2051.74	2616.57	3012.61	2578.44	1697.66	2029.38	2042.11	2105.32	2488.65	2149.16	2550.95	1910.43	2121	1628.78	1906.58	2344.54	1829.28	2142.61	1671.75	2224.65	2274.39	1857.75	1723.94	2505.66	1675.22	2758.1	3188.72	2360.45	4159.88	3355.13	2129.56	2304.29	2324.73
uridine 2',3'-cyclic phosphate	yes	338.325	196.465	228.105	454.64	244.785	271.141	416.593	262.88	395.177	347.569	257.64	270.891	338.211	319.095	306.427	344.847	396.572	350.55	313.692	358.527	652.883	596.675	542.251	540.386	579.948	597.588	557.354	533.047	396.24	523.787	363.535	264.483	387.218	393.968	275.963	377.411	460.244	334.246	324.974	419.527
lubiprostone	yes	74.5777	155.62	168.021	29.1843	208.799	502.07	25.7068	389.422	46.0614	163.973	499.422	1049.32	1874.39	641.324	2090.65	1660.87	2300.71	1231.78	193.466	1420.35	1985.94	2126.65	3435.76	1526.92	983.271	907.116	1005.81	1849.99	1588.65	1382.41	2003.26	3029.22	2238.34	2428.23	2071.86	3143.02	2753.4	3086.14	3563.08	1921.11
glycyl-phenylalanine	yes	70459.4	43770.9	49634.2	79359.7	43649.1	32893.1	59567.5	47520.4	80571.7	47390.1	4336.44	3251.46	3784.22	3138.73	2558.25	3910.3	3155.07	3309.15	3233.3	3135.29	2720.92	2959.66	3816.3	2956.37	2802.83	3195.62	3504.59	3723.76	3737.4	3115.99	3916.7	4014.37	4303.29	4528.81	4369.7	6144.39	3791.03	4013.64	3668.41	3949.84
phenylalanylisoleucine	yes	4116.26	4502.25	3329.39	4152.97	2920.44	4169.33	4411.3	3022.04	4107.45	4846.63	3120.54	2687.57	3134.78	2630.72	2946.6	2874.71	2688.27	2577.25	2576.32	2766.07	1943.12	2187.7	2314.83	2291.6	2290.9	2016.62	1963.9	1163.99	2780.1	1819.31	2281.87	2403.83	3161.11	2217.72	2925.64	3922.29	2418.92	2487.5	2470.47	1904.64
tyrosylhydroxyproline	yes	4160.39	1803.22	2297.77	5333.29	2711.51	2424.74	5614.45	2592.64	3277.42	3532.52	1124.26	653.806	845.489	632.86	753.32	906.898	641.486	972.397	786.351	1063.14	605.478	750.82	726.339	743.953	695.454	673.546	872.755	753.141	765.381	693.736	1151.09	669.797	905.027	1032.2	887.194	1316.28	1125.66	712.43	827.234	889.53
gamma-glutamyltryptophan	yes	1017.01	470.649	1028.21	1520.93	688.48	332.159	1022.43	608.928	1097.33	634.769	124.751	88.7519	95.2336	69.9213	82.6139	127.736	82.0333	87.9626	78.3077	101.943	64.5744	79.7472	121.593	110.576	74.2794	97.1992	111.145	93.0835	76.6052	94.897	127.517	78.8926	111.271	123.912	106.005	162.818	123.14	108.895	101.499	123.191
talaromycin A	yes	209.766	432.282	576.425	221.489	377.65	864.557	239.809	853.969	130.31	628.096	1488.17	954.06	1271.08	1068.35	1747.16	1205.21	1430.22	1171.75	602.613	1470.35	2379.76	1572.4	2060.81	1171.88	2126.2	1207.79	1052.12	2562.16	2092.67	1643.54	2099.08	2883.53	1735.39	1839.85	3254.38	3361.6	3165.13	3821.14	3056.73	3565.95
N-(1-deoxy-1-fructosyl)tryptophan	yes	1368.14	422.485	421.61	5246.41	781.298	431.926	2245.25	751.858	1973.23	1063.2	100.605	62.4646	43.8201	68.7893	45.0301	70.3217	53.7577	68.2517	36.8227	80.7835	89.7646	84.5035	76.8794	67.6836	72.0116	72.4455	81.0278	62.1533	92.7012	59.3016	93.1677	68.8739	73.9175	102.718	108.164	115.138	76.4573	68.4006	65.1735	87.2357
pelargonidin 3-rhamnoside 5-glucoside	yes	230.265	314.821	349.78	292.477	235.416	400.85	272.438	291.581	230.814	372.229	405.591	545.118	392.225	739.156	358.451	470.999	420.836	440.942	446.095	614.482	369.397	297.962	362.212	282.186	269.531	281.979	291.918	249.675	339.546	278.712	727.467	385.203	302.515	357.303	429.105	185.949	606.71	430.586	261.799	764.214
nepetariaside	yes	13064.7	15822.7	18530	9564.42	21372.3	24500.5	9194	25076.6	8723.82	16956.1	10316.1	8063.91	8564.38	6138.9	8852.24	10516.1	11582.6	7007.29	3555.28	11415.7	3152.44	3519.21	4748.8	3608.2	2016.54	2081.55	2097.69	4790.3	4705.33	2881.41	6498.62	7056.4	4132.16	7082.86	6795.24	7237.16	6245.57	10503.3	10194	6449.23
2-cinnamoyl-1-galloyl-beta-D-glucopyranose	yes	3554.71	3237.35	3034.46	1716.73	3295.2	2646.67	3402.69	2489.76	2513.26	2891.15	1479.35	1186.36	1115.52	1145.8	1121.9	1328.24	1314.43	1370.54	1115.3	1501.77	1461.36	1120.66	844.519	1060.99	1545.46	1321.33	1812.38	1344.16	1435.21	1109.99	826.068	805.747	819.12	790.707	681.139	807.541	977.262	1060.87	1008.22	1068.94
4-O-alpha-D-galactopyranuronosyl-D-galacturonic acid	yes	273.138	304.888	313.98	332.216	253.131	353.558	299.889	274.242	280.023	265.063	459.524	363.662	401.332	386.8	395.47	426.826	456.179	405.064	420.753	336.152	802.612	751.309	535.573	609.974	696.249	649.561	564.408	738.672	659.422	658.624	530.371	719.36	545.471	638.569	617.364	631.363	671.53	711.384	632.348	583.029
4-hydroxy-6-methyl-3-(1-oxobutyl)-2H-pyran-2-one	yes	51.8313	39.8918	52.9211	43.1258	43.7863	45.5702	44.508	40.9284	52.6837	46.7605	896.218	279.601	910.486	132.67	148.255	324.541	466.043	334.6	476.493	238.824	351.136	268.806	340.649	184.597	241.291	188.454	156.742	497.894	111.736	121.827	324.309	481.143	200.778	548.947	603.97	536.655	575.39	491.474	193.305	457.231
N-acetyldopamine	yes	23592.2	24440.8	22983.4	24052	27784.8	21894.7	22310.1	23938.4	24102.9	23279.5	14090.4	8698.05	18768.8	25220.8	7977.58	12680.5	8998.71	9520.14	16941.9	12259.3	3954.41	2738.1	5927.42	13845.6	2807.81	5943.97	7541.96	3121.49	3011.44	2202.7	4160.94	4749.03	2922.96	4646.55	10305.5	1884.69	7452.59	7763.69	12589.2	6273.09
2-ethylsuberic acid	yes	413.702	606.34	692.949	112.512	840.847	2569.2	125.207	1308.43	174.563	1004.84	28732.9	29864.8	26076.2	30657.4	27307.6	29280.3	44395.1	26219.8	28100.7	30299.5	21571.2	16848.9	21079.3	18090.2	19685.8	21889.9	12163.8	25854.1	10978	10638.5	16776.6	20825	18855.9	14265.2	18047.2	21961.7	19077.3	18540.6	16192.7	15341.1
indole-3-acetic-acid-O-glucuronide	yes	228.897	256.323	219.79	273.962	234.054	307.232	230.712	217.692	295.375	238.354	326.038	307.924	376.333	307.657	276.545	334.56	294.112	343.881	267.325	314.031	339.18	368.868	365.106	327.866	361.043	329.732	355.921	355.51	351.168	349.605	324.572	321.25	320.616	349.879	314.314	327.414	380.349	297.884	383.523	326.397
1-stearoylglycerophosphoserine	yes	2651.46	545.069	681.611	918.442	8665.38	815.554	11765.8	974.45	1110.44	4614.05	701.44	648.304	618.302	768.699	641.425	712.99	723.231	790.307	672.05	644.192	1372.09	760.216	725.627	751.299	824.895	805.132	693.305	647.386	692.618	3144.73	738.165	843.68	704.764	646.972	649.599	700.86	864.324	674.37	729.293	694.41
PS(15:0/22:0)	yes	1617.93	116.467	649.769	1488.77	1899.21	1749.45	855.817	1092.96	4125.81	1568.47	882.571	265.707	770.647	658.032	603.929	1408.93	952.131	1065.23	648.784	744.925	53.4654	429.683	293.245	143.306	456.678	198.76	403.701	489.149	677.05	396.28	144.489	131.972	234.583	255.973	103.893	146.897	317.572	200.898	222.418	216.907
PS(24:1(15Z)/15:0)	yes	3493.4	221.322	1327.61	2705.53	4114.43	3804.76	1485.27	2249.85	7435.57	3481.51	1923.68	502.042	1469.49	1028.59	1143.74	3057.33	1982.55	2011.67	962.019	1598.93	129.449	819.696	602.108	282.859	1188.95	384.483	854.36	1298.41	1588.32	840.486	281.655	232.003	449.649	569.878	189.645	288.475	669.935	371.906	508.448	374.038
glycerophosphoglycerol	yes	6696.23	4717.51	6554.04	5950.43	5737.46	5130.72	5653.25	6113.34	6936.01	6337.25	4693.69	4462.44	4263.01	3031.27	4375.59	5122.33	4534.9	4188.34	4426.59	4314.57	6339.52	8485.34	5842.52	4425.79	6519.46	6364.63	5469.57	7822.22	6667.65	7016.74	4569.59	4292.65	4236.97	4901.83	4327.59	6052.46	4309.57	3648	4453.43	5001.43
3-hydroxy-2-oxoindole	yes	137.073	117.378	128.953	253.582	137.307	127.42	230.173	173.567	202.395	123.899	94.0021	64.6114	112.224	92.3905	36.0739	82.6371	71.4994	82.3042	143.229	65.2344	62.2026	61.3612	84.2632	127.876	86.8847	100.695	73.4678	84.2992	45.0257	64.2696	89.2523	77.9192	78.3811	87.943	109.158	58.1191	97.685	114.349	86.204	76.1294
HMDB0242754	yes	1963.71	2209.67	1820.82	1041.06	2866.06	1956.45	2323.65	2586.49	2286.7	1913.07	597.323	452.6	644.296	678.217	317.072	726.239	735.762	527.248	917.228	1025.22	95.6516	72.2207	156.751	76.9485	73.3472	86.1562	94.3746	57.8959	60.4564	68.5355	61.4788	66.1601	83.6379	63.9304	77.915	85.848	57.5418	78.4617	70.9993	100.531
1-heneicosanoyl-glycero-3-phosphoserine	yes	38400.9	7165.49	9558.3	12497.7	102716	10637.3	152223	14491	16239.7	58746.2	9824.63	10423.8	7857.27	11519.2	8003.41	10942.9	9099.73	13618.4	10699.2	10690.3	26111.4	13927.6	12592.5	12284.5	12051.1	11612.3	11043.2	11191.7	11224.3	50161.8	14221	16295.5	11571.5	10344.7	10311.3	11519.8	14661.1	12875.9	11017	12779.2
2',5'-dideoxyadenosine	yes	272.513	266.232	208.819	115.222	694.355	627.211	102.93	606.387	156.44	600.462	899.93	341.178	126.549	45.9894	359.421	288.094	351.856	307.452	110.249	222.454	226.713	715.74	151.083	904.234	268.029	582.26	870.468	63.4564	560.349	448.36	1257.72	1425.33	890.717	1271.65	931.609	2520.09	1018.67	272.113	462.826	1213.63
D-glucosamine-6-phosphate	yes	521.331	465.406	563.657	480.326	488.378	568.195	534.555	602.945	505.453	582.813	831.265	934.362	931.448	903.177	827.423	646.152	1034.43	1046.24	868.605	936.873	1128.98	1080.95	1156.27	1206.27	1206.88	1100.46	1537.25	1022.83	1356.56	1292.49	715.059	778.226	848.547	1006.72	747.972	1035.53	688.038	969.181	941.092	1014.67
N-desmethyl topotecan	yes	656.132	442.124	495.191	888.134	565.309	512.393	748.798	521.214	778.47	616.687	372.58	387.765	394.493	372.194	284.205	336.412	370.908	342.855	316.225	370.709	400.905	514.7	430.155	413.81	422.865	470.039	350.014	372.113	324.259	304.465	539.288	504.913	435.83	487.559	520.204	454.287	526.001	454.968	399.068	392.365
SM(d19:0/18:1(12Z)-2OH(9,10))	yes	1001.28	61.2563	404.768	686.066	1101.51	930.033	474.46	671.314	2187.36	878.848	618.79	206.3	451.088	426.548	413.627	803.374	727.998	703.744	350.741	437.586	111.456	306.768	181.079	150.178	332.331	113.405	312.151	315.476	494.685	350.444	91.2006	70.6955	157.198	126.31	59.7913	80.3177	266.676	123.617	178.507	202.711
2-aminoadipic acid	yes	770.28	875.19	820.469	833.212	1015.74	1054.22	809.931	857.224	725.618	660.745	1326	1423.06	1295.42	1419.75	1445.55	1335.72	1284.67	1349.82	1409.63	1267.35	1354.07	1413.57	1385.54	1622.98	1418.34	1547.06	1272.16	1188.21	1377.4	1459.27	1435.83	1458.44	1491.17	1200.62	1297.98	1202.3	1272.12	1266.32	1476.37	1257.1
4-hydroxybenzoyl glucose	yes	19716.2	17875.8	24745.2	15326.2	30496.8	29774.6	14992.3	24953.7	24462.7	23923.1	24837.1	14673.1	11750.6	7608.43	20313.1	18549.7	17586.3	10381.3	14246.2	16251.1	10035.2	6833.02	15382	5654.99	6601.68	7698.87	1802.15	7819.04	9679.77	5425.48	14666.1	30532.5	11915.6	10020.5	16403.5	16210	9388.31	27691.3	28995.6	11252.9
methyl p-hydroxybenzoate	yes	312.719	367.798	553.068	244.596	539.57	1075.48	274.657	543.516	416.992	590.909	12060	4482.43	14937	2951.33	3773.93	7920.6	6144.98	3777.08	8227.8	3092.6	17215.7	9039.99	10654.2	6594.49	5071.39	7875.11	7127.44	13960.6	4294.33	9591.91	11787.9	3962.96	7414	18040	10643.9	12938.9	11928.5	25431.7	5054.81	11125.8
homogentisic acid	yes	201.255	297.947	198.88	112.771	244.91	315.371	152.325	409.032	184.047	244.112	1131.91	1211.7	1226.21	1406.96	716.56	1529.07	1866.29	940.03	1135.45	2121.14	397.218	485.252	1283.16	565.37	416.246	698.853	650.227	830.063	385.349	216.361	206.417	356.19	275.528	350.261	308.978	471.624	414.107	522.07	431.615	444.92
homovanillic acid	yes	51.3306	65.4628	99.3218	53.3822	85.1562	144.934	61.1027	113.26	55.3153	89.9969	621.938	346.873	531.998	248.634	287.07	503.298	370.673	300.279	314.179	339.274	148.268	133.29	211.803	139.808	96.7956	107.119	118.259	127.533	101.204	57.4735	191.765	298.967	210.908	329.891	269.978	209.711	290.099	382.214	271.623	535.043
indole-3-carboxaldehyde	yes	178.803	249.347	200.8	140.347	209.827	112.723	92.1059	148.031	201.801	168.963	42.0471	43.1899	37.9297	40.0094	37.9289	44.583	40.4805	45.1604	46.2323	42.5087	40.0516	30.3129	39.8151	37.7215	40.0987	36.5416	40.3939	48.0951	46.2494	41.5918	38.2781	38.8588	43.3172	52.5406	56.2347	70.5187	55.6624	52.4878	37.8369	47.622
inosine	yes	9741.13	11390.3	10488.8	14015.1	9306.15	12168.6	6898.86	9600.25	10141.3	13378.3	45165.5	32250.6	54006.9	43695.4	44279.9	46177	48183	42005	27623.7	28590	46892.1	38521	69441.7	24948.6	30763.1	28873.9	24125.4	23784.5	33237.6	22972	25798.3	27882.3	35005.7	18663.9	21495.2	18996.1	21456.1	28066.4	22007	20900.4
DL-isocitric acid trisodium salt hydrate	yes	4935.78	3266.27	4150.18	3861.89	3645.86	5127.66	4401.45	4130.14	3439.01	4470.71	4437.52	3940.83	4252.25	4596.84	4049.65	4585.35	4545.12	4997.78	4002.51	4655.82	4031.2	2711.74	2694.83	3654.43	3258.66	2745.71	4372.54	3366.88	3769.03	4015.67	3109.82	2728.2	3177.66	4349.93	3227.26	3733.79	4474.5	3377.19	4082.45	4489.19
isoleucine	yes	19845.9	14276.1	14583.9	26503.9	13983.9	13613.5	14681.6	11361.8	22623.2	13583.1	15606.7	12055.7	10427.3	11118.6	10939.4	12785.9	12872.5	11792.1	9501.51	13778.4	13058	12969.2	14436.1	10716.5	13762.6	9225.45	13159.4	13323.4	20310.7	14804.2	9422.81	9700.6	12477.6	12075.5	11883.7	17748.7	12519.5	11313.2	13147.5	8846.99
isoxanthopterin	yes	1593.79	2653.45	1686.4	1401.69	2310.21	3385.44	1010.64	2004.83	1314.61	3207.25	3268.96	1818.92	471.072	337.997	1172.92	1544.66	1547.34	1579.15	718.234	1249.16	1116.46	3703.43	1040.66	2864.66	770.395	2147.14	2402.38	2020.63	2258.24	1318.38	3661.68	4538.87	2307.06	4425.01	4812.17	4698.5	2258.12	831.511	3378.19	2986.41
kynurenic acid; LC-tDDA; CE20	yes	180.094	226.298	1498.17	123.693	899.749	110.844	130.679	1053.07	186.759	1319.55	50.2058	47.9541	70.1547	60.4162	46.4229	47.009	48.6857	106.84	98.447	54.7615	46.9393	75.795	55.3232	55.2384	31.8757	55.4108	52.6909	53.3438	53.3513	54.0815	40.1191	54.8238	49.2563	51.0728	37.52	63.6722	63.5039	30.8791	75.3432	50.134
linolenic acid	yes	327.914	227.051	242.017	274.378	395.855	346.394	721.097	280.277	522.258	490.737	296.278	458.576	286.874	612.676	318.81	423.739	296.026	366.17	478.996	400.772	7566.39	767.896	383.839	676.416	305.862	355.573	665.117	320.217	290.594	774.287	832.729	718.341	529.271	413.715	618.951	411.365	871.449	460.208	523.774	1379.96
L-methionine sulfone	yes	1423.69	1431.88	1270.17	1800.91	1513.56	1048.05	1628.57	1158.02	2142.65	1655.92	64.9533	66.4096	78.5423	56.3982	116.939	87.2739	58.5359	69.3014	93.1023	62.0261	64.8728	48.0758	44.8149	90.0988	100.932	58.6622	72.7406	42.8103	77.0634	72.1476	55.4395	76.8064	81.6348	97.6174	114.727	111.072	41.8702	46.1454	76.485	57.5381
methionine-methyl-D3	yes	4839.31	6667.26	5308.51	5702.98	6332.6	5472.1	5280.14	5658.55	5718.72	5336.44	6375.07	5364.99	5059.93	5972.06	6343.55	6173.07	5750.33	5813.65	5977.25	5941.46	5693.69	6015.88	6007.77	6352.27	6307.17	6128.07	5824.89	6163.54	6482.02	6026.29	5623.98	5711.25	6230.2	5611.71	5601.34	5866.58	6289.53	5576.01	6677.47	5746.47
methioninesulfoxide	yes	23013.3	26670.8	22765.1	21264.3	24237.4	17966.9	20406.4	22712	22903.8	21477.8	9097.65	10048.2	10811.2	7968.18	7512.47	12115.1	8081.98	10355.6	9365.47	9932.61	4114.03	3692.26	4363.48	3420.34	4400.05	4088.62	2376.34	3742.62	5525.37	2953.63	5804.48	5720.46	5332.44	5661.13	4846.11	7020.48	4712.31	4045.62	9587.96	3893.55
N1-methylguanosine; LC-tDDA; CE30	yes	2327.67	3212.37	3887.85	2404.15	2910.38	3251.1	1658.29	3053.29	1374.27	2803.26	2592.58	2668.79	2633.98	2685.54	2594.93	2661.7	2786.99	2644.46	2902.9	1982.89	3355.16	3310.18	2792.3	2383.73	2871.81	2966.35	2493.24	3407.13	2346.75	2638.4	1801.31	2574.77	2251.49	2276.27	2673.58	2536.17	3033	3572.69	2741.37	2377.61
N2,N2-dimethylguanosine	yes	1050.95	1152.21	1254.4	1086.32	1100.14	1010.69	1083.33	1329.17	1081.94	1189.54	1222.19	942.309	1250.16	955.413	978.44	1486.92	1480.71	1085.29	747.876	969.705	2168.62	2038.4	2490.45	1700.91	1945.32	1326.6	1010.59	2109.79	1437.3	1219.66	1076.51	1458.91	1286.01	1627.81	1671.41	1457.38	1570.78	2179.99	1411.82	1681.46
N6-acetyl-lysine; LC-tDDA; CE20	yes	945.926	664.282	507.271	1659.54	721.316	576.523	1388.05	661.096	1295.82	903.11	283.77	209.875	253.75	191.656	209.821	283.95	248.204	270.985	201.222	257.327	314.704	453.528	338.304	296.148	315.207	355.741	321.517	318.928	329.497	307.937	287.995	267.824	435.317	462.128	309.714	447.308	422.909	357.462	315.331	401.936
N-acetyl-L-aspartic acid	yes	168.119	107.754	129.928	152.473	146.289	138.582	153.653	146.871	141.522	162.638	240.16	248.453	211.351	217.894	213.409	236.819	255.763	211.228	209.405	247.566	274.387	186.529	241.377	269.636	254.123	193.814	269.87	202.861	253.203	264.957	187.549	213.37	240.729	247.044	211.647	228.937	222.971	238.085	272.802	272.83
N-acetyl-DL-glutamic acid	yes	8096.29	5482.6	6272.21	7994.84	7072.93	8081.76	8559.64	7682.64	8503.93	8026.36	11002.8	9729.62	11142.1	10168.9	9400.33	10774.6	10858.6	8854.23	7817.51	9626.58	6977.05	5547.03	7551.42	8486.95	8451.13	7332.66	8659.08	7999.95	8400.53	8104.66	8843.88	8945.62	9472.32	10541	9131.64	11424.5	11317.6	9803.14	11338.7	9601.06
N-acetyl-histamine; LC-tDDA; CE20	yes	14.5185	13.7954	14.1991	13.0828	13.1835	16.6456	11.1022	11.542	14.4184	9.22199	40.8962	13.4561	34.5699	56.4276	68.3234	31.2513	45.7076	27.6313	61.0137	50.4438	173.467	439.747	190.83	198.087	103.415	388.323	205.536	120.659	174.988	225.052	86.2967	135.999	155.858	201.88	119.842	156.693	369.004	122.437	211.899	226.983
NAD	yes	869.99	858.34	1029.31	1107.66	1287.56	1329.82	1212.31	1244.82	1083.41	1210.84	1428.35	1616.22	1388.49	1530.75	1499.52	1744.83	1541.37	1671.74	1533.3	1575.66	1556.22	1160.02	1168.65	1214.94	1522.18	1269.15	1492.29	1434.5	1557.19	1394.34	1175.41	1084.02	1374.9	1227.22	1121.02	1248.44	1246.38	1413.85	1556.41	1439.21
N-acetyl-L-lysine	yes	1217.85	1145.35	863.375	1695.98	1059.6	909.28	1617.92	1065.08	1732.4	1218.72	392.559	347.69	379.142	295.208	330.827	452.312	402.537	407.33	353.37	397.463	581.598	692.306	590.897	497.739	554.458	545.202	472.309	598.767	474.536	535.702	576.244	386.491	677.994	609.003	516.099	594.429	645.898	526.688	514.721	625.044
N-methyl-L-glutamic acid	yes	170.037	269.195	136.008	157.581	137.586	255.155	146.088	119.909	288.587	134.177	751.09	672.036	689.405	123.918	853.115	791.087	721.871	755.878	755.508	199.702	948.081	213.331	932.477	214.058	1390.56	866.367	214.202	204.538	1378.37	266.05	643.199	125.02	1043.17	568.27	665.258	178.138	104.884	846.658	129.098	329.472
12-hydroxydodecanoic acid	yes	2387.82	2304.96	3870.34	2213.53	2141.12	3924.52	2496.62	3935.77	2234.86	3585.97	2439.02	2423.45	2419.56	2434.15	2411.25	3040.73	2529.34	2443.67	1486.73	2364.21	2748.87	2621.43	3074.16	3698.79	2508.99	2307.31	2433.83	3011.14	3962.07	2760.17	2748.66	3441.83	2511.91	3378.43	3009.29	4251.03	3840.55	5250.34	4272.44	3521.3
orotic acid monohydrate	yes	62.8295	42.952	38.7742	55.419	56.1632	67.2265	52.211	52.5894	45.4915	42.7452	697.771	434.945	390.65	410.841	352.526	360.98	769.76	436.094	720.768	482.127	371.459	463.783	255.028	381.524	321.257	347.665	252.447	399.993	537.646	311.692	360.464	404.775	424.168	270.56	336.631	314.423	471.827	290.064	396.359	312.25
(R)-(+)-2-pyrrolidone-5-carboxylic acid	yes	5683	6279.57	4900.26	6633.72	5780.47	5834.84	5414.57	5322.57	5598.78	4728.02	5425.07	6809.67	5135.02	4603.91	4911.5	6243.98	5338.7	5210.94	5076.41	6523.64	6177.26	6931.72	6304.25	6603.75	7315.97	5606.99	7239.46	9057.35	9493.52	6928.98	6786.68	6179.76	6802.61	6070.22	5855.48	7147.57	7423.34	5831	8046.46	5137.12
pantothenic acid	yes	11020	6794.17	7824.68	11883.1	8576.75	10757.6	12325	8563.71	13731.3	12280.2	5658.69	4401.28	4696.59	4678.38	3992.01	5125.73	5748.47	4424.62	4132.74	3967.02	4709.64	6308.2	5701.42	4014.18	1969.44	5471.44	6787.35	5632.34	3335.39	4200.25	4133.13	3837.31	2707.5	4243.71	5914.84	11239.5	4226.59	5009.7	2594.47	5487.16
p-coumaraldehyde	yes	41.7716	76.2072	134.074	24.5566	103.67	271.62	22.0019	200.242	28.2897	84.4853	295.348	544.903	188.972	648.93	469.878	710.426	1040.55	357.061	289.901	494.76	66.8745	66.3283	161.967	128.963	53.9939	45.1724	23.225	129.223	75.1174	26.3867	79.54	131.819	73.0723	115.9	120.212	126.452	162.879	162.917	185.248	134.437
p-coumaryl alcohol	yes	58.841	182.937	554.407	20.5256	229.986	687.112	20.5413	502.008	47.3164	353.294	993.472	1083.06	849.621	1395.5	451.253	1655.84	1776.38	978.597	985.243	836.486	295.225	358.865	610.018	514.477	300.34	300.539	172.661	761.916	411.865	170.215	432.115	493.516	334.598	833.627	649.964	715.519	898.742	849.783	1086.89	431.789
PE 18:0_22:6;4O	yes	2280.6	507.976	1229.7	1844.34	2711.54	2030.51	1110.32	1413.38	4163.72	1823.64	741.742	472.05	1040.42	1014.32	773.969	829.447	830.486	841.79	600.589	777.98	351.369	604.518	440.061	606.517	588.146	905.305	450.877	537.643	728.08	497.523	584.086	755.731	408.92	487.767	462.415	414.336	425.676	459.613	437.528	494.535
phenylalanine	yes	47540.7	26297.1	26320.4	62569	33934.9	27552.4	47429	34706.1	48630.5	41996.6	12851.7	7458.04	9891.44	8756.8	8536.55	9431.34	8522.73	9517.55	9305.17	11236.9	7390.41	9719.24	9969.09	7639.18	7802.21	9065.46	10159.5	10848.7	10728.7	8674.95	10029.3	7774.7	10757.1	13642.1	11035.6	13955.6	11087	9243.54	8710.57	8566.88
pipecolic acid	yes	376.531	366.454	172	398.286	328.721	205.357	277.702	253.189	476.027	315.892	434.721	730.277	379.41	451.342	675.61	698.251	486.65	602.722	717.02	457.445	465.784	319.388	398.664	349.154	387.307	405.34	159.664	341.304	493.916	446.758	186.331	347.917	430.442	333.157	353.555	277.014	522.098	446.198	353.936	142.961
pyridoxamine dihydrochloride	yes	246.364	178.758	192.475	261.301	234.384	114.333	298.788	142.003	250.334	176.236	116.579	125.062	147.849	65.075	102.857	194.628	176.271	157.154	105.879	87.3365	151.962	158.28	158.588	212.322	266.246	160.907	150.188	243.676	183.48	160.757	183.859	245.335	138.843	288.83	228.532	123.866	448.018	309.863	163.238	84.964
salicylic Acid	yes	612.561	498.982	454.442	814.328	927.079	575.106	979.122	628.887	823.016	645.35	134.716	102.217	82.98	67.4361	129.675	112.801	120.387	89.6703	109.017	100.917	62.7197	52.0773	75.4413	42.3232	54.7608	59.6281	35.2211	83.3217	73.3106	53.8769	81.819	79.2231	77.6738	73.3094	93.7421	81.0725	71.0625	87.7891	88.3318	66.2058
suberic acid	yes	591.378	1345.97	1119.93	302.004	1502.51	1949.11	286.815	1315.79	305.803	960.59	14360.9	18276.1	35238.2	11567	58263.7	40325.2	47091.6	18799.5	14239.2	26658.7	40082.2	38967.1	53231.7	25572.8	20645.3	25169.3	20359.5	38407.9	27492.6	27450.9	39218.2	48576	45297.1	37786.5	39412.8	46774.1	50738.6	53630.7	69521.9	48707.4
taurine	yes	40738.8	69163.5	51551.1	51430.3	59871.5	45685.6	34554.9	45575.8	43987.7	45933.9	41009	47288.9	34396.7	40146.6	44822.7	27135.3	47590.1	40731.4	41779.6	52918	52077.4	51520	54984.1	43120	40655.6	41297.5	48735.9	68097	61447.8	62006.1	45598	44725.6	53044.5	38202	42291.7	44706.4	57967.9	45032.1	55260.1	42374.7
thymidine	yes	313.439	229.485	226.868	542.85	210.291	323.12	514.546	307.13	374.512	204.719	2165.13	875.88	1900.25	698.044	1176.13	2299.81	2414.2	1972.1	701.676	702.493	2014.95	2008.82	2810.2	895.61	1162.33	862.69	651.718	1053.85	1364.32	882.296	818.701	1290.2	1863.67	651.388	1170.62	921.073	1484.92	1512.23	1474.01	1775.71
thymidine-5'-monophosphate	yes	1805.27	439.056	363.27	8577.1	517.54	582.456	9786.98	852.558	3519.93	721.324	455.596	531.285	485.427	266.612	333.188	422.885	417.137	444.656	286.643	378.956	342.089	382.351	359.968	297.216	393.561	357.031	310.176	438.749	303.615	304.398	419.732	359.78	464.35	537.12	444.177	540.32	651.931	346.574	307.065	532.512
trans-cinnamic acid	yes	1853.04	2722.57	3269.23	683.938	1435.77	1310.78	798.503	1533.64	459.986	1023.48	1567.17	1379.53	743.196	1113.36	1641.62	1588.99	1311.42	1053.13	719.788	1360.64	564.35	990.832	611.975	613.906	568.291	363.09	477.105	974.458	1533.69	438.502	441.644	635.672	580.791	637.875	564.515	363.003	823.755	537.576	609.899	469.289
L-tyrosine	yes	76213.2	42579.1	39718.6	144535	58895.6	40460.1	98241.3	58933	89880.6	69982.5	13064	6157	5139.63	6712.13	5229.79	7762.8	6691.64	7701.41	6871.04	7975.57	8115.21	10250.3	8499.59	10320.6	8482.21	9314.26	10131.1	8721.16	12650.4	7973.44	7188.23	8322.52	9634.32	12139.7	13204.5	16648.2	9869.51	10012.5	8296.78	7831.88
uric acid	yes	5014.6	4858.01	8216.21	11994	8581.61	5596.16	6619.19	6428.49	6149.88	7694.9	5986.75	3315.02	3833.97	5005.33	4404.88	5926.22	5086.32	4283.68	6987.56	5723.96	7483.76	7007.48	4536.15	3803.79	4432.52	5915.22	4533.1	6447.72	4010.32	4142.19	4301.39	4355.22	6922.6	4957.73	6279.8	7596.04	5698.53	4603.74	5570.98	4034.13
ureidopropionate	yes	580.619	197.263	200.857	708.795	282.507	211.187	595.013	216.571	557.777	211.073	253.423	124.549	99.4198	120.163	176.578	210.968	154.423	139.586	182.805	240.134	70.6327	77.8519	84.6974	75.3023	75.8977	64.4144	73.7322	90.7025	138.821	84.8296	129.204	175.745	209.664	295.771	252.082	354.622	252.109	209.69	136.206	211.773
uridine	yes	14524.3	11139.2	11427.8	16339.3	12169.1	13749.9	12088.4	11120.1	16216	12206.1	7851.09	6203.43	6334.67	7122.42	7272.93	6165.91	5572.86	5683.12	6490.67	6630.19	8145.18	8237.18	8288.47	5374.99	6738.3	6278.96	5833.55	6759.53	5173.75	5369.36	7161.52	8553.72	7701.87	7723.54	7880.52	5406.28	5357.84	6476.64	6072.75	4745.61
uridine 5'-diphospho-N-acetylglucosamine sodium salt	yes	11759.6	6063.86	6853.67	15861.3	9400.01	7947.96	22349	8768.89	16248.3	10358.6	5701.31	4765.32	6124.43	4735.32	5672.7	5515.36	5314.38	5888.9	5395.84	4784.02	5802.51	4763.41	4719.68	4694.06	6389.95	4975.48	5991.7	6128.42	5960.94	5956.38	3725.67	4116.27	5094.04	5850.3	4920.65	6363.33	4759.67	5282.94	5532.32	5641.16
uridine 5'-monophosphate	yes	11343.1	8954.69	10406.1	14792.9	11751.1	13029.4	16486.7	12649.3	13455	11378	7817.07	10111.2	9706.14	9811.67	9807.39	10209.4	9738.71	10417.8	9020.59	9442.34	9123.37	8525.81	9727	7284.21	8784.22	8353.26	7429.27	7965.82	9514.84	8522.65	7182.66	7419.37	6903.9	6437.86	6164.18	5721.39	7195.2	8348.42	8659.63	7153.89
xanthine	yes	574.497	293.031	697.396	649.62	270.802	368.842	396.467	264.902	489.981	149.273	228.368	130.032	112.586	126.003	178.961	158.619	180.002	139.466	278.206	321.766	237.78	168.718	101.173	63.7748	123.496	140.272	81.7099	129.663	152.202	128.809	155.283	124.906	238.33	91.8361	126.696	200.188	125.279	134.618	112.637	128.829
xanthosine dihydrate	yes	711.865	767.818	835.543	916.501	701.213	991.48	823.363	857.851	728.865	743.708	1473.7	1128.64	1275.19	1332.27	1388.88	1360.52	1516.33	1354.01	1362.16	1134.34	2852.05	2600.16	1919.79	1854.74	2625.26	2348.58	1852.62	2406.38	2286.53	2299.3	1915.2	2446.26	1905.87	2173.19	2208.92	2208.86	2325.17	2517.89	2153.22	1889.68
xanthurenic acid	yes	565.862	450.05	503.935	552.131	449.002	538.965	492.216	458.384	463.429	650.414	455.358	534.946	422.997	518.399	434.398	531.03	447.07	458.528	573.585	438.186	329.411	376.134	247.872	365.418	290.716	383.579	303.354	392.105	328.486	344.756	332.869	413.568	325.871	438.795	441.028	332.186	374.459	420.877	297.736	325.966
9.12_550.2911n	no	55.231	128.665	99.6388	31.8193	148.41	225.789	45.7832	202.577	38.1011	102.526	229.169	342.916	627.573	273.914	651.118	478.387	671.589	387.869	118.286	482.909	635.46	672.852	1066.78	517.187	385.739	364.537	370.962	607.216	530.319	433.878	719.805	946.453	614.889	803.702	621.643	978.309	877.873	932.783	1039.48	647.918
9.12_540.2675n	no	44.4584	132.491	110.409	40.9269	130.278	262.974	28.0045	201.546	15.7289	141.789	277.072	390.372	721.755	298.07	714.578	602.323	730.45	472.761	166.133	550.2	660.472	733.263	1010.79	593.219	392.185	395.729	412.326	597.876	556.854	492.929	721.092	976.831	709.087	798.52	701.801	952.735	857.25	951.882	998.825	732.289
9.08_206.0820m/z	no	167.125	102.165	99.0947	257.875	121.359	118.89	286.13	127.389	304.198	169.061	34.9859	38.276	32.4811	36.0907	33.4584	34.8326	42.5375	51.3613	31.3026	46.8285	32.581	49.3082	40.7981	29.682	32.6726	48.7125	40.5464	39.9951	45.3072	37.3549	45.8239	35.9828	49.5425	52.8511	49.1523	73.3703	59.2081	38.9849	32.2225	27.9018
5.51_215.0822m/z	no	675.067	352.193	548.416	695.579	358.793	479.012	473.993	610.159	669.601	431.216	56.6063	44.187	51.4901	69.5827	271.759	42.8478	53.5259	54.5967	37.8163	54.1774	69.0269	78.8429	94.2414	47.1898	42.5657	61.4735	61.7925	103.983	68.6419	56.6266	152.134	105.532	111.397	95.8624	93.3257	119.104	106.317	105.679	85.9957	141.829
9.18_136.0527m/z	no	37.9582	31.434	22.4692	91.243	19.8603	46.2938	59.4214	25.2573	70.5187	51.9999	189.649	103.361	323.454	57.0798	157.213	168.02	147.927	180.703	132.388	206.553	44.0958	39.9823	99.5529	26.2424	22.5823	33.6334	24.547	68.3675	25.7849	41.2211	92.7549	82.1941	53.3825	86.0733	81.2534	181.509	80.9399	59.7558	57.202	106.907
10.08_400.2097n	no	60.7673	241.528	265.273	60.9521	323.347	1175.83	69.1711	577.197	55.8665	270.017	18444.5	21526.5	16671	21399.5	22799.7	22403.6	39886.6	17080.3	14300.1	23977.3	12726	9373.86	16604.6	8527.64	11238.4	17469.7	9446.99	25392.8	5846.76	6650.18	12994	14468.3	13778	10021.7	15505	16110.8	16358.5	13756	14433.6	10536
9.12_569.2793m/z	no	118.736	280.447	270.155	59.1028	324.971	616.987	104.046	433.972	54.3821	281.199	523.092	801.817	1053.7	587.748	1148.56	1036.1	1110.28	793.187	280.086	924.722	1149.06	1080.92	1325.53	1031.92	843.069	740.706	837.766	1112.83	995.826	917.31	1162.83	1330.06	1225.91	1218.57	1098.87	1326.03	1227.23	1319.98	1304.7	1181.8
9.12_586.2648n	no	236.676	552.753	518.099	74.3637	676.695	991.752	73.1827	885.453	82.891	580.196	936.015	1392.31	1865.55	1071.13	1888.37	1767.99	1715.76	1440.21	597.918	1588.9	1798.08	1922.36	2202.95	1710.24	1383.75	1386.24	1453.45	1708.06	1694.74	1615.06	1891.74	2215.67	1919.94	2004	1776.93	2122.11	1935.99	2065.28	2059.35	1934.76
9.07_243.0554m/z	no	880.983	974.564	1126.02	394.744	1095.5	1311.33	267.76	1261.17	644.058	1168.81	1675.71	1539.09	1667.52	1459.27	1532.27	1650.32	1402.88	1494	1696.12	1676.9	1740.46	1519.52	1845.92	1443.73	1331.99	1653.09	1593.45	1431.58	1261.67	1366.11	1620.94	1682.63	1305.72	1479.64	1639.4	1642.66	1191.11	1596.43	1320.75	1480
9.16_439.1305m/z	no	32.4454	35.6034	27.2243	26.2893	43.761	57.8989	13.2307	40.9116	21.5289	66.0717	185.407	116.449	353.335	60.0705	191.779	181.36	176.873	178.555	115.268	185.74	112.021	77.0138	157.485	92.5141	68.5538	72.381	73.4179	107.906	56.5244	74.5393	132.158	164.733	101.652	133.55	102.677	235.423	98.8562	103.565	110.139	151.287
9.15_559.2512m/z	no	32.1204	47.7476	52.7421	29.4351	42.762	107.601	19.3797	63.4539	18.8501	69.4655	276.335	295.891	769.126	188.994	511.899	517.822	530.141	413.453	185.257	479.813	254.318	249.062	524.131	226.877	142.358	185.495	150.464	276.145	193.116	171.831	374.146	485.961	290.457	395.388	315.323	676.496	383.166	425.968	387.621	388.252
8.84_355.0322m/z	no	367.168	492.561	626.388	190.128	553.299	912.096	119.2	797.044	280.837	714.896	595.578	444.568	587.151	499.195	537.352	564.716	564.99	414.774	348.367	592.096	486.791	662.532	732.584	659.043	450.129	406.412	450.913	565.569	538.244	481.364	530.415	566.327	483.522	617.682	577.811	579.626	583.731	591.066	583.624	499.669
5.70_310.0933m/z	no	193.329	100.818	136.865	347.231	128.959	63.9906	513.338	105.572	271.851	181.695	19.6796	28.0756	22.6191	26.3314	12.3693	24.9211	24.9404	27.6478	25.155	39.0538	15.1933	11.7048	15.1113	18.376	14.8582	17.8986	27.9451	15.9582	10.241	10.414	15.1903	14.6799	15.3939	19.3886	15.2704	14.3475	16.5712	17.0973	11.4038	19.6834
9.12_684.4042n	no	702.164	1033.92	920.753	1019.33	1043.27	1560.66	873.581	1345.22	832.258	1007.98	1434.37	2610.59	4295.62	1794.35	4521.83	3639.77	4544.88	2941.85	813.938	3367.37	4307.95	4935.47	7021.97	3911.15	2598.17	2456.72	2760.9	4022.96	3787.38	3386.38	4634.01	6712.44	4959.73	5592.63	4577.79	6530.49	5848.79	6449.12	6789.81	4568.31
9.13_299.0545m/z	no	178.629	265.485	281.791	100.319	268.127	363.917	78.2927	349.31	147.267	298.477	369.167	447.888	584.244	392.292	568.647	510.197	535.326	445.621	298.319	487.325	513.902	546.011	701.226	527.894	404.415	411.877	446.352	499.648	468.698	479.757	580.268	689.506	581.255	601.391	574.113	681.641	600.637	691.381	667.935	490.697
9.07_540.1472n	no	575.213	871.192	827.135	173.61	931.199	1041.34	143.504	966.356	300.067	863.297	1045.86	1073.68	940.159	988.789	947.762	964.68	932.851	998.004	894.339	1008.26	961.782	1022.03	905.483	1053.27	1143.31	1093.31	1150.84	971.634	953.944	1071.53	1019.78	954.313	1019.74	918.017	1047.76	925.16	907.18	884.595	824.945	986.329
9.13_306.1273n	no	293.698	435.029	418.728	121.218	483.727	717.23	113.903	598.383	189.554	445.149	791.41	974.129	1049.45	866.109	1074.22	1058.11	1206.96	1024.05	598.993	1031.84	1036.84	997.934	1133.54	1067.74	910.381	889.699	845.657	1005.12	912.272	927.404	995.997	1149.22	1062.65	1053.05	1055.12	1184.87	1057.35	1164.71	1034.89	985.628
9.16_385.2132m/z	no	74.8998	124.641	172.36	42.4115	116.051	274.432	33.4187	230.077	44.5363	136.349	583.215	589.959	910.878	490.475	1038.62	1160.54	1754.34	719.458	368.223	830.238	552.902	620.44	1032.8	440.743	306.793	322.974	366.654	672.426	440.051	371.634	759.396	946.622	815.601	1352.58	1253.12	1576.78	1113.52	1384.32	1821.33	1077.2
9.15_356.1835n	no	133.647	129.251	115.557	98.8043	112.166	289.579	78.6849	147.253	132.102	216.746	1251.85	721.867	3042.96	362.531	1559.46	1474.56	1406.28	1340.23	725.258	1688.37	454.278	414.727	1142.63	365.206	223.885	283.901	273.557	557.644	242.02	345.516	964.47	988.973	614.148	985.832	937.825	1940.62	705.215	780.5	812.183	1078.21
9.12_502.3125n	no	683.65	1899.12	1883.68	131.426	2209.49	4462.08	82.7336	3751.53	186.501	1906.51	4189.81	7263.32	12502.6	5173.66	13278.2	10666.6	13113.3	8418.02	2022.45	9525.46	12483.9	14043.1	20994.2	10957.3	7353.97	6897.76	7793.81	11657.9	10737.3	9685.63	12898.1	19205.5	14001.4	15910.1	13165.9	18851.4	16892.2	18971.9	20240.5	12734.9
9.16_308.0781n	no	2307.54	2869.27	2985.21	1056.58	3054.25	3489.18	810.335	3344.12	1619.94	2961.49	3504.28	3656.93	3718.76	3302.5	3961.9	3866.07	3687.52	3821.06	2984.35	3828.65	3836.78	3904.97	3928.36	3857.44	3773.85	3678.98	3874.64	3617.4	3630.63	3824.97	3942.65	4000.67	3898.25	3912.93	3973.95	4081.22	3863.41	3785.88	3800.92	3900.87
8.84_226.0813n	no	1267.67	1814.93	2286.94	562.975	1940.26	3384.67	317.389	3120.67	851.373	2702.12	2097.5	1417.85	1929.99	1647.48	1568.19	1938.87	1993.74	1401.08	906.565	2039.26	1456.5	2167.5	2489.14	2014.67	1257.47	1154.52	1375.86	1916.52	1646.05	1415.4	1687.43	2046.91	1456.87	2111.42	1673.92	2026.8	1919.51	1875.57	2009.35	1424.76
9.06_411.1440m/z	no	80.1092	83.1332	47.8582	1995.38	82.0665	75.9357	1432.37	122.187	232.597	106.804	81.0521	88.5333	85.794	77.8368	101.093	80.3638	85.6269	106.684	62.8849	94.5943	76.2559	70.8441	96.0974	65.904	99.5398	66.2784	65.933	89.4918	54.9252	84.1685	105.282	84.3595	78.7947	110.721	108.736	67.9648	74.6521	78.5112	95.6849	92.4678
9.07_274.1007n	no	2728.17	3329.98	3313.6	1535.23	3462.63	3577.24	1199.33	3661.58	2251.2	3394.86	3303.13	3425.74	3235.17	3282.33	3457.26	3357.64	3283.48	3257.2	3201.06	3478.35	3373.11	3437.53	3262.3	3486.83	3668.02	3464.14	3604.39	3285.25	3496.01	3613.41	3412.63	3330.09	3479.51	3390.05	3415.29	3304.09	3259.01	3278.55	3238.64	3400.14
9.15_553.2334m/z	no	34.9445	68.1719	51.7403	17.0821	58.8346	125.388	17.5576	79.7242	26.1884	73.2595	189.647	216.929	604.311	151.123	420.438	382.376	381.272	328.656	128.863	373.309	245.559	282.129	430.023	223.101	194.041	157.309	145.806	234.727	183.507	181.099	351.718	419.158	277.611	361.386	325.218	531.546	368.392	366.292	403.07	344.298
8.94_363.1658m/z	no	284.872	380.743	551.368	193.443	508.999	1061.06	234.821	692.697	185.852	428.03	2676.14	2564.18	2071.33	2773.91	2734.73	2657.85	3725.15	2211.42	3024.9	3067.99	1948.23	1056.95	1348.64	1520.37	1755.6	1507.9	784.122	2105.25	975.943	1048.43	883.47	1204.08	1448.63	986.68	1234.78	1268.95	1253.28	2323.59	1872.18	1688.37
9.12_517.2702m/z	no	233.774	773.58	837.671	36.3898	881.203	1833.19	23.5356	1579.79	57.4423	706.286	1771.38	3130.59	5555.29	2121.93	5679.52	4688.02	5842.44	3551.5	843.325	4173.8	5558.71	6215.51	9734.99	4753.68	3152.28	2992.17	3249.54	5097.76	4485.86	4209.54	5598.87	8681.19	6220.31	7010.74	5769.61	8559.87	7641.12	8631.96	9380.92	5616.62
8.89_305.1294n	no	80.3084	68.7417	73.4242	60.4336	76.0776	163.2	63.555	107.866	71.5478	111.565	1368.41	1039.48	948.395	2200.22	1285.54	1303.96	2325.15	987.21	1362.73	1681.1	547.772	444.168	713.114	456.639	476.592	607.397	324.995	746.164	272.403	266.974	338.589	738.317	473.95	649.521	365.978	462.128	507.757	633.198	509.503	390.674
9.11_223.0729m/z	no	65.2424	76.6559	78.3259	28.0558	89.6326	134.994	20.6582	116.005	41.0715	93.3003	133.809	172.371	229.07	127.872	201.874	179.417	199.035	175.827	128.161	170.347	181.476	218.682	271.592	197.607	143.891	134.384	150.705	179.971	168.395	161.848	184.554	265.003	175.942	233.081	205.999	264.085	222.828	266.905	233.783	188.982
9.11_401.1571m/z	no	368.799	395.378	361.375	1676.48	438.996	569.147	17326.6	543.937	2463.6	383.944	533.285	555.181	827.946	532.837	653.291	742.758	702.324	576.298	509.877	733.876	673.537	734.072	1015.35	807.067	590.714	725.853	576.596	731.526	587.526	584.396	739.009	783.704	731.516	780.164	917.306	791.288	899.678	920.384	810.572	734.137
9.11_426.1660n	no	236.57	383.65	421.358	98.6414	474.244	656.431	90.3358	578.826	166.159	388.934	1103.77	1347.35	1411.75	1270.88	1540.55	1623.85	1745.03	1268.95	1082.81	1507.92	1529.44	1350.27	1734.1	1345.67	1152.65	1211.26	1038.29	1471.45	1163.67	1016.64	1217.08	1512.49	1244.6	1476.13	1350.94	1750.96	1390.78	1691.27	1584.4	1235.23
9.11_610.2924n	no	296.705	594.4	636.37	136.631	698.192	1112.27	171.292	943.775	161.346	645.256	995.331	1397.68	1650.21	1073.94	1616.78	1548.91	1666.9	1379.25	611.289	1508.23	1687.73	1678.95	1828.69	1636.14	1373.12	1378.81	1448.67	1569.61	1612.87	1581.17	1701.22	1760.46	1743	1782.26	1719.58	1875.17	1736.04	1717.34	1759.47	1625.8
9.12_113.0973m/z	no	163.363	280.288	297.939	61.7414	299.69	416.004	31.6041	351.886	98.0009	260.359	432.939	594.684	821.183	455.598	887.868	778.69	931.898	596.955	279.788	758.545	885.044	853.602	1410.73	725.186	604.309	505.586	563.142	827.776	765.969	703.871	857.489	1232.39	952.278	1047.25	894.844	1239.26	1125.3	1210.61	1393.71	846.199
5.66_373.1278m/z	no	55.9589	17.304	18.8475	235.426	18.6322	18.1642	975.696	23.9107	221.422	29.2006	12.6982	19.0776	11.9194	6.30714	8.65618	12.5494	7.18732	12.2363	9.91261	8.2246	9.36072	12.6384	9.63001	12.1829	11.1968	13.1712	6.99594	5.28064	8.50978	13.3576	7.07224	13.5758	3.10039	7.3658	8.88172	11.344	10.5342	15.3006	2.92543	12.4603
9.11_217.0606m/z	no	124.801	191.747	147.671	53.2537	179.743	231.497	55.136	225.534	109.878	203.372	254.871	289.493	351.741	260.266	355.975	342.938	333.61	274.248	166.692	313.394	307.907	324.288	436.149	339.927	259.454	285.61	305.635	296.133	290.148	308.763	317.957	396.009	347.021	308.336	355.104	390.065	353.906	365.864	397.701	319.614
9.12_204.1168n	no	933.601	1631.61	1650.26	373.533	1733.96	2928.72	312.078	2373.31	591.211	1585.56	3629.83	4558.65	6998.26	3490.24	7370.46	6668.47	8882.13	5229.17	2526.45	6196.44	6331.22	7025.08	10556.7	5337.01	4229.02	3812.99	4152.8	6387.17	5514.64	5022.06	6712.63	8826.88	7279.95	8623.05	7517.51	10282.1	8814.07	9854.24	11342.6	7026.53
9.12_248.1233n	no	1548.91	2756.88	2693.37	608.531	2944.23	4303.06	459.816	3832.12	983.163	2749.41	4883.22	6357.2	7809.58	5196.78	8057.14	7698.83	8584.62	6657.46	3507.81	7329.71	7564.45	7647.52	9359.11	7323.59	6210.82	5957.39	6027.03	7566.43	6954.41	6727.26	7598.22	9056.56	8008.25	8380.89	8073.6	9099.39	8385.09	9012.29	8978.23	7569.33
9.12_282.0937n	no	764.962	945.253	1030.6	604.399	1072.34	1425.75	459.593	1302.69	732.143	1052.23	1582.53	1886.4	2389.26	1411.22	2243.55	2063.19	2287.93	1981.48	1225.88	2042.06	2116.15	2142.44	2759.64	1994.42	1755.27	1762.57	1845.58	2016.33	1931.13	1812.48	2242.6	2685.22	2247.75	2407.59	2321.48	2717.03	2367.55	2602.8	2464.73	2208.3
9.18_203.1256m/z	no	1662.18	2634.1	3113.67	895.907	2438.46	4636.07	1054.28	3828.82	1056.66	2457.59	9973.66	9316.46	11921.1	8433.11	13321.5	14568.2	20204.4	10050.4	7986.05	11924.4	9216.12	9138.36	13776	7876.67	6475.8	6279.88	5649.09	10085.5	6933.82	6429.8	9831.42	11877.9	10641.2	14130.1	13788.4	16632	13226.9	15656.9	18145.1	12207.6
9.12_265.0839m/z	no	545.145	731.741	730.517	306.259	783.547	954.508	314.037	875.711	440.185	767.19	1095.8	1223.52	1384.57	1089.76	1373.99	1258.83	1365.95	1169.41	994.718	1218.52	1350.95	1325.77	1502.98	1380.83	1174.37	1187.02	1221.16	1256.26	1148.67	1140.56	1322.69	1444.47	1304.01	1367.91	1352.16	1413.17	1281.45	1447.64	1362.84	1334.82
5.70_239.0686m/z	no	27.2338	22.1275	29.9373	18.8214	40.5258	32.2417	26.2789	28.9981	18.8962	26.4323	63.8548	242.929	392.584	108.411	225.535	569.396	628.347	220.863	128.6	74.0222	282.534	367.066	710.445	191.011	196.159	288.655	130.32	186.436	162.245	113.193	345.885	593.54	176.916	870.994	427.597	302.053	529.424	801.937	733.526	303.815
9.12_319.2122m/z	no	47.4892	151.692	114.861	15.5052	125.766	264.435	12.0467	239.7	25.7119	111.978	273.196	519.719	973.062	334.159	1173.38	861.45	1232.65	677.9	127.152	786.894	1080.65	1184.84	2138.92	701.345	520.87	449.263	532.921	1128.97	917.186	810.999	977.811	1653.75	1258.87	1309.98	1073.75	1717.51	1740.91	1849.78	2448.98	987.552
9.09_524.1816n	no	671.655	1043.07	1000.31	269.11	1095.55	1347.51	223.855	1190.35	379.035	995.695	1615.12	1822.13	1700.02	1707.38	1826.64	1833.38	1931.12	1661.74	1544.12	1807.97	1722.34	1628.3	1792.75	1777.19	1760.78	1663.04	1497.67	1702.87	1483.08	1510.48	1542.1	1718.71	1648.64	1640.35	1619.06	1708.68	1536.68	1682.01	1582.96	1535.91
9.12_326.1055m/z	no	61.4458	118.588	125.11	18.1697	124.754	191.273	16.5987	195.855	47.1811	110.814	183.159	267.24	289.101	186.378	279.729	282.337	297.974	262.692	130.523	271.205	262.242	258.119	302.183	276.052	244.159	229.419	249.479	266.4	281.254	251.672	275.403	302.164	295.444	283.842	292.492	309.833	274.43	273.207	283.655	284.55
8.84_362.0552n	no	390.113	565.701	575.409	197.268	591.96	873.308	130.488	787.045	280.772	694.152	553.883	421.69	484.499	475.397	430.308	519.791	508.542	418.462	295.819	556.939	410.661	551.502	597.024	574.656	387.817	358.485	413.504	516.677	454.527	407.964	433.032	530.367	434.918	524.085	455.853	468.976	508.553	468.303	487.759	430.139
9.12_446.1713n	no	323.596	453.154	510.816	168.983	556.172	801.841	163.519	662.628	260.883	559.375	1089.57	1140.16	1566.29	986.916	1452.14	1346.03	1532.14	1304.83	772.361	1415.16	1272.2	1317.22	1641.69	1197	1078.35	945.706	1064.85	1386.61	1110.71	1071.68	1323.26	1594.8	1356.22	1506	1418.47	1644.16	1412.13	1560.24	1477.33	1304.36
9.11_361.1379n	no	498.705	684.226	695.552	258.844	730.401	936.981	248.612	848.132	362.069	713.581	1080.36	1165.67	1207.79	1047.18	1236.82	1237.06	1353.67	1136.2	890.085	1214.13	992.393	1180.02	1133.48	1132.85	1122.93	1008.49	1075.78	1156.99	1082.83	1076.36	1114.18	1217.47	1218.57	1129.55	1173.47	1180.51	1147.02	1233.08	1247.56	1096.88
9.12_410.1890n	no	1288.9	2488.9	2390.5	277.535	2733.84	3550.18	204.753	3349	562.778	2380.46	3670.88	4532.69	5043.18	3999.3	5304.67	5111.88	5956.62	4737.62	2911.76	5011.25	5339	5165.78	5914.25	5002.88	4539.3	4263.81	4502.55	5002.15	4711.72	4733.26	5206.77	5668.15	5409.37	5311.92	5182.83	5747.09	5394.82	5787.98	5572.92	4996.12
9.12_404.1721n	no	861.985	1673.44	1696.77	201.812	1899.95	2514.51	735.507	2379.49	479.265	1658.1	2512.73	3268.2	3982.95	2634.04	4044.73	3892.59	3998.82	3339.09	1727.32	3683.34	4019.81	4243.01	5031.39	3963.35	3392.75	3209.58	3422.1	3840.16	3735.41	3650.73	4233.22	4880.04	4266.29	4506.63	4263.54	4825.83	4401.62	4716.86	4652.82	4087.61
9.08_366.2126n	no	562.229	1073.44	1029.57	124.994	1275.05	1665.32	95.2459	1483.32	273.42	1107.17	1609.43	2154.83	2802.36	1729.37	2820	2645.08	2823.03	2307.15	1152.41	2452.9	2856.72	2879.08	3432.77	2533.13	2173.22	2126.17	2233.79	2584.08	2601.8	2496.03	2813.77	3360.17	2928.46	3039.73	2779.03	3408.91	3185.66	3204.63	3328.45	2718.7
9.08_228.0970n	no	9900.25	12597.3	12650.9	4239.36	13676.5	15606.3	3157.71	15115.2	7069.05	13322.4	15030.9	16395.1	17792.7	15442.2	17687.8	17062.1	17280.6	16409.2	13211.9	17278.2	17690.3	17794.4	18971.6	18030.9	17074.5	16931.8	17396.4	16738.2	16845.2	17417.3	18116.3	19180.8	18058.4	18224.1	18387.8	18818.2	17946.5	18456.3	18577.6	17789.5
8.84_384.1757n	no	76.7665	134.79	216.154	20.3603	143.628	454.669	33.8585	354.459	41.9482	230.804	181.373	101.102	172.396	122.095	131.333	190.216	264.527	120.082	50.6557	220.247	114.894	209.056	272.321	160.205	93.5368	73.5982	84.278	220.396	129.521	88.7517	141.452	209.792	106.251	184.414	133.047	186.677	185.15	187.488	248.395	106.774
10.08_438.1626n	no	39.155	41.1763	38.0401	24.2827	47.2682	83.4544	47.6308	66.9856	30.4085	51.4314	718.304	786.057	640.025	832.248	765.862	786.108	1175.29	639.311	565.421	852.847	494.606	373.341	593.946	360.877	445.954	672.463	377.93	833.603	279.388	294.495	560.757	590.597	557.816	434.604	632.29	628.444	567.36	540.75	517.921	435.166
9.12_376.1856n	no	208.697	405.939	398.942	78.7818	449.526	643.226	63.1243	609.527	139.472	357.968	705.508	889.434	1241.8	720.851	1387.34	1177.41	1384.79	985.866	456.561	1106.97	1340.55	1361.42	1894.82	1188.84	974.129	876.999	970.693	1269.76	1169.06	1098.96	1303.24	1732.41	1413.47	1444.12	1346.95	1727.99	1596.27	1685.31	1921.59	1243.73
9.08_472.1607n	no	897.397	1500.95	1499.35	254.001	1668.91	2052.21	263.159	1940.1	508.01	1556.1	2194.4	2408.61	2493.18	2187.67	2647.6	2611.36	2586.58	2325.87	1795.6	2589.51	2611.86	2575.57	2618.05	2579.7	2556.73	2341.39	2304.78	2363.26	2383.74	2515.65	2556.27	2697.73	2564.55	2630.83	2669.69	2726.24	2519.52	2469.26	2501.68	2560.7
9.12_346.2162n	no	182.215	447.186	467.764	36.3342	512.239	1127.97	26.7002	880.381	74.4362	388.526	1148.23	2232.66	4524.45	1366.56	4755.34	3644.72	4944.45	2655.19	497.449	3115.37	4435.2	5088.26	8772.7	3650.5	2083.66	2005.56	2395.57	4126.7	3582.46	3121.44	4534.05	7451.54	4923.09	5729.6	4726.74	7423.99	6574.64	7649.5	8574.77	4583.59
9.06_425.0348m/z	no	785.113	940.673	913.125	447.002	982.755	884.931	313.104	918.539	700.67	931.312	847.425	807.243	688.369	834.463	695.731	750.364	667.922	785.605	943.366	726.65	721.142	718.095	648.994	800.245	880.661	878.926	893.015	695.567	747.561	866.816	745.452	694.161	755.726	698.21	737.21	660.534	658.599	614.748	656.625	723.069
9.09_456.1947n	no	962.352	1653.71	1654.7	273.944	1745.42	2208.21	176.751	1978.72	464.627	1650.53	2015.31	2373.08	2294.51	2030.13	2247.43	2253.97	2265.87	2232.83	1591.71	2353.58	2259.06	2360.1	2245.6	2506.93	2454.26	2342.79	2466.23	2288.84	2260.1	2323.05	2356.89	2296.89	2363.81	2330.03	2436.02	2302.31	2186.1	2144.24	2076.73	2325.2
9.12_416.2194n	no	64.2751	161.786	148.427	63.8095	143.101	317.873	57.6973	267.626	57.3269	137.311	414.625	579.512	995.487	384.715	973.43	872.487	1040.22	680.915	246.109	747.535	829.612	938.443	1357.98	774.224	507.071	526.363	579.448	852.663	727.457	662.986	906.528	1256.17	965.344	1027.21	910.567	1227.69	1123.21	1282.58	1298.03	943.77
9.12_342.2017n	no	3007.92	7186.73	6902.65	319.417	7897.1	13270.8	120.207	11583.3	1080.98	6724.61	12691.8	19353.3	30052.5	14642	31121.2	26313.2	30918.8	21589.4	7440.19	23808.1	29754.6	31963.4	46262.9	26477.3	19653.1	18769.1	20450.1	27361.6	25803	23962.7	30703.1	42806.1	32335.8	36250.3	31594.5	42353.6	37476.8	41992.6	44314.2	30311.4
9.25_202.1383n	no	54.7946	34.0433	53.1056	34.4999	47.695	152.344	51.6399	112.361	62.3347	77.4225	1527.29	1715.28	1245.53	1935.02	1618.09	1633.21	2572.45	1301.31	1973.88	1368.83	1376.19	680.962	1109.63	1569.55	1249.37	1197.79	399.119	1412.61	450.035	408.738	547.522	936.885	571.309	629.102	716.483	959.449	736.325	1270.2	606.281	592.56
9.18_361.1488m/z	no	71.4475	105.244	111.562	32.5765	163.121	184.702	35.7921	156.955	31.6817	95.8577	357.061	320.773	367.579	318.766	432.49	450.344	553.374	267.865	296.821	393.575	274.565	215.825	312.847	230.241	219.641	284.502	234.204	315.339	209.919	221.691	261.969	311.064	354.895	199.16	348.716	308.249	260.109	291.755	393.488	334.219
9.57_271.1154m/z	no	161.962	131.861	248.246	94.6593	128.413	304.891	115.797	221.306	127.321	197.43	432.233	585.115	498.75	532.119	767.881	745.463	807.132	449.529	413.005	568.518	323.326	237.088	351.162	309.31	256.672	223.703	188.687	266.357	178.212	161.306	281.882	333.172	292.564	444.541	253.167	379.064	314.026	360.307	337.218	330.262
9.53_296.1498m/z	no	492.069	771.009	697.583	127.804	440.085	1477.36	92.5644	1261.87	116.562	1223.84	367.354	165.119	224.519	216.851	84.8653	394.249	325.818	348.652	221.519	209.436	156.55	173.138	167.078	215.108	233.775	253.572	224.273	267.395	198.412	207.116	124.341	216.406	161.552	232.636	174.846	290.618	187.964	157.079	265.653	157.973
9.52_225.0741m/z	no	164.606	223.325	206.586	92.4447	312.597	384.613	107.108	377.461	102.735	252.173	1131.3	1145.63	1638.9	1069.21	1495.58	1854.84	2539.89	1455.58	851.62	1843.16	2773.35	1293.18	1987.4	1130.56	1796.1	799.254	762.723	1637.51	1026.81	925.273	1252.39	1978.62	1195.12	1321.93	1792.97	1921.74	1597.43	2318.84	1359.12	1143.3
9.51_272.0743n	no	68.6121	59.5943	67.2968	64.0209	104.27	121.458	59.3082	113.945	59.4032	98.0961	302.108	357.493	479.983	320.808	415.35	539.485	680.508	454.417	250.774	570.009	888.161	447.061	610.573	346.771	506.691	237.566	218.657	495.488	299.403	263.578	411.612	561.038	414.813	410.98	549.272	605.07	491.944	716.673	369.398	354.736
9.50_387.1657n	no	357.861	719.753	826.916	381.828	697.284	331.906	353.468	485.304	323.831	433.723	1797.97	1354.51	1285.62	1128.43	825.692	1605.11	1952.33	916.02	800.683	2033.67	343.087	468.79	1371.88	894.756	400.215	579.942	182.562	996.292	545.428	168.361	1143.4	1015.79	282.782	1307.09	599.483	564.314	614.699	856.406	725.318	296.244
9.50_319.1781n	no	3401.76	7768.03	9770.02	2712.25	7668.67	3259.83	2668.6	5253.53	3300.21	4539.65	22388.2	16860.2	16442	14477.2	10741.4	20096.2	25713.7	10635.1	9279.57	25752.4	4257.98	5266.97	16728.8	10893.3	4696.69	7039.45	1168.58	12332.4	6432.01	1825.74	13856.6	12549.4	3227.54	16714.4	6594.5	7174.88	7614.23	11349.1	8900.07	2879.65
9.48_555.2303m/z	no	1040.01	1892.61	1779.03	166.343	1317.54	4690.47	163.936	1355.09	476.101	1275.48	1190.68	2287.31	1247.55	1768.77	1963.39	1508.8	1457.84	1301.79	1808.06	1687.49	1478.68	1095.07	735.411	1245.28	1354.12	994.069	1666.91	1262.04	2173.83	2388.18	809.584	282.883	2354.58	1028.83	1120.2	725.266	844.477	1204.01	2291.26	1811.1
9.48_509.2239m/z	no	206.636	269.661	313.589	57.4134	207.571	914.156	41.7305	250.157	113.425	231.536	185.234	344.473	235.921	312.927	276.831	246.037	237.765	208.026	250.909	253.951	194.996	185.204	114.585	193.686	186.293	171.735	245.03	154.459	288.347	319.46	103.102	65.4731	305.953	164.392	168.762	116.883	116.413	203.324	305.818	348.755
5.20_461.1302m/z	no	38.8043	50.4626	171.519	37.8048	62.4719	84.6208	38.4355	122.468	39.0161	125.487	978.476	1389.46	196.175	572.383	292.36	1135.69	455.061	1013.14	404.184	566.821	674.436	403.907	331.501	1573.59	582.006	448.45	193.327	1700.82	584.147	221.969	345.15	831.954	191.316	597.573	514.241	371.119	1245.94	2045.21	1200.31	423.389
9.47_216.0994n	no	142.216	161.605	159.778	180.705	150.014	259.672	169.485	198.53	177.73	166.809	1828.93	2691.58	2319.05	2661.95	2783.77	2863.58	6304.27	1865.87	2714.96	2524.53	1043.72	646.675	1291.23	924.146	1049.38	1926.24	665.725	1735.08	524.799	546.769	895.399	1174.04	1157.64	754.026	956.205	1138.97	1409.29	1078.87	1023.34	859.567
5.34_373.1278m/z	no	86.1844	27.5424	23.7694	706.055	31.3085	29.129	2310.14	27.472	700.645	40.7655	17.5648	23.878	12.0708	16.6743	13.5052	13.0171	15.0999	23.1328	12.5853	12.4681	10.6968	17.7182	16.2273	15.2265	22.4539	26.4271	11.2038	19.56	13.3476	29.754	13.4026	15.974	17.9839	11.8046	14.0345	28.7114	18.8444	33.7342	12.5988	24.3049
9.43_401.1376m/z	no	273.637	379.593	312.246	522.96	372.334	329.75	1411.37	395.3	549.54	266.847	540.206	356.371	467.021	466.587	186.431	435.982	451.463	332.944	559.05	422.821	280.914	242.498	626.749	506.615	289.09	459.581	256.974	434.418	204.446	195.27	444.571	276.119	222.546	438.098	424.299	311.066	471.655	511.215	338.622	240.074
9.42_296.1498m/z	no	388.595	515.118	429.323	34.4307	334.439	1247.37	37.7649	1031.17	67.1678	946.89	317.092	63.032	110.309	113.087	29.3108	314.942	170.161	285.199	134.501	80.3513	84.5412	118.826	84.5418	152.468	230.757	217.364	166.633	209.69	167.935	142.095	47.356	82.2675	72.424	144.629	100.737	223.209	111.831	76.6826	140.729	87.3986
9.40_291.1447m/z	no	24.4027	25.7608	28.931	16.9351	29.6996	31.3674	8.28979	34.533	22.0196	15.5561	39.7127	24.9717	72.5598	60.2964	81.4474	53.1535	62.0342	48.7439	15.2045	27.6295	117.868	107.206	378.044	64.7166	50.7443	63.312	19.475	57.974	44.3967	23.4984	46.6419	111.827	65.2619	89.4337	102.555	114.783	65.2997	146.536	73.0558	68.0714
10.08_306.1293n	no	145.367	150.504	148.164	83.9883	193.281	282.922	82.9879	233.217	100.216	181.566	996.586	1192.78	907.75	1137.49	1231.7	1216.19	1770.68	976.632	898.66	1264.63	765.161	580.584	971.97	550.913	762.926	910.189	647.878	1315.03	428.114	473.922	751.547	848.808	769.583	592.051	857.28	900.2	926.041	834.772	857.194	668.27
9.30_300.0875m/z	no	400.547	411.615	662.974	241.605	824.758	1393.83	225.834	1039.39	541.127	1012.43	610.278	920.589	451.229	406.692	685.695	1469.41	817.721	735.184	877.505	607.678	342.956	161.307	831.67	397.052	196.352	265.473	146.422	244.292	164.615	101.96	291.215	681.355	144.283	258.695	211.301	454.717	302.531	813.269	436.762	196.72
9.29_473.0603m/z	no	393.995	387.817	541.387	206.669	460.162	708.933	198.332	575.786	249.833	567.595	1159.34	1149.73	1137.01	1004.82	1054.12	990.246	986.102	1077.08	1088.07	1041.14	1096.27	1157.73	1046.63	1077.54	1155.32	1122.54	1004.94	981.782	1086.38	1041.13	979.225	1044.43	1058.88	1050.13	1050.59	1092.71	1055.38	1074.81	1046.34	1061.06
9.58_203.1285m/z	no	523.886	401.453	770.586	222.371	330.063	1100.02	317.44	743.123	257.147	611.216	1709.05	2375.12	2003.15	2192.45	3200.15	3011.44	3139.14	1818.9	1441.52	2254.91	1194.09	779.24	1214.77	1206.8	713.174	737.387	580.282	868.219	603.218	430.161	921.121	1129.06	867.77	1623.97	915.378	1434.37	1067.59	1354.38	1125.62	982.397
9.71_321.1923n	no	164.65	296.483	555.289	103.036	189.54	204.949	147.575	307.658	208.86	257.256	752.319	402.194	481.974	343.027	341.637	489.226	506.036	313.193	208.345	689.695	180.544	153.099	445.941	328.772	160.615	181.132	49.7898	346.803	179.144	53.8059	394.185	293.926	94.5805	473.584	165.546	336.851	270.272	424.912	324.234	89.9044
9.72_266.0915n	no	281.095	199.003	269.98	244.428	235.991	277.678	274.509	284.725	289.49	287.326	1073.12	3317.24	2739.44	2295.85	1746.86	3611.47	4843.87	2118.77	2742.79	1128.03	2701.7	3360.05	4005.83	3629.49	3229.99	3704.74	2027.19	2235.19	1986.62	1309.47	2921.22	3676.12	1901.41	8304.94	4232.63	2473.54	4240.75	6360.79	4512.77	2613.16
5.27_175.0974m/z	no	215.404	561.284	404.825	43.2426	712.723	1027.05	35.1112	974.39	103.318	468.106	1063.7	1246.51	1679.57	1044.32	2276.44	2128.63	3707.64	1112.73	848.92	2315.8	1785.52	1498.27	2373.35	1133.52	1099.07	919.399	1023.17	1548.76	1112.75	965.292	1598.91	2384.22	1894.48	1416.88	2072.6	2284.59	2167.52	2433.38	2713.26	1698.74
10.08_156.1149n	no	730.266	1758.59	1937.47	145.622	2135.08	4468.49	116.859	3020.92	378.163	2013.03	21423.6	24068.6	19155.8	23546.7	24700.8	23545.9	37803.6	20315	17846.3	26046.9	16410.4	13649.8	18524.5	12216.1	15546.4	19952.6	13903.5	27484.3	10696.6	11559.5	17103.2	18037.3	18086.2	14527.7	18307.6	19978.4	20049.5	17316.3	18321.7	15117.1
10.08_154.0992n	no	209.749	413.071	417.261	93.1767	478.751	987.92	68.4615	670.29	124.502	483.525	4608.35	5324.32	4151.19	5160.27	5449.47	5147.75	8286.51	4565.67	3977	5682.95	3528.37	2917.72	4169.38	2747.89	3349.09	4340.39	2918.05	5984.75	2261.26	2483.25	3727.9	3926.58	3935.28	3144.7	4066.19	4250.4	4326.57	3809.8	3973.28	3193.37
10.08_140.0836n	no	30.0836	59.0991	60.06	21.7096	78.1248	130.42	17.6553	86.0279	24.5966	59.5855	648.926	728.498	528.072	693.025	699.162	684.095	1201.49	603.388	522.2	760.175	480.405	382.428	572.984	334.351	487.693	559.116	390.485	835.715	329.636	338.983	489.283	511.015	528.352	409.39	536.211	542.101	606.624	549.783	548.431	450.317
10.08_125.0972m/z	no	25.6522	89.8284	74.5462	15.1399	88.1532	156.717	10.6109	112.458	18.5596	77.2612	867.156	1048.33	731.695	926.159	1011.63	1061.3	1755.3	805.386	722.938	1154.07	656.975	534.823	763.295	447.267	622.462	725.067	533.9	1250.56	420.49	499.827	671.174	697.505	788.798	546.629	682.822	772.733	837.859	757.923	823.795	601.16
10.08_119.0866m/z	no	19.105	56.4086	69.6319	7.90374	79.3553	124.988	5.31592	91.3358	18.1721	56.8214	716.875	849.452	583.997	740.943	862.074	858.675	1485.8	727.334	566.85	981.397	564.916	410.463	630.818	354.046	559.057	611.56	421.654	1105.93	354.733	397.811	545.111	582.634	629.215	433.411	636.402	633.44	748.247	559.561	675.566	482.845
10.08_111.0813m/z	no	3.4297	12.169	13.5719	6.3604	17.3538	16.9866	5.33061	15.994	3.70686	9.22784	94.637	96.0586	63.2758	71.1417	90.7358	109.228	165.887	74.089	63.5065	112.918	78.3561	49.8569	76.2264	40.1075	64.9264	75.6482	51.7894	125.366	48.5349	45.3544	67.0111	73.5363	61.3484	42.489	70.0419	58.0031	86.2235	74.522	68.8127	56.9327
10.08_85.0288m/z	no	14.6289	40.4737	25.1542	24.9999	40.8614	31.5409	10.1334	26.0359	11.8071	19.3344	164.681	180.472	104.073	132.094	226.847	196.892	342.547	157.497	139.369	215.998	112.188	90.8534	136.036	56.5793	127.124	92.6884	80.9963	270.007	82.2708	107.705	117.72	111.666	145.892	66.84	121.502	129.32	196.888	119.354	187.849	91.5162
10.08_73.0290m/z	no	132.219	486.731	448.544	57.9377	584.257	822.491	27.5968	640.345	97.7423	395.703	5223.24	6136.08	3571.88	4846.36	6451.47	6087.37	9829.22	5088.42	4397.1	6822.7	3991.79	3241.52	4689.69	1946.19	3965.61	3559.16	2962.02	7032.15	2755.66	3122.67	3861.62	3545.4	4658.41	2677.73	4061.92	4410.2	5341.39	4230.69	4921.07	3386.13
9.28_405.0730m/z	no	684.764	745.192	993.809	320.142	847.33	1216.25	359.904	1012.52	444.758	884.032	2165.84	2344.49	2108.6	2138.73	2197.22	2061.59	2038.54	1985.33	2297.51	2122.12	2391.97	2190.75	2225.25	2304.44	2347.62	2315.52	1931.88	2148.77	2043.06	1885.07	1791.34	2008.15	1912.57	2068.89	2117.06	2110.23	2172.15	2262.57	2041.51	1998.54
10.08_59.0135m/z	no	430.118	679.28	739.833	362.088	792.745	1138.74	279.798	1025.64	371.189	674.834	4152.89	4998.43	3296.42	4122.89	5178.98	4887.45	7347.5	4225.1	3627.68	5338.11	3489.87	3082.72	4189.17	2093.51	3399.3	3189.57	2993.56	5521.4	2473.65	2691.09	3492.73	3353.9	4159.3	2877.4	3599.47	4092.95	4427.11	3650	4482.68	3145.46
10.07_452.2031n	no	58.6908	45.4109	72.7401	34.0332	55.9247	88.5386	40.9365	84.2438	44.239	71.873	372.616	401.412	310.663	393.195	433	456.498	959.964	351.62	264.376	481.909	238.953	185.968	317.455	172.785	205.507	322.43	188.548	525.498	95.1603	133.893	243.437	273.418	261.894	229.893	295.591	320.301	299.758	237.008	279.544	196.145
10.05_472.0506n	no	343.509	634.274	647.101	267.526	658.231	1066.62	276.383	869.646	319.758	684.275	1369.06	1361.46	1387.17	1481.11	1387.08	1296.33	1207.65	1427.09	1537.2	1309.31	1257.83	1414.11	1265.03	1257.88	1411.06	1499.53	1496.99	1228.76	1280.47	1496.44	1489.7	1478.95	1452.02	1462.46	1402.08	1511	1345.77	1464.74	1411.64	1469.54
9.93_555.2300m/z	no	2832.15	5036.3	4534.57	2421.26	3779.24	6018.25	4142.96	3591.71	1926.74	2883.49	756.107	796.946	467.874	529.854	889.587	842.126	820.841	550.077	482.625	878.271	162.666	146.644	168.877	137.772	125.666	115.934	153.921	160.806	189.66	189.588	208.59	109.209	238.137	272.283	340.835	268.805	303.951	236.07	501.024	391.663
9.92_623.2176m/z	no	471.333	809.969	710.603	433.244	585.153	1059.92	713.466	622.046	341.458	546.163	121.314	146.413	96.2881	99.7569	151.33	152.208	136.296	146.497	79.321	188.141	40.9955	36.8982	33.0833	28.4442	26.1088	22.3801	31.4913	41.51	37.6907	47.2784	20.8872	31.0062	45.9032	41.4511	61.7761	45.8353	44.5992	49.3943	81.1633	59.9858
9.92_509.2238m/z	no	776.246	1251.23	1201.86	687.704	915.727	2244.36	1013.92	1272.55	609.351	1014.02	268.702	258.55	185.393	214.05	230.27	223.809	270.621	182.716	100.368	311.159	62.5861	54.4207	64.6546	60.2109	40.0179	57.9073	53.899	67.1688	59.6193	53.7187	56.9426	44.6478	88.9759	56.4454	97.476	69.8156	84.9978	85.2728	103.725	83.6679
10.08_244.1115n	no	216.442	440.277	482.846	111.664	523.397	1103.96	108.05	747.978	161.496	530.955	7767.45	8920.52	6996.86	8750.02	9377.99	9182.86	16102.7	7251.66	6018.69	9753.22	5489.28	4217.01	6855.69	3935.83	4768.26	7218.77	4241.25	10368.8	2880.99	3171.01	5456.69	6171.72	5916.41	4582.12	6496.33	6917.86	6807.99	5816.51	6117.22	4711.11
5.27_243.0843m/z	no	85.2379	139.958	127.705	24.498	187.961	276.475	24.547	236.728	39.0711	128.023	286.3	312.704	449.743	267.698	552.568	530.798	890.631	330.946	238.596	589.627	486.307	368.921	607.521	291.493	279.861	225.023	258.785	407.841	270.497	219.871	426.366	628.735	516.913	344.005	525.57	610.039	543.974	619.39	707.83	469.362
10.08_268.0918n	no	1508.73	3001.74	3327.36	458.987	3695.61	6926.11	439.493	5050.49	935.406	3628.68	18862.3	19620.8	18027.9	20253.9	19266.6	18702.8	21750.7	18104.4	17278	19846.6	15776.1	14855.4	16381	13631.7	16172	19198.7	15597.9	19078.5	12200	13459.9	16849.9	17460.7	17616.3	16189	17566	18642.6	17577	17616.5	17274.7	16171.6
10.07_620.1367n	no	61.1725	92.0726	72.2022	39.6843	96.2184	220.448	43.2205	141.159	39.3442	86.7939	917.879	864.252	880.097	1001.97	898.874	892.192	871.157	869.221	861.596	899.469	794.937	717.355	777.686	680.085	839.054	949.672	752.846	899.512	611.461	677.832	823.989	903.616	922.692	799.162	845.376	872.111	920.658	878.152	875.906	794.482
9.18_229.1251m/z	no	33.6479	45.0043	59.778	37.4963	60.4598	90.0086	56.7245	81.1112	36.6362	59.488	246.233	150.426	210.527	128.729	183.624	276.992	465.626	191.917	182.873	175.752	61.5159	62.34	119.646	99.3696	65.2334	99.9882	66.4399	96.9286	35.1446	60.0314	127.837	152.148	162.925	257.906	310.423	274.195	187.945	234.729	291.009	206.891
9.28_400.0644n	no	654.13	704.906	902.146	437.988	743.566	1196.56	413.562	1035.83	495.42	871.772	2239.42	2169.3	2062.83	2010.95	2102.95	2114.63	2097.95	2052.94	2305.91	2116.59	2180.51	1955.07	2032.3	2209.32	2215.42	2152.18	1746.91	1982.36	1724.22	1743.48	1801.1	2003.91	1856.18	1905.45	1980.1	2119.35	1986.58	2077.38	1911.93	1944.93
9.28_316.1112n	no	1248.66	1324.59	1811.51	522.794	1452.94	2358.61	538.767	2001.09	687.076	1669.88	5660.04	5674.92	4887.34	5459.4	5570.33	5357.44	5473.56	5104.66	5761.41	5474.26	5595.44	4594.81	5129.6	5255.39	5448.52	5252.27	3697.74	5131.09	4283.95	4067.86	4141.44	4627.97	4307.64	4516.81	4524.15	4913.37	4829.83	5370.1	4637.49	4417.91
9.25_271.1159m/z	no	1620.71	2631.75	2880.62	801.249	2879.96	4210.61	715.739	3845.81	1091.19	2653.76	7450.04	8196.52	8014.98	7427.41	8974.54	9162.89	10607	7684.97	6754.09	8434.17	8088.61	6797.28	8201.1	7746.36	7077.16	6612.27	5544.34	8046.38	5998.6	5667.57	6739.31	7673.83	7097.37	7524.78	7727.38	8462.93	7477.68	8610.2	7752.6	7291.47
9.25_288.1180n	no	2882.22	3210.16	4595.44	1025.45	3599.24	6654.63	972.383	5394.72	1340.26	4484.95	20149.9	20722.8	17794.3	20190.7	20386.4	19308.6	21205.3	18756.4	20977.1	19811.6	20118.8	15248.6	18289.5	19484.1	19547	18443.9	11453.6	18776.7	13402.5	12284.8	13106.5	16174	13983.8	14838.7	14981.2	17056.3	16254.9	18786	15108.3	14131.9
5.38_401.1319n	no	259.211	1070.18	1159.99	399.51	1915.78	3124.06	754.975	2737.38	554.861	1063.38	76.4865	91.6745	53.8367	109.58	106.295	85.3846	78.2109	97.1425	69.6579	133.553	60.6701	68.7992	85.8571	61.7095	48.1258	79.5326	100.604	69.9088	76.5743	71.1052	85.487	66.3955	59.3641	70.128	75.4909	66.4575	76.6113	41.2955	66.1558	68.4684
9.25_227.1091m/z	no	1202.2	1421.83	1734.31	468.524	1746.18	2326.3	343.676	2221.46	885.766	1797.31	5277.58	6110.01	5242.8	5418.61	5927.42	5834.86	7203.76	5243.37	5271.57	5543.96	5533.39	4134.29	5615.44	5672.35	5290.16	4746.7	3545.64	5701.77	3444.67	3496.18	4018.31	5540.05	4876.33	4284.2	4475.6	5231.24	4991.93	5895.81	4362.34	3984.81
10.08_200.1046n	no	3670.15	8527.12	9258.43	943.597	10200.7	20530.6	829.786	14480.9	2187.02	9860.89	90093.8	100497	82887.7	99379	103099	101662	167144	84010.8	77269.7	109657	67793.1	57754.8	78841.3	52666.9	66752.8	85726.7	58835.3	114347	45434	49227	70669.4	75229.6	74459.9	61288.2	79164.2	81215.9	83843.9	73904.2	78039.7	63098.2
9.25_202.1203n	no	10013.6	11449.5	16482.3	2961.03	12660.3	24782	2863.21	19312.8	4482.73	15927.2	118533	130636	97569.4	128077	127749	127292	170528	105550	135857	123733	117138	72260.4	105277	108216	109366	94385.2	46755.2	123505	62181.2	53243.5	58990.7	84313.1	66732.8	70243.4	69786.7	90000.8	87408.5	109622	77757.4	65625.6
9.25_176.1412n	no	516.987	563.504	858.611	157.106	650.409	1257.92	167.491	1016.2	210.195	846.853	7447.7	8339.85	5965.38	8275.15	8087.87	7898.05	10830.8	6576.27	8476.5	7896.23	7285.66	4226.7	6580.11	6854.25	6769.22	5914.26	2704.5	7678.82	3578	3095.21	3431.7	5126.87	4048.78	4245.85	4273.16	5535.97	5292.52	6911.65	4525.1	3897.59
9.25_156.1150n	no	807.269	835.845	1276.08	238.803	982.135	2001.38	228.792	1495.26	360.03	1249.06	10958.7	12056.9	8961.56	12533.2	11724.9	11492.6	15378.9	9690.65	12404.3	11219.9	10777.5	6329.71	9493.63	10389.6	9867.77	8875.24	4015.03	10759.7	5229.41	4344.05	5291.34	7756.04	5741.46	6331.47	6296.81	8296.74	7599.12	10005.8	6553.24	5870.01
9.25_121.1023m/z	no	39.3876	64.297	73.8217	23.59	54.1346	115.907	15.4988	96.7549	19.6596	58.2213	666.38	799.766	462.144	736.373	794.709	800.034	1135.63	605.721	820.056	785.286	698.992	378.263	606.08	598.517	659.397	461.924	209.769	795.365	360.53	284.677	288.913	445.464	371.321	351.3	387.965	511.714	538.458	619.076	455.225	335.273
9.25_73.0290m/z	no	88.5016	140.375	177.762	50.551	167.468	240.364	31.6339	173.481	58.2186	139.916	1518.54	1670.09	884.723	1376.11	1612.23	1626.39	2183.82	1381.18	1725.76	1612.23	1489.56	836.013	1312.73	992.521	1441.27	877.294	487.696	1567.2	738.345	650.471	680.916	859.521	820.237	657.377	740.662	992.203	1139.65	1304.98	975.921	749.477
9.25_59.0135m/z	no	435.098	601.36	769.794	281.565	687.772	949.216	226.192	823.546	310.411	608.512	5547.03	6380.1	3600.65	5283.34	6212.39	6211.85	8257.13	5002.16	6370.48	6139.68	5571.62	3129	4931.24	3778	5325.25	3313.04	1982.44	5752.86	2937.91	2591.75	2597.77	3222.72	3231.77	2627.09	3086.32	3924.69	4291.14	5100.53	3834.81	2945.4
9.24_370.2161n	no	31.9572	77.2939	86.8313	25.4926	87.1913	244.298	22.5674	155.695	23.4514	65.3709	320.604	541.842	886.467	351.195	992.298	815.137	1172.24	587.35	162.732	637.219	919.443	876.677	1507.05	686.508	499.474	369.578	437.813	872.335	633.732	554.322	785.175	1314.76	852.469	991.451	844.964	1343.08	1212.6	1405.8	1427.11	820.689
9.21_519.1786m/z	no	61.2419	68.9965	85.0399	45.512	95.289	155.165	43.5324	143.258	42.7545	89.047	249.993	279.851	306.422	291.667	352.614	366.649	411.703	286.216	251.768	279.474	371.133	329.51	456.712	305.158	296.166	295.477	219.964	337.668	256.597	248.327	292.563	403.547	325.44	352.294	367.42	418.742	356.488	429.915	439.085	305.811
9.21_430.2168n	no	126.301	161.365	190.722	65.7018	147.919	295.168	61.3224	250.737	73.9728	149.28	981.342	1040.67	1087.22	954.556	1238.87	1218.52	1507.83	952.679	794.864	1079.59	1134.58	924.032	1452.87	1004.64	918.396	852.894	511.525	1150.78	665.221	651.534	792.513	1205.51	913.814	969.753	991.029	1279.32	1102.78	1460.42	1287.66	852.558
9.21_419.1674m/z	no	47.7437	53.5879	64.813	35.6854	49.8522	108.923	28.3427	75.7676	37.7787	73.4645	693.115	386.146	983.361	196.463	576.987	658.884	627.074	509.391	490.88	624.128	187.027	183.95	367.228	172.294	106.581	164.483	101.143	240.276	91.0831	126.92	295.298	256.739	202.947	326.21	340.962	539.154	230.013	238.639	223.945	313.137
9.21_362.2302n	no	60.1583	107.121	141.209	23.1946	122.925	315.193	24.9523	186.696	34.346	142.428	1027.12	1393.94	1633.11	1214.85	2072.04	1697.65	2354.42	1379.01	876.175	1536.67	1782.43	1444.55	2725.84	1592.29	1326.8	1162.73	725.153	1854.36	1107.72	892.704	1087.61	2147.36	1345.32	1577.03	1361.58	2102.24	1941.22	2414.97	2190	1358.46
5.43_231.0066m/z	no	20.7679	8.53475	18.5101	22.9625	17.9157	10.9634	29.9179	18.6309	25.8845	18.5495	192.691	25.9778	84.825	58.4231	51.3013	53.1095	44.9667	47.4667	66.0224	24.3861	33.5024	99.3471	28.9381	47.4364	29.9453	104.551	42.3744	43.2872	27.3655	62.0604	73.1703	18.5518	36.8576	136.716	126.158	322.734	154.462	107.855	27.3011	66.7143
9.25_285.0660m/z	no	291.435	308.811	427.597	119.059	353	623.36	116.091	518.96	160.939	427.474	1723.7	1881.43	1620.57	1774.12	1842.98	1755.58	1799.28	1684.72	1903.24	1668.57	1796.25	1439.8	1600.33	1805.04	1670.85	1686.34	1064.16	1581.22	1219.9	1096.67	1215.27	1563.86	1287.91	1383.5	1403.51	1610.78	1402.61	1745.62	1351.82	1294.09
8.83_272.0850n	no	571.951	823.75	1002.09	327.553	891.344	1395.61	263.957	1225.48	438.623	1164.13	915.466	704.315	915.9	752.473	889.243	969.98	985.824	719.966	474.179	944.995	834.407	1052.48	1240.81	1014.13	692.249	607.439	710.227	944.475	887.42	676.52	822.967	1045.78	787.556	1046.17	891.352	1043.1	968.516	984.768	1157.97	788.279
9.25_306.0936n	no	209.717	201.418	281.617	143.241	244.019	386.216	128.214	329.734	179.821	298.614	1425.05	1519.12	1232.18	1561.76	1566.72	1551.61	1942.72	1313.91	1671.57	1428.92	1414.45	856.806	1286.92	1381.05	1299.43	1183.85	613.354	1337.02	755.42	639.261	717.02	1065.18	805.182	908.522	927.635	1118.35	1055.12	1399.77	930.104	865.268
10.08_426.2066n	no	63.5002	64.5168	60.3741	59.5753	80.0182	99.7466	53.9747	70.3476	61.4252	79.2163	2042.81	2723.71	1761	2581.36	2966.62	3033.18	8012.01	1715.54	1275.49	3240.76	1077.47	646.266	1908.4	627.561	798.952	1734.16	599.449	3644.25	329.496	366.509	1037.66	1240.17	1126.81	686.462	1446.87	1408.87	1651.36	1104.89	1238.64	791.168
9.27_468.0517n	no	505.944	518.969	712.037	313.682	572.764	817.08	309.375	749.767	349.416	656.957	1365.71	1353.31	1285.97	1249.45	1321.92	1207.2	1207.01	1255.28	1341.45	1268.52	1312.53	1370.94	1271.45	1411.79	1469.1	1410.06	1217.13	1253.37	1247.48	1233.33	1231.07	1246.21	1228.89	1291.85	1360.19	1384.29	1286.58	1326.85	1332.67	1331.41
9.25_540.2154n	no	105.618	130.806	178.155	39.3456	135.378	341.828	76.3534	234.655	52.9327	143.529	2165.73	2189.11	1822.17	2116.53	2157.47	2156.89	2330.52	1876.73	2256.97	2090.94	2174.44	1455.4	1961.8	1990.07	2095.79	1895.54	835.557	1924.16	1165.78	1000.53	1159.65	1548.54	1315.1	1356.84	1331.79	1760.8	1638.44	1970.01	1465.81	1295.25
9.25_556.1809n	no	122.628	117.334	203.503	77.8808	142.893	270.395	87.5287	240.329	78.3984	149.533	1978.65	2038.27	1724.27	1889.53	2065.36	1975.67	2170.82	1805.01	2153.3	1882.56	1896.24	1222.64	1761.56	1889.75	1844.93	1699.76	800.257	1907.55	1101.77	882.067	1041.29	1460.12	1108.35	1255.07	1273.14	1510.87	1495.95	1851.61	1294.06	1194.61
10.08_314.0941n	no	718.147	1240.82	1303.24	360.706	1446.31	2477.11	409.569	1869	533.4	1398.97	6609.57	6901.95	6315.43	7146.41	7028.3	6686.2	7876.45	6453.36	6022.44	7112.87	5384.82	4999.79	5797.37	4612.21	5552.54	6618.84	5317.56	7119.79	4117.5	4718.9	5797.72	6048.21	6252.49	5297.61	6237.89	6544.66	6302.89	6000.92	6038.48	5609.03
9.25_472.2280n	no	202.153	191.593	368.643	86.2144	233.725	628.338	88.5223	468.399	90.5969	335.872	6010.44	6342.28	4979.7	6488.42	6332.52	6142.39	7184.35	5376.62	6701.55	5996.22	6013.5	3474.56	5223.93	5662.43	5662.95	5002.43	1964	5948.08	2820.33	2324.54	2655.47	4246.51	3336.89	3477.5	3461.6	4503.32	4429.06	5496.81	3639.91	3157.83
9.25_488.1938n	no	116.554	124.71	152.534	69.3013	132.933	352.859	213.801	234.484	91.7999	158.441	3308.5	3680.4	2867.29	3476.07	3423.27	3629.52	4182.02	3056.81	3798.23	3362.33	3281.67	1923.02	2890.4	3055.33	3005.97	2716.05	995.837	3269.77	1454.57	1195.14	1489.65	2298.74	1655.1	1787.47	1791.5	2412.26	2210.67	3135.46	2003.39	1632.57
9.25_455.1838m/z	no	23.868	22.2498	30.3668	30.6425	24.1903	68.3922	32.9056	34.7316	24.3867	24.865	859.45	975.757	700.483	1037.79	964.315	935.596	1158.34	767.766	1026.53	854.528	860.179	455.766	779.383	813.81	768.366	683.232	173.806	873.956	309.248	274.181	309.727	531.368	388.463	385.531	422.244	624.687	557.118	810.883	473.523	363.839
9.25_441.1890m/z	no	20.1382	17.8333	20.2885	17.0655	16.7608	52.0496	9.31103	23.9802	18.4049	23.3122	604.168	664.236	486.072	657.59	628.105	700.642	879.135	488.304	716.262	635.528	599.936	293.725	474.702	519.866	556.852	470.889	132.126	614.144	186.881	146.492	217.662	361.789	250.981	231.318	301.028	414.623	380.614	541.937	296.228	243.06
9.28_353.0533m/z	no	254.707	273.975	378.121	121.236	275.424	513.94	130.176	411.365	167.719	354.354	973.828	991.066	897.465	976.655	929.692	878.747	872.342	951.506	961.016	938.499	978.865	901.408	913.103	1024.33	968.579	973.895	765.492	839.828	725.274	763.327	783.033	932.118	833.662	885.222	857.191	948.951	841.005	923.586	809.107	845.896
9.25_404.2412n	no	220.46	275.388	587.142	55.6261	359.242	1360.45	57.4381	717.965	85.3062	554.953	28281.2	33091.9	20766.2	33340.8	31624.2	32895.9	49145.5	24459.1	35501.8	30609.1	27491.9	11765.3	22269.7	24399.8	24959.5	19343.1	5192.02	30729.3	9162.73	6577.72	8582.8	15860.9	11077.6	11410.5	11396	17318.8	16939.6	24690.4	13703.8	10160.5
9.25_369.1131m/z	no	112.756	130.103	169.626	78.9127	135.954	219.016	85.258	190.06	93.7269	169.826	654.443	808.512	737.982	711.012	709.94	752.238	943.937	681.562	715.981	734.579	727.075	476.224	633.077	614.622	631.536	568.771	320.514	698.892	401.941	368.777	392.627	570.919	510.492	469.832	458.494	593.542	557.851	672.474	491.07	489.443
9.25_340.1234m/z	no	184.142	214.132	268.129	127.136	228.979	350.852	142.225	300.256	146.878	238.914	1636.41	1652.95	1305.7	1543.26	1743.15	1643.17	1873.66	1502.43	1573.44	1623.48	1527.51	993.69	1442.23	1448.66	1485.14	1271.1	592.375	1629.77	839.235	685.335	797.157	1223.16	894.468	895.971	979.919	1266.61	1195.63	1527.85	1059.17	895.224
9.25_350.0884n	no	793.312	916.99	1121.49	544.381	1001.75	1425.62	532.565	1163.88	639.495	1102.96	3361.69	3552.6	2941.01	3187.52	3426	3359.56	3581.25	3104.41	3419.85	3325.54	3171.21	2554.14	3072.79	3114.76	3187.43	2927.7	2043.96	3142.89	2301.97	2160.97	2275.85	2677.65	2413.05	2505.66	2488.12	3000.38	2738.47	3058.91	2557.79	2519.28
9.25_316.1314n	no	822.038	1097.71	1241.23	364.625	1308.88	1738.89	357.807	1565.43	531.706	1216.82	4043.47	4540.13	3610.9	4223.91	4311.03	4609.47	5216.03	3944.76	4009.29	4367.06	4050.01	2859.28	3841.81	3835.01	3977.16	3400.55	2323.39	4139.55	2507.53	2444.42	2700.88	3385.51	2908.6	2954.19	3022.4	3504.68	3359.02	4089.49	3194.41	2798.1
9.25_326.1117n	no	173.845	179.483	242.615	115.969	212.316	278.483	146.758	265.398	153.267	202.979	862.945	860.93	808.008	897.52	907.809	968.02	1071.1	799.557	963.524	826.481	896.479	641.966	887.519	882.297	806.16	782.992	477.378	843.288	519.071	415.408	514.954	754.672	554.925	617.19	641.358	792.065	698.977	909.533	696.384	574.237
10.08_341.1037m/z	no	110.849	101.729	129.47	84.2384	112.99	206.402	105.626	165.653	89.0563	112.492	544.235	581.128	533.263	615.186	568.212	559.493	787.817	490.028	489.769	651.632	433.838	379.008	472.396	335.398	413.728	507.993	360.583	646.473	269.721	318.039	455.745	479.672	466.113	381.76	547.552	519.652	517.15	492.607	500.026	441.872
10.08_356.1182m/z	no	148.532	222.131	215.526	73.8844	180.425	367.477	81.515	272.216	86.3176	203.803	1815.7	1929.04	1698.2	2072.42	2024.39	1997.71	2481.48	1747.55	1543.35	2046.88	1443.37	1157.75	1589.21	985.487	1318.13	1783.34	1183.74	2062.64	870.553	871.211	1452.81	1590.09	1583.77	1225.94	1581.65	1704.35	1662.04	1539.32	1602.45	1261.38
10.08_367.0971m/z	no	39.1544	50.0262	49.9708	69.0929	38.7902	70.0344	57.8832	56.6604	32.9128	42.9746	351.087	383.3	324.736	388.389	404.231	391.539	530.725	311.317	290.858	379.083	263.671	230.724	295.164	198.178	228.64	332.2	222.391	398.183	161.313	161.117	277.687	306.589	322.162	218.806	305.696	303.923	276.306	261.27	296.261	248.569
9.25_412.2272n	no	49.8578	43.5107	54.0482	26.8457	37.482	96.1901	30.899	83.4492	36.2883	45.0965	3121.62	3808.72	1887.48	4151.83	3624.3	3889.07	7090.66	2407.93	4544.87	3341.29	2727.58	786.578	1968.19	2470.46	2274.79	1760.02	336.197	3454.31	549.646	403.318	526.091	1191.68	727.982	709.39	754.919	1340.13	1265.78	2504.92	977.809	682.827
6.62_173.0816m/z	no	26.7823	31.1503	41.185	28.5237	40.8452	77.0214	31.9184	39.5958	25.1209	44.6353	162.183	305.084	184.53	237.517	489.528	326.153	678.537	218.928	112.566	170.723	145.582	125.527	361.589	106.198	111.075	121.604	65.3868	205.01	82.7192	73.2702	154.492	117.822	116.682	103.388	129.675	145.453	164.371	94.3121	121.129	136.908
8.72_540.2154n	no	34.5198	27.1126	45.9448	39.1208	44.637	70.0599	40.7834	58.0671	45.6143	40.2665	1629.79	1569.08	1096.49	1838.37	1410.24	1494.06	1727.25	1278.92	1580.97	1566.77	1006.25	855.606	1052.17	887.735	1043.17	1263.64	671.005	1352.63	535.757	468.744	887.032	1004.78	1016.5	849.598	1085.46	992.484	1051.45	980.401	740.603	709.209
8.81_354.1649n	no	42.2936	44.2789	45.6124	27.1877	39.636	75.18	32.8288	49.4201	27.228	48.3147	201.366	203.476	411.598	162.199	520.184	448.707	551.116	188.788	115.898	307.574	380.873	488.221	717.367	316.838	191.498	186.123	185.436	412.943	254.751	260.029	390.315	576.199	389.384	503.327	351.72	577.996	569.064	567.644	693.016	425.034
8.19_332.0777n	no	177.609	138.597	177.578	134.493	176.493	269.711	159.395	206.241	152.637	203.157	1809.97	1852.01	1670.04	1889	1781.23	1818.28	2342.8	1734.09	1793.93	1860.86	1471.25	1178.36	1410.74	1195.24	1312.55	1472.19	910.398	1514.72	795.178	766.471	1140.31	1410.54	1235.47	967.094	1242.38	1438.51	1272.78	1205.92	1154.94	1041.11
8.19_285.0664m/z	no	66.3082	57.9438	74.6618	65.3829	88.3278	144.61	64.246	98.2576	76.8965	86.4997	767.708	797.919	717.522	825.579	755.842	746.366	1023.45	692.084	774.438	743.529	578.54	493.638	597.55	556.985	530.858	583.965	379.36	636.239	311.019	322.46	491.775	612.131	504.464	441.786	523.525	627.401	513.288	541.039	434.996	459.279
8.19_270.1073n	no	246.373	287.347	324.774	98.1329	341.275	955.892	119.44	552.319	151.828	409.625	8906.5	9063.82	7993.13	9442.86	8281.21	8882.64	12279.8	8122.65	8545.09	8989.81	6718.38	5572.87	6520.24	5869.98	6371.8	6959.57	4011.51	7603.08	3637.05	3486.34	5388.76	6593.3	5968.22	4594.94	5895.06	6961.35	6153.16	5919.69	5188.06	4885.76
8.19_227.1089m/z	no	64.3262	36.9743	53.9968	52.2751	58.7864	82.2728	56.6979	68.1276	60.1942	66.8537	477.976	479.708	392.376	553.089	427.562	514.046	837.094	444.692	510.254	495.546	352.01	286.629	339.927	307.347	307.622	340.009	214.802	446.174	180.755	171.535	282.841	328.58	342.182	246.109	306.722	379.046	308.248	313.605	253.976	234.323
8.19_176.1411n	no	25.9702	47.17	53.5294	9.78793	74.8407	208.907	10.0731	78.5711	10.8909	69.0844	2142.59	2217.27	1852.54	2347.28	2017.35	2286.05	3452.92	2034.75	2123.26	2322.63	1575.84	1214.63	1571.2	1295.13	1483.04	1619.03	847.243	2031.42	816.92	755.186	1240.52	1537.3	1385.23	1020.02	1333.32	1612.73	1422.45	1373.02	1253.27	1054.17
8.19_156.1149n	no	35.8539	54.1561	62.4691	8.23532	74.1274	249.314	15.8207	128.608	12.875	90.2719	3089.76	3133.12	2781.46	3373.01	2821.3	3054.46	4807.17	2771.16	2940.25	3227.41	2228.86	1741.22	2128.66	1881.15	2058.18	2283.06	1191.43	2676.75	1062.42	1045.15	1775.7	2150.49	1965.39	1489.95	1816.03	2209.74	2049.97	1849.6	1679.36	1518.76
8.19_142.0992n	no	8.45842	5.1465	15.3091	11.3665	16.8115	25.2763	9.11192	16.3975	12.7375	17.1098	213.152	232.92	193.766	230.796	224.16	223.918	374.001	207.194	214.448	247.589	156.647	133.123	168.68	142.947	151.772	169.315	96.5648	188.375	92.1473	82.8594	133.951	175.124	137.428	108.455	133.834	167.065	175.529	126.108	146.135	134.329
8.19_121.1023m/z	no	2.89815	4.82782	5.07805	4.34184	3.25669	14.0335	3.2695	6.82885	3.35564	4.65308	82.2402	89.2781	72.6652	90.0846	99.6366	110.873	188.99	94.5952	82.7806	112.6	78.896	57.2767	58.9176	53.5363	64.2679	70.0461	34.491	97.9959	45.7567	42.1513	49.1235	62.6413	58.3621	43.1592	71.7515	73.7504	66.9713	57.8538	53.3857	50.9437
8.19_400.0648n	no	164.656	144.727	150.811	127.318	159.052	223.255	128.815	178.515	144.91	156.902	1287.05	1305.67	1149.06	1304.7	1176.28	1315.87	1539.48	1086.37	1279.28	1354.73	1020.87	847.347	969.71	889.646	966.077	1067.99	647.637	1151.85	535.07	570.691	840.402	972.202	859.079	691.427	858.7	1058.26	917.349	854.041	803.058	783.202
8.19_87.0444m/z	no	12.1334	19.573	17.1502	16.3655	27.5841	23.8723	8.28057	20.2251	15.9208	16.7615	255.158	253.8	136.491	198.621	239.079	251.244	435.6	210.649	221.826	302.292	171.98	127.309	184.719	85.05	189.299	120.213	79.2217	275.575	111.352	92.386	114.277	119.297	160.713	68.994	127.078	135.282	181.134	131.939	150.592	101.053
8.18_468.0524n	no	116.948	103.045	108.577	82.1285	122.036	202.282	100.288	125.507	88.9529	119.237	922.529	823.197	789.888	825.883	760.486	853.628	1100.87	756.017	806.989	903.156	688.866	576.992	686.149	598.662	707.09	721.381	457.481	771.647	396.804	400.035	572.372	698.298	674.872	508.893	617.957	757.71	636.983	589.174	558.786	533.335
8.18_405.0738m/z	no	94.9775	104.439	113.405	88.5049	134.53	218.401	100.496	155.721	88.7929	129.612	1334.63	1371.15	1267.73	1352.6	1257.86	1430.51	1658.81	1252.59	1409.33	1307.07	1207.24	897.069	979.055	953.575	1001.14	1088.16	691.657	1168.82	652.335	598.871	886.391	1071.16	1008.57	774.003	960.761	1078.6	1004.67	923.395	931.52	811.567
8.18_316.1114n	no	207.115	201.066	230.315	154.193	242.326	479.852	179.114	308.723	174.65	255.875	3042.19	3177.03	2690.34	3152.47	2805.56	3153.9	4155.01	2895.86	2989.06	3132.06	2432.07	1940.3	2333.36	2010.07	2300.27	2329.08	1518.77	2794.54	1374.22	1319.7	2020.97	2310.61	2118.96	1595.05	2111.35	2478.01	2198.46	2082.87	1880.85	1752.57
6.31_192.0663m/z	no	1040.74	932.498	926.034	995.547	1068.47	990.47	1007.03	1038.85	1053.92	1021.35	590.452	359.384	892.622	1121.26	337.424	513.511	357.878	389.5	734.556	484.898	187.63	131.267	286.758	630.957	115.891	281.583	354.34	111.337	119.075	92.6605	203.868	218.163	134.675	217.947	458.745	94.6942	291.79	333.841	496.13	260.567
8.14_466.1944m/z	no	20.9251	17.2113	15.4382	22.3755	22.9869	61.2225	15.7293	21.9061	23.2672	22.9985	268.423	183.056	318.96	312.987	262.139	366.941	354.842	269.116	155.184	144.23	1402.48	989.507	1445.25	714.418	1026.7	647.342	471.945	603.449	343.044	426.06	337.574	673.474	623.704	395.442	746.571	749.607	497.557	1061.74	580.173	568.935
8.11_483.2087m/z	no	125.207	506.303	258.954	36.0611	231.527	803.345	22.8261	422.384	58.1592	250.308	200.351	646.672	1037.79	741.372	4167.11	478.406	883.563	511.479	371.509	928.857	267.953	2046.22	321.798	161.645	321.421	180.293	462.818	384.827	493.146	848.038	217.439	254.301	801.712	459.095	167.233	165.163	137.676	165.07	435.914	347.926
8.01_307.1449n	no	197.843	188.683	238.307	78.6095	260.715	590.352	79.3435	301.577	113.002	274.612	2344.3	2274.07	1756.39	3288.73	2696.22	2688.65	4225.07	2153.58	2487.25	2547.16	1453.44	1140.63	1512.4	1507.79	1400.7	1365.46	737.634	1539.54	1016.89	801.303	879.958	1800.1	949.67	1350.19	783.174	1106.89	1276.89	1954.65	1338.91	809.547
6.32_241.0688m/z	no	63.7993	68.1466	56.9754	69.2008	70.2753	103.156	51.8753	83.2817	77.8748	59.3249	182.249	244.961	319.585	130.382	315.224	371.673	573.331	255.278	173.667	396.172	260.815	135.375	232.285	137.96	169.496	137.066	119.217	202.35	118.679	111.877	193.12	231.027	167.612	114.611	293.795	237.166	235.15	327.019	179.52	179.893
8.19_73.0289m/z	no	22.7283	47.8768	39.0345	16.642	49.8041	84.237	17.2779	54.6266	24.0545	39.827	1342.23	1464.84	801.582	1141.73	1337.84	1519.41	2495.12	1277.72	1368.99	1655.49	1054.17	738.64	995.187	513.87	999.994	624.376	474.884	1452.72	568.583	573.653	657.973	679.076	936.267	441.843	713.454	852.727	1035.31	815.656	880.961	603.169
8.19_403.2339m/z	no	7.30988	2.46074	6.45435	4.76974	6.13458	14.1923	6.17436	4.01417	7.33232	5.7228	846.209	962.53	597.92	938.432	801.711	1018.51	2566.4	710.195	881.739	1047.33	486.803	268.464	520.051	278.181	445.914	487.352	103.595	842.479	133.373	119.186	241.176	422.274	389.322	179.482	304.352	417.996	438.759	377.51	301.738	244.568
8.19_426.2228n	no	13.9477	6.65555	22.5641	16.9568	10.8396	31.534	10.6857	17.9268	14.8164	15.8279	1517.62	1672.77	1168.9	1895.63	1444.22	1625.42	3741.23	1314.12	1539.44	1700.98	936.203	537.184	957.186	628.943	732.869	865.04	248.462	1390.1	222.829	197.783	525.907	835.509	662.663	378.36	627.716	827.026	717.465	692.24	543.059	481.116
8.19_488.1938n	no	18.905	19.7396	11.9411	15.791	13.1077	15.9946	15.6736	9.07236	12.1465	24.2445	333.344	360.071	281.352	439.733	336.168	376.108	795.879	256.744	334.569	369.013	198.604	137.517	223.63	171.892	195.39	203.074	82.6657	266.945	68.6926	62.6446	122.767	155.702	167.881	118.985	121.567	219.748	158.052	177.284	125.687	118.169
8.43_363.1664m/z	no	80.9579	85.7539	95.2573	203.488	101.22	253.077	265.461	164.996	82.8552	115.136	768.192	719.196	573.282	694.183	703.722	774.352	1115.28	568.102	911.686	830.071	483.199	381.084	453.092	259.321	331.23	447.364	233.979	587.528	209.148	238.96	491.831	525.232	508.618	430.415	570.694	485.107	592.305	524.225	624.87	513.495
8.36_348.1675m/z	no	18.8605	21.0498	20.2534	15.3014	20.4493	33.9905	6.79209	29.4731	17.3538	25.4867	182.325	184.284	139.528	189.11	136.627	237.845	394.246	161.73	101.271	199.173	1613.19	1270.36	1523.73	1659.81	1408.08	924.99	938.155	1849.55	656.155	757.042	1182.96	1097.45	864.763	1557.06	1233.16	1170.71	1263.1	1450.88	1276.82	805.145
8.36_119.0502m/z	no	262.667	437.388	1005.39	146.54	472.746	1397.12	89.2163	1025.01	87.2763	618.594	1272.82	1450.09	658.343	1606.74	1478.03	3051.95	2840.75	1112.14	1540.2	2253.91	253.06	248.381	476.014	404.232	190.566	162.409	104.436	504.371	343.5	105.862	325.718	527.331	322.768	486.105	411.881	581.489	473.885	601.981	1051.96	436.447
6.30_239.0962n	no	2071.28	2043.35	2017.21	2089.02	2426.31	1969.86	2013.73	2167.34	2249.31	2093.81	1312.17	843.798	1668.71	2179.53	766.005	1170.36	830.227	942.463	1541.35	1120.18	429.586	352.893	589.398	1275.98	333.159	580.296	745.986	316.713	360.19	271.887	436.874	510.2	323.416	504.894	1024.19	217.387	705.767	810.78	1149.85	683.868
6.30_263.0743n	no	1333.46	1329.71	1294.98	1429.94	1634.89	1190.12	1247.04	1326.04	1391.69	1284.44	802.008	513.814	1044.09	1449.03	539.298	796.019	558.981	565.871	943.869	724.277	286.123	227.838	384.127	798.322	213.323	414.183	476.473	257.953	229.435	188.962	279.187	335.797	233.846	321.663	608.575	174.717	442.122	514.631	752.43	411.744
8.36_231.0271m/z	no	118.112	128.418	281.358	74.856	136.953	403.709	69.5349	293.644	72.9594	190.58	385.411	343.903	263.025	459.483	357.897	697.978	661.154	297.553	391.338	514.165	99.7114	97.7931	166.594	160.202	82.8587	93.1772	80.2065	141.564	110.016	53.0826	125.007	173.429	153.465	172.965	143.814	173.185	139.795	194.066	273.138	140.22
8.30_365.1818m/z	no	25.0671	24.959	33.5123	26.9985	26.7134	58.3279	46.8053	46.117	22.8404	19.7222	72.5134	57.3132	62.1812	44.652	60.1677	93.237	147.767	87.8475	72.2926	54.4927	46.9226	62.1691	71.8382	24.1739	10.5366	43.3028	26.548	99.5565	15.791	25.1915	104.879	83.5056	113.498	150.563	251.793	115.197	256.265	135.023	207.731	169.075
8.30_297.1571n	no	337.979	337.191	288.547	24.8053	295.175	1036.91	26.175	838.608	64.2431	896.089	349.304	73.093	149.26	135.425	45.3483	365.224	178.754	318.16	146.419	86.7475	66.2087	170.752	105.247	193.13	246.86	246.349	245.927	228.923	220.092	234.61	38.3829	85.8863	93.4639	152.356	108.089	259.065	122.722	103.472	159.964	78.87
8.30_157.0869m/z	no	666.37	825.501	866.64	339.001	792.937	1258.24	281.742	1096.78	421.034	858.306	908.354	1102.72	1429.57	1129.34	1527.27	2068.75	1904.37	1264.55	682.627	1277.75	1314.87	1492.89	1887.89	1361.15	856.511	768.024	1081.07	1460.83	1265.56	1060.3	1340.62	1691.9	1264.36	1420.9	1415.26	1734.6	1710.6	1543.17	2210.24	1353.88
8.29_225.0739m/z	no	411.992	480.206	571.611	161.47	462.873	799.298	134.311	719.309	215.552	537.517	584.453	710.134	979.497	756.489	946.31	1435.6	1254.21	894.128	424.173	772.647	809.576	888.755	1155.63	951.362	484.309	468.21	704.848	768.159	678.357	572.371	821.052	1125.23	751.785	836.94	883.043	1008.85	933.558	965.956	1227.09	792.841
6.30_389.1717m/z	no	270.825	343.739	293.753	318.137	457.163	227.144	245.614	330.533	306.449	252.103	105.436	33.5827	173.669	298.229	41.3586	99.9473	48.781	45.1654	152.246	81.3619	16.4584	13.4602	22.6296	86.3738	12.2068	19.3509	31.5845	14.2652	12.0418	7.45135	18.7166	11.0642	14.1108	17.5514	55.6832	6.95163	43.0804	34.5844	119.052	20.9054
6.31_174.0890n	no	43.7971	59.9989	52.1374	41.0642	81.3153	106.269	32.2022	82.7246	48.9932	67.1202	583.762	790.067	940.196	385.181	1192.42	1310.65	2210.03	843.434	519.034	1459.89	972.049	429.023	770.532	277.722	574.005	325.739	256.939	698.604	344.177	274.26	530.677	753.418	525.95	317.723	1023.81	765.575	826.738	1101.59	668.715	551.799
8.26_359.0982m/z	no	93.8215	92.4835	185.942	95.4397	135.805	277.408	93.418	104.957	118.719	149.64	1045.56	272.698	786.713	226.863	339.644	331.332	379.081	220.955	679.169	206.701	801.922	565.494	333.191	244.5	268.504	510.042	495.01	444.97	186.599	699.507	503.602	109.881	502.354	1098.28	1184.95	1098.89	681.465	840.559	200.503	1190.37
8.23_389.1424m/z	no	487.454	1066.9	959.008	274.668	1335.48	1575.31	220.75	1427.04	315.856	671.87	524.545	562.364	1093.86	401.546	1046.54	771.692	921.948	736.214	432.555	892.259	955.215	978.377	1338.44	636.005	458.914	525.044	684.222	765.104	943.392	978.8	977.114	1207.23	1346.84	1009.33	1099.94	1194.06	1161.52	1479.17	2031.31	1159.38
8.22_322.1625n	no	2394.9	4991.51	4511.12	1439.7	6420.67	7566.05	992.993	7006.07	1556.52	3358.36	2663.48	3095.39	5534.91	2280.64	5595.5	4074.1	5383.27	3812.44	1954.13	4529.06	4878.46	5016.79	7091.26	3008.14	2545.63	2721.63	3492.92	4123.3	4696.71	4743.8	5115.4	6416.27	7006.57	5129.41	5642.87	6225.43	6235.65	7783.71	10458.5	6161.53
8.20_540.2159n	no	10.5703	11.4312	16.5238	17.9019	20.8466	18.239	19.7201	19.851	30.5739	19.2782	392.316	439.15	328.773	478.678	385.977	446.827	897.652	353.055	411.016	489.883	240.397	176.727	248.626	180.321	211.563	283.345	86.3373	382.086	87.7419	68.581	180.57	237.191	189.601	155.475	191.682	262	239.263	219.598	150.819	159.535
8.20_452.0869n	no	143.118	107.453	142.708	116.309	171.235	240.936	142.859	176.653	115.725	151.31	910.526	938.228	859.211	895.057	797.798	927.714	1043.13	828.548	838.722	934.444	749.276	626.976	736.595	695.023	693.449	734.357	488.066	797.926	444.349	453.898	571.676	710.03	635.208	539.335	703.308	781.49	726.615	659.302	611.142	583.921
8.19_555.1745m/z	no	9.99876	6.84511	16.0676	8.8284	6.90685	13.528	10.6825	7.99869	9.9322	8.31871	250.969	259.443	213.707	258.733	212.384	273.486	497.311	251.414	267.598	294.758	157.884	91.9062	150.925	110.58	111.133	150.015	54.8821	199.488	59.0637	37.4264	95.4107	149.114	109.401	64.17	132.137	145.195	132.295	130.129	103.483	63.9967
8.19_472.2285n	no	14.1235	15.9476	16.6757	29.8367	27.4835	33.3144	21.1964	11.8418	26.9502	17.7853	886.656	973.89	728.855	1020.93	804.045	912.387	1938.58	768.216	862.046	865.911	542.591	333.523	552.126	356.911	465.19	549.286	179.511	777.04	153.51	140.936	374.837	494.39	380.618	259.965	395.498	517.158	447.306	395.219	322.206	300.273
7.93_408.1682m/z	no	62.1509	48.3628	68.7055	13.7022	38.7864	60.149	22.2094	44.6295	16.5409	34.6248	311.897	516.088	288.858	469.463	272.451	915.309	708.579	399.035	379.148	454.156	517.642	740.33	854.832	877.011	314.493	467.72	84.3326	763.548	630.466	235.142	528.584	921.189	348.727	841.116	435.046	516.817	999.74	728.259	841.599	399.526
8.44_298.1655m/z	no	19.2642	21.6329	12.9382	8.88442	18.8301	41.6406	8.19617	26.9098	16.3081	31.9083	189.491	158.601	144.774	168.985	65.7297	188.693	243.047	173.453	124.64	145.861	163.552	169.112	185.75	226.258	155.726	181.478	129.453	222.31	97.8739	90.4985	185.316	294.45	166.767	259.519	192.356	220.841	139.004	204.875	232.103	94.7532
7.90_296.1499m/z	no	153.886	169.974	137.155	8.71887	134.916	547.359	19.889	392.7	24.6217	498.477	127.552	22.1461	60.9756	59.9701	6.88921	144.114	40.5433	103.937	61.9462	32.8559	28.5679	43.7666	41.6113	61.0828	65.5069	73.4164	76.8263	71.2571	57.9895	53.4239	22.5925	33.0617	17.0209	38.955	32.1199	78.4742	48.3919	33.5676	49.5762	34.5331
7.84_389.1421m/z	no	257.856	550.921	517.498	85.4882	523.022	1175.74	56.2285	745.269	166.803	535.043	498.32	428.456	527.195	218.866	671.612	565.203	492.661	405.504	214.21	610.018	278.711	285.485	496.794	156.962	153.54	172.118	109.798	203.39	266.363	213.816	324.294	683.96	342.261	330.634	378.677	474.92	323.264	631.154	776.169	344.809
7.14_192.0664m/z	no	175.713	147.847	148.263	102.852	224.907	135.928	142.34	174.83	148.432	171.506	976.294	421.429	845.572	407.504	411.813	629.618	618.644	535.12	375.378	446.322	309.955	347.128	466.315	334.5	254.546	345.819	284.306	444.387	487.609	330.7	360.544	603.808	570.611	517.492	898.585	526.523	531.614	795.314	392.006	792.173
7.10_329.0874m/z	no	877.558	1095.93	677.268	307.868	976.009	660.398	397.692	744.183	650.023	584.694	91.2893	98.1578	69.5821	49.9582	221.545	136.544	118.385	95.911	53.0729	68.8669	237.149	619.004	407.005	129.561	136.84	305.851	100.119	74.1273	485.48	285.73	143.906	245.819	141.514	149.571	183.351	110.941	86.0522	108.37	179.986	85.8429
7.10_178.0507m/z	no	124.46	214.737	170.922	116.998	233.834	226.871	178.734	296.677	120.972	151.401	41.6222	48.9487	35.3191	65.3296	52.2713	54.4452	44.7216	39.921	33.7091	47.7889	50.6407	29.509	45.4434	34.769	33.6926	32.9311	42.4274	61.8635	44.7704	20.847	46.2391	35.1745	33.5856	24.101	45.1638	24.7497	30.236	32.4321	28.7171	32.3394
7.06_327.1558m/z	no	15.2773	12.1934	19.133	11.3221	28.1057	21.3531	5.49291	19.4786	10.3311	42.6357	521.549	125.552	385.248	44.1601	10.3544	379.096	398.342	211.178	241.927	133.9	49.3028	88.1687	80.2445	242.146	183.359	164.411	188.358	239.524	95.6172	52.7495	83.7519	530.688	701.096	469.545	349.857	896.981	154.322	280.375	588.604	91.6112
7.04_376.1079m/z	no	75.5878	58.8995	77.8259	61.8978	67.7633	55.3849	63.7855	64.7306	64.7927	74.3086	698.983	450.265	1085.07	641.045	475.831	664.43	1064.47	731.814	447.623	1174.69	286.381	143.061	935.9	525.397	361.966	322.059	71.8346	340.023	174.317	68.31	206.062	500.961	89.5399	325.246	168.131	234.605	226.206	424.054	255.563	103.152
7.04_293.1623n	no	272.592	520.511	708.091	131.223	735.376	467.834	139.91	496.799	201.858	438.573	18590.1	11242.2	28323.3	16668.8	11526.3	17845.7	27569	19765.7	10888.3	30193.6	6297.67	3126.51	25833	13029.5	8243.86	7776.58	545.363	7697.49	3487.13	984.156	4240.38	12853.8	1118.03	7156.08	3965.96	5335.06	5186.58	11045.4	6179.56	1658.39
6.55_307.1085n	no	131.256	146.852	188.41	148.825	240.072	185.796	159.118	242.558	144.601	297.736	1298.63	529.964	1179.56	330.975	107.604	1236.45	1464.7	866.264	899.18	567.08	377.798	516.067	487.432	952.92	678.578	880.571	744.891	1075.67	390.012	293.439	394.453	1643.79	1635.34	1173.28	1058.68	1676.76	564.012	970.444	1539.66	440.72
7.03_444.0951m/z	no	43.5253	51.8061	78.9834	32.7628	41.6819	60.3978	25.3884	50.4624	40.6798	63.3307	529.556	310.01	787.659	461.694	290.382	486.679	707.027	530.852	306.033	775.928	207.146	106.572	634.012	359.302	228.975	233.147	32.1797	212.238	113.001	51.6132	110.434	305.036	54.5909	228.233	110.88	169.94	143.501	321.168	210.607	84.115
7.19_529.2142m/z	no	768.648	2350.67	1679.51	309.965	3510.27	3378.46	358.729	2029.19	502.559	1017.16	350.778	535.672	624.554	362.779	848.902	536.787	772.315	446.189	247.896	714.071	316.275	259.792	282.386	144.297	176.045	187.941	219.661	195.507	207.828	356.228	217.788	104.389	505.052	189.546	301.587	277.819	312.368	405.608	921.349	392.205
7.03_361.1497n	no	95.9769	108.069	129.95	91.3494	127.113	108.117	87.009	109.538	65.4753	88.3221	1877.54	1118.63	2700.84	1617.92	1167.34	1883.12	2837.57	1985.05	1114.46	2916.81	616.444	335.862	2534.56	1243.63	830.889	825.208	113.281	825.55	396.993	147.576	489.519	1342.98	161.758	718.965	436.783	543.973	575.613	1102.9	636.584	208.309
6.93_399.0998m/z	no	2211.26	1468.06	3638.02	1702.59	2412.84	3241.68	2007.52	2003.74	2031.42	2150.51	2874.74	2487.65	1776.8	2615.08	2349.73	2345.69	2245.59	2159	2879.65	2221.79	5542.67	6266.49	4321.98	3894.51	3403.04	3175.57	2733.4	3484.45	4311.11	4321.96	3455.71	2932.42	2524.43	2507.96	2621.29	1625.45	2324.44	3519.68	3275.52	2833.17
6.92_246.1706m/z	no	2.21807	7.56616	13.6244	3.4084	15.623	9.54043	6.76922	12.1022	6.43539	12.8102	329.046	123.591	140.654	136.853	172.038	243.984	264.352	113.355	140.026	200.604	114.574	164.623	61.2323	61.9001	68.1517	79.9076	30.9444	260.013	34.7059	27.4784	135.205	108.018	45.2859	442.606	172.28	167.485	159.592	246.002	114.796	88.7216
6.57_468.1912m/z	no	49.1038	39.4769	57.5256	28.4617	59.9326	99.9558	26.9134	71.65	27.4951	63.6223	834.807	1114.73	795.312	1242.88	878.417	1043.3	1213.5	794.796	847.172	772.663	991.251	1066.49	1161.94	1363.15	1085.23	1267.67	587.774	1535.57	874.927	550.584	652.302	957.083	420.223	1036.32	722.9	919.479	1034.67	1067.58	790.463	434.665
6.83_335.1346m/z	no	44.3001	33.3303	47.0148	36.2125	47.9716	42.8213	33.24	39.0035	35.4631	44.9674	120.513	145.053	307.879	58.6157	666.41	296.526	382.765	159.92	125.129	237.147	230.866	202.746	369.376	100.045	101.497	149.205	79.7036	170.694	129.299	99.3469	235.778	276.342	192.194	162.762	173.065	255.24	298.421	246.684	373.078	190.339
6.81_145.0869m/z	no	18.0165	36.6221	26.0631	21.0133	39.3337	53.239	17.9433	36.9035	23.6795	23.3776	114.88	137.725	187.485	94.0835	186.78	133.244	529.241	180.204	77.5505	343.135	38.3939	27.7727	93.9431	29.4853	37.8673	38.034	28.7593	50.7833	48.773	38.1795	38.5311	45.1216	40.5731	39.0252	54.0612	65.2615	66.1209	46.9422	60.4564	44.6191
6.81_281.0791m/z	no	63.2723	33.7779	50.6214	48.012	51.7408	66.29	62.8005	49.4242	63.2681	41.6052	227.888	752.666	525.741	451.041	376.908	1142.55	1411.37	475.225	881.788	194.629	333.943	265.508	380.041	273.135	339.049	500.826	136.274	301.86	125.516	97.6613	223.871	325.806	148.269	546.262	287.278	258.368	375.635	443.859	326.079	186.083
6.68_290.1392m/z	no	28.7318	42.3371	69.6515	25.9083	75.7682	50.9343	27.7352	60.6638	32.7161	51.3834	1561.64	507.056	1227.85	1029.49	422.885	787.682	1481.9	829.689	789.964	1705.86	316.402	161.895	1118.06	744.995	431.152	486.025	42.473	545.273	236.05	66.0476	326.473	843.338	92.486	484.372	317.313	402.347	321.729	902.132	477.184	113.831
6.64_378.1031m/z	no	293.981	295.454	396.953	320.233	288.858	301.326	318.544	335.068	329.193	333.783	371.997	253.939	358.807	279.85	283.269	406.151	412.647	345.002	222.747	276.309	600.278	574.511	671.613	459.643	510.239	359.533	316.741	600.347	413.128	346.074	299.019	387.299	368.106	460.52	425.219	423.574	468.509	616.91	422.332	426.399
7.01_434.1460m/z	no	167.738	159.796	258.495	81.0783	346.979	281.478	153.668	370.132	276.289	266.843	315.222	596.672	316.736	217.064	132.791	731.073	451.531	357.041	452.059	351.505	85.1597	35.4693	415.983	170.388	79.6081	186.593	22.003	101.576	48.8237	18.1736	202.594	334.104	27.9812	118.305	94.9979	127.765	94.8892	309.368	238.88	53.6367
7.20_483.2091m/z	no	181.796	415.027	274.956	85.2518	547.923	913.077	73.0149	449.646	125.553	230.654	131.351	216.759	272.129	169.26	325.559	194.292	328.186	154.811	104.11	297.527	75.2827	77.5688	110.895	36.2967	48.512	57.5247	56.7842	73.1002	87.5351	61.8462	62.7465	40.1731	123.659	69.9001	80.5923	65.005	72.3499	143.031	200.412	98.7798
7.33_372.1683n	no	524.781	440.628	433.811	78.5246	752.793	633.856	74.2466	939.944	211.079	1359.1	222.229	100.254	187.405	82.8162	27.2544	222.244	130.562	189.145	131.714	85.6908	64.9862	85.0657	79.4674	92.9387	77.9655	117.288	106.887	122.43	114.931	87.749	67.7793	93.3625	139.941	156.862	116.188	111.682	106.034	138.199	119.237	66.8589
7.34_409.1714m/z	no	36.4963	63.4756	41.457	19.251	60.8879	243.984	15.8379	99.3099	28.4973	74.8101	523.498	669.805	514.173	711.107	645.633	568.688	1179.39	502.129	764.646	829.29	66.9617	62.9579	93.5628	75.4999	59.8658	150.238	78.6488	110.458	66.9056	83.4851	55.0848	30.3505	98.4851	62.4849	50.661	51.1253	65.426	115.269	147.642	153.264
7.84_322.1624n	no	1530.45	3155.88	2846.86	397.451	3109.12	6832.01	244.532	4569.85	838.22	3245.72	2902.98	2615.49	3111.85	1364.67	3894.56	3163.7	3231.34	2372.11	1192.75	3725.35	1720.51	1642.88	2947.4	815.983	852.191	962.847	628.186	984.698	1481.37	1128.25	1919.77	4039.83	1952.77	1753.75	2140.77	2479.73	2000.81	3891.9	4740.12	2035.99
7.79_409.1714m/z	no	59.8716	89.9787	108.61	88.0902	200.716	454.425	78.3532	234.202	57.0671	148.762	384.727	499.343	330.04	721.394	580.819	386.716	947.627	372.564	524.07	759.413	53.1774	34.6488	83.3271	58.5916	49.5619	71.8811	28.5591	43.493	39.4675	90.0131	26.0505	29.0875	41.3162	50.3064	31.7195	28.2063	40.1745	113.2	76.7238	113.385
7.73_307.1450n	no	135.519	95.9853	119.906	88.1064	106.129	305.511	58.9685	166.12	91.1983	162.304	1434.64	1206.45	993.821	1914.49	1429.31	1656.84	2397.24	1141.29	1566.06	1435.32	672.829	482.674	731.898	724.766	601.849	537.369	324.906	817.45	465.73	318.283	390.165	1048.9	479.687	696.976	396.139	614.477	678.521	1046.47	671.28	396.03
7.70_256.0198m/z	no	69.1846	67.4216	441.51	45.2181	240.949	51.7769	60.449	277.039	61.6472	407.049	23.8707	33.0872	31.2237	25.586	27.1621	28.7607	24.9049	38.2804	43.0733	44.0698	19.3244	30.4935	24.4521	22.1862	19.9421	20.2395	28.5102	31.5927	37.5652	25.5669	24.8118	21.5217	22.2688	28.627	23.3394	25.536	24.4177	23.3035	35.4079	25.1148
6.32_343.0575n	no	341.225	409.352	374.569	404.314	413.985	375.318	346.029	338.07	373.551	386.007	250.649	169.906	327.881	422.044	187.623	268.564	192.84	185.036	295.106	233.44	144.568	80.5504	122.66	249.446	82.1995	116.373	164.086	98.7621	90.7606	73.2009	118.116	125.438	91.1739	105.484	204.804	72.3877	150.086	191.446	215.204	152.437
6.35_356.1349m/z	no	973.216	1098.83	1109.22	1456.29	1378.22	883.599	2360.5	943.998	1066.53	830.586	144.56	207.57	157.328	228.296	154.121	194.349	106.55	235.381	140.183	179.768	82.0744	99.8151	100.943	130.435	75.8922	69.8446	85.4321	62.5614	54.4522	49.8373	62.8315	55.8055	50.0019	53.2172	42.3945	29.5439	97.3916	83.4145	82.2915	83.9984
6.39_135.0451m/z	no	19.4565	23.8104	28.6442	11.0634	22.5957	50.5207	9.63361	27.1327	17.5994	17.6343	177.498	167.68	118.416	180.929	97.2048	213.221	249.406	158.011	120.731	172.802	49.1899	40.0306	109.869	48.5896	34.7241	25.5258	22.8196	73.3253	70.3758	21.943	53.2545	57.2021	50.8655	62.8666	52.9246	94.4355	104.459	105.442	97.8766	83.5483
7.67_350.1831m/z	no	14.9723	6.58842	16.9515	9.86914	10.654	18.4933	8.89097	7.36903	9.33762	9.97754	49.2635	51.28	32.0475	40.5087	34.0003	68.4006	74.9974	32.3781	29.5581	36.6106	468.969	463.497	431.436	816.639	533.073	225.927	478.573	486.147	764.549	465.482	314.6	333.7	260.621	543.141	464.063	442.733	530.763	706.732	578.184	351.96
7.66_363.0486m/z	no	3152.03	1891.37	1812.05	7416.68	1887.17	2450.52	6667.52	2356.47	5002.97	2699.45	1220.74	946.595	1282.04	829.494	960.004	1000.19	1156.64	1177.03	832.304	1029.39	1309.27	1094.95	1513.07	825.513	751.088	1527.5	1335.26	1063.79	1747.98	913.664	2553.33	2136.48	2524.41	1814.37	1915.78	2208.02	2753.39	2031.84	1678.84	1539.44
7.62_357.1188m/z	no	196.449	98.9548	174.564	683.12	89.0307	153.907	233.414	68.7423	226.588	227.531	185.037	68.9764	92.6437	35.1408	57.8169	142.433	135.536	61.8297	77.2074	268.47	28.7508	51.928	33.4459	20.404	26.0282	18.7633	20.0022	25.9599	23.6152	25.0506	35.2637	28.6825	25.5595	62.0008	50.823	76.0621	37.8012	18.5562	27.3438	62.4062
7.60_256.0834m/z	no	12.2002	11.8979	9.48488	11.6823	16.9649	12.8514	12.7313	15.8598	12.5444	22.9164	119.025	40.2847	70.1533	48.346	47.8186	84.8154	64.3183	46.519	41.8721	41.4606	309.737	208.222	535.991	223.394	194.38	200.179	30.3019	286.606	108.846	63.562	107.889	307.553	165.704	318.095	608.195	329.954	209.67	873.128	225.666	162.52
7.59_234.0991m/z	no	6.6914	3.73097	9.93999	11.6927	9.28703	13.3853	6.23917	16.9284	6.77285	11.4645	15.4989	7.62966	5.83533	6.98864	11.3901	6.37641	13.5535	7.626	8.46845	8.82745	9.11238	408.788	155.262	19.6701	14.4955	14.5744	14.4521	278.376	150.512	31.3497	65.8546	28.4198	15.5609	13.5977	9.16748	25.7846	16.9069	14.325	426.278	13.0086
6.50_277.1226m/z	no	75.8673	82.7979	69.5574	57.6127	91.1474	117.083	58.2291	151.143	48.7807	140.435	300.695	229.837	262.074	246.709	280.14	233.349	252.23	186.911	243.534	211.004	661.314	655.552	696.988	349.733	326.454	379.796	346.713	443.539	354.642	407.196	569.203	597	415.517	398.203	487.947	314.764	381.28	522.707	395.836	294.013
7.54_335.1345m/z	no	52.7255	79.9753	75.8968	19.7804	96.5001	254.834	15.0311	145.731	19.9767	73.945	97.6173	188.543	419.367	79.5247	568.742	255.294	451.561	184.302	150.493	209.715	65.3266	72.9066	142.917	63.2909	32.2567	96.3907	76.9332	102.362	82.2392	69.6813	100.271	47.2274	102.158	98.4886	70.4822	80.2363	95.9171	149.853	233.847	266.299
7.52_165.0555m/z	no	134.719	213.517	204.549	135.646	227.774	463.938	161.506	596.739	125.751	185.43	68.7159	64.4595	51.321	68.8466	96.5562	77.6515	74.6579	65.6257	54.6575	76.8274	87.8098	88.0636	80.7896	82.51	48.854	80.8429	125.949	79.6916	101.994	42.5124	66.8864	62.7253	70.2159	59.9302	62.0184	50.9834	59.0231	51.7824	51.7382	86.27
7.50_319.1392m/z	no	200.156	345.657	390.879	62.3784	374.916	863.06	49.6791	532.169	141.481	523.448	176.571	104.19	112.605	63.2952	141.438	121.154	141.979	92.8526	70.4748	189.855	56.7647	56.2992	98.5206	42.998	28.3613	36.3647	27.0932	43.7971	56.781	30.8308	70.103	110.733	57.8747	65.1756	47.768	79.456	55.5912	81.7521	131.617	72.1429
7.46_342.0873m/z	no	192.995	107.529	144.911	201.573	156.528	151.323	156.582	131.604	158.877	128.049	255.056	267.225	225.899	265.119	255.658	449.061	287.417	260.352	172.048	177.032	351.536	210.121	997.266	411.221	275.682	290.789	159.073	451.119	331.015	168.551	388.78	583.858	338.534	333.191	372.16	463.209	361.081	542.318	273.683	330.512
7.44_307.0820m/z	no	63.0447	54.8668	57.8161	71.9189	75.0086	82.104	75.4558	58.3469	71.9422	58.6729	586.598	347.134	272.052	610.415	183.237	703.877	1266.08	481.383	259.475	370.703	136.255	196.411	444.166	206.743	144.254	138.325	71.9504	356.767	121.223	71.4831	166.385	287.455	156.7	276.705	299.012	249.396	251.952	349.244	293.388	152.247
7.40_192.0663m/z	no	653.595	470.637	590.079	1032.28	672.198	653.106	1274.61	786.545	1065.91	784.203	491.768	280.054	475.129	435.806	245.436	418.979	282.354	310.272	379.784	436.338	147.343	151.006	230.016	311.224	138.008	287.969	237.735	131.638	88.2945	90.7198	215.018	202.868	141.949	250.861	339.563	135.629	223.498	314.783	273.26	213.914
7.88_319.1394m/z	no	184.505	477.755	487.889	231.55	622.293	903.931	195.368	795.698	222.286	516.194	217.763	171.984	261.664	142.794	250.986	237.035	333.055	169.262	158.381	262.344	171.159	208.849	267.926	164.76	123.589	112.341	132.266	209.743	176.333	151.873	201.314	248.709	221.911	230.432	252.172	217.638	229.011	235.713	392.994	228.697
8.44_319.1781n	no	175.264	157.136	140.048	129.471	233.905	133.779	140.518	240.013	129.562	219.498	6091.37	2586.88	3399.58	6021.33	1741.28	4742.35	2727.98	3989.41	4724.01	3879.68	1316.17	1663.43	4075.63	5855.16	1465.89	3121.34	653.081	3567.64	777.501	301.502	976.445	1947.92	458.566	2914.98	1289.07	1079.48	2901.83	3033.45	1689.54	601.372
8.45_192.0662m/z	no	196.312	119.043	106.834	136.279	109.878	148.408	258.738	182.914	111.694	121.578	136.393	184.166	144.986	87.1636	321.653	239.624	197.016	111.323	73.7721	343.068	143.728	141.104	195.12	125.58	76.5152	121.491	152.216	119.62	205.39	83.6716	104.778	138.881	110.274	100.273	92.7313	112.416	72.5256	96.2153	98.5776	93.5386
6.29_245.0896n	no	25.0094	19.4974	23.7987	16.6929	25.962	23.3178	20.7214	37.2763	23.4983	25.9086	306.495	93.2895	188.636	113.373	23.7591	53.4484	127.925	129.625	51.6975	56.5336	315.734	252.491	248.773	339.723	213.847	179.73	222.766	336.78	222.376	77.7391	533.928	732.782	563.437	524.815	384.15	243.907	254.84	391.676	784.046	341.107
5.78_160.0402m/z	no	2030.33	1599.14	1715.31	1559.1	1659.14	1777.68	1527.11	1356.84	1523.29	2140.95	1092.35	1432.09	1080.25	1268.44	659.536	1355.82	1294.37	1476.81	1727.35	1372.9	1208.7	1085.39	741.363	1188.32	970.524	1395.6	1476.8	915.179	1095.22	1298.5	1281.04	1240.02	1339.27	1420.62	1541.07	1382.41	1083.98	1119.87	964.738	1187.42
8.72_403.2337m/z	no	9.33377	13.364	4.40394	6.99899	16.8039	54.896	9.42237	16.8002	9.57883	10.4106	5875.04	6811.2	3156.13	6992.74	6482.1	6703.88	18337.5	4449.48	7010.81	7952.62	3031.66	2283.87	3498.57	2001.99	2827.48	3430.92	1206.99	6611.16	1074.28	859.723	2465.09	2795.13	2797.54	2019.74	2901.09	2649.36	3286.94	2828.78	2489.62	1814.89
8.72_350.0884n	no	184.216	198.594	255.298	139.075	279.367	475.598	154.289	324.875	166.848	295.714	2289.22	2234.53	1845.83	2528.33	2266.08	2287.09	2636.57	1967.96	2446.33	2366.3	1641.13	1664.99	1794.85	1770.5	1741.34	2014.88	1427.06	2099.73	1316.09	1227.3	1808.72	1757.36	1769.08	1621.11	1879.07	1681.95	1798.84	1793.52	1469.91	1545.01
8.72_326.1117n	no	141.339	170.343	141.941	80.4863	105.545	190.441	83.1253	140.189	86.6231	199.479	483.405	525.714	364.985	573.738	527.966	559.55	734.293	423.453	525.79	565.793	317.858	344.317	396.503	297.45	350.774	410.686	241.954	471.303	232.175	213.655	357.97	393.623	362.419	330.409	362.116	360.057	366.23	349.239	315.991	289.613
8.72_306.0935n	no	83.981	78.4458	89.0112	63.3679	90.019	132.034	62.4507	107.023	59.4116	91.1003	551.082	573.322	480.738	630.367	615.171	572.38	880.828	533.339	616.824	610.828	430.984	422.953	499.361	424.547	396.766	510.222	314.515	543.815	264.532	273.008	454.559	476.795	489.212	424.911	478.076	431.314	487.247	412.363	369.717	410.192
8.72_239.0913m/z	no	253.526	533.597	415.324	148.544	222.525	633.958	109.316	213.244	230.925	735.24	147.601	95.4186	149.46	103.154	151.733	203.833	255.912	95.8035	130.988	163.766	43.1066	30.1793	92.1241	42.0922	38.4068	41.7028	37.7637	78.0575	22.8264	31.8176	49.1325	56.036	52.2268	49.9306	64.0055	80.6257	63.683	51.9672	47.404	48.8249
8.72_227.1089m/z	no	103.752	85.7224	100.491	78.1846	105.62	199.62	90.5652	135.519	110.007	123.881	1415.82	1517.8	1063.15	1652.84	1650.36	1460.85	2694.3	1151.28	1519.07	1600.99	903.407	831.437	1079.29	825.855	897.24	1060.84	574.285	1414.12	519.238	431.145	901.094	1042.18	869.112	833.09	1007.31	953.666	965.574	1014.21	805.646	706.358
5.89_500.1580n	no	2150.98	1618.29	1937.36	1339.1	1054.47	1544.23	744.497	1220.92	1229.23	2226.6	295.642	216.43	282.009	600.71	244.641	207.028	139.341	221.339	408.999	286.295	140.322	66.2409	109.355	387.467	75.2516	56.4355	188.163	72.8205	56.5325	66.3672	62.9619	88.0874	50.8036	99.0133	179.337	56.0974	118.661	82.5461	129.808	115.241
8.72_412.2271n	no	20.2048	11.9616	20.2626	26.9821	23.8739	22.3215	18.7531	27.5643	17.652	24.4744	770.749	836.711	389.389	1021.49	867.295	920.627	2811.68	544.079	948.224	1047.25	360.928	265.373	416.207	252.08	251.725	397.703	132.528	776.361	117.172	94.9051	313.164	348.682	307.422	253.157	321.611	354.296	348.023	354.174	273.158	212.975
8.72_201.1130m/z	no	727.751	1541.89	1682.88	87.9259	2045.57	6849.45	72.0678	3299	261.727	2428.71	63104.8	65430.2	45474.1	73049.5	64456.4	66904	108776	54343.6	68587.7	70312.2	42183.6	38757.7	47494.4	39662.8	42688.8	51227.8	29916.8	63554.6	27078.2	24920.2	41276.1	44440.4	42285.4	37596.5	45954.3	41444.3	44777	42938.8	35924.8	34643.4
8.72_155.1076m/z	no	50.8586	101.001	110.671	8.72924	135.551	411.868	12.5318	195.264	17.9104	164.337	4091.52	4271.8	2904.27	4857.42	4208.75	4368.71	7183.98	3439.68	4549.72	4615.01	2727.18	2455.48	3104.77	2568.78	2696.74	3444.37	1860.22	4101.38	1603.01	1512.6	2665.36	2922.95	2698.75	2478.37	2979.16	2786.51	2857.61	2791.77	2240.57	2213.68
8.72_142.0993n	no	33.605	40.2895	50.1501	21.0244	51.9889	127.361	15.0358	76.0464	21.2785	63.4623	1224.22	1295.97	834.812	1458.13	1277.07	1308.24	2245.48	1035.25	1381.93	1353.48	817.49	754.562	927.035	777.469	845.263	955.536	491.492	1270.24	496.269	463.919	730.969	824.27	799.327	672.528	889.52	760.699	880.19	798.983	699.844	650.787
8.72_121.1022m/z	no	4.62042	13.3323	11.4068	2.83484	16.0566	31.7904	5.10129	11.9618	6.31234	12.2553	341.703	369.968	206.806	366.515	352.047	348.182	688.639	274.467	373.335	404.906	222.938	198.857	262.476	175.533	216.188	234.01	133.35	385.364	131.579	128.343	199.711	219.851	246.921	162.186	220.554	197.796	249.132	229.356	193.29	173.964
8.72_87.0445m/z	no	23.5118	29.0839	28.8355	35.7754	43.1881	36.0593	34.0406	28.7809	26.1043	22.0958	413.004	520.456	193.035	368.747	516.692	514.016	885.447	370.266	495.167	584.515	276.406	243.505	358.155	168.379	312.958	208.681	172.428	523.08	216.256	209.959	248.518	216.71	313.203	189.825	257.41	243.217	386.195	273.418	313.022	226.415
5.90_208.0612m/z	no	297.552	484.354	346.432	185.187	325.537	509.777	289.501	564.254	312.551	320.504	818.934	362.336	409.557	773.234	292.968	683.117	610.355	465.212	371.733	662.556	70.5713	81.9696	152.454	153.595	43.9287	97.0656	78.7294	74.1223	51.4755	51.0924	63.6574	78.4305	56.5484	61.8806	84.0736	58.498	106.868	81.9729	67.681	84.6326
8.72_73.0290m/z	no	67.5768	182.438	184.358	26.7371	280.086	540.649	15.2811	293.861	41.394	187.991	7111.67	8060.24	3718.92	6855.58	8026.5	8388.21	13576.4	6315.93	8103.39	8909.01	4821.57	4232.13	5679.83	2872.78	5175.93	4045.74	2835.15	8217.27	3415.89	3215.49	4320.65	3841.28	5063.65	3207.02	4542.12	4349.87	5855.37	4738.21	4680.13	3735.09
8.71_556.1804n	no	32.7941	28.2344	35.8617	20.9894	22.2326	57.9418	21.8851	33.7295	24.6431	38.4366	1203.58	1206.59	765.99	1371.12	1132.96	1165.2	1483.97	1046.68	1273.88	1321.4	804.808	682.393	870.611	731.151	784.893	1016.43	443.626	1116.44	417.859	377.763	768.989	876.638	734.778	725.17	848.418	725.33	811.73	755.962	648.938	656.358
8.71_472.2281n	no	42.1254	37.1631	32.3651	35.6773	42.9821	91.8986	25.2661	45.8525	38.6975	35.7257	3957.59	4138.86	2479.06	4668.15	3618.42	3942.35	5677.15	3298.24	4391.52	4255.61	2350.88	2100.2	2563.54	2107.69	2386.56	2995.4	1342.29	3741.79	1141.12	934.115	2215.78	2483.92	2332.74	1916.23	2564.38	2231.83	2425.91	2419.34	1879.67	1767.04
8.72_176.1411n	no	110.714	273.546	280.061	16.9683	382.853	1201.11	17.6332	590.447	38.4534	416.392	12381.2	13086.9	8628.07	14040.1	12773.8	13093.1	21448.7	10539.6	13502	13817.5	8235.68	7485.14	9330.93	7544.15	8316.23	9915.47	5589.74	12432.6	5124.59	4833.66	7955.65	8506.7	8283.46	7236.47	8955.03	8275.87	8915.44	8377.01	7011.36	6647.8
8.72_455.1840m/z	no	20.0081	15.3192	15.6654	11.8787	7.0919	17.6127	17.2246	14.1255	14.1935	13.2612	404.834	425.036	239.183	460.801	413.328	448.826	779.547	341.401	483.048	469.814	203.521	160.339	250.834	148.906	196.15	247.386	107.458	398.261	96.7559	64.1902	185.674	239.546	225.121	182.233	238.131	195.968	227.845	214.015	176.422	161.053
6.62_267.0808m/z	no	74.3012	55.1325	61.25	51.7663	69.0802	90.8994	77.447	79.1658	76.2086	97.2125	630.857	471.194	310.477	369.91	361.977	648.259	638.002	465.567	316.724	586.581	567.622	267.752	848.857	624.308	375.139	397.729	169.368	614.709	271.773	125.813	535.154	1072.44	167.726	354.632	506.89	1000.07	445.42	938.79	765.115	255.672
8.73_137.0970m/z	no	5.22201	8.92809	12.0547	6.26387	12.1202	16.1794	3.5663	14.9294	5.25989	14.2423	166.434	186.769	107.912	199.557	159.88	214.431	326.039	146.797	172.882	202.821	105.803	120.96	126.197	102.377	101.892	137.209	74.552	181.533	93.4543	74.7218	130.429	131.181	110.211	95.9822	130.767	119.33	150.364	133.351	97.9691	106.854
8.79_604.1768n	no	19.8572	6.64759	16.777	16.6115	8.57124	17.9588	18.4252	18.7385	17.8617	5.015	33.8257	60.8782	273.881	37.8975	815.865	322.772	352.42	73.6533	45.2969	135.12	405.081	315.385	619.163	108.581	72.4673	134.687	92.3008	312.521	122.566	136.083	328.719	583.157	471.79	299.165	323.055	515.693	551.153	631.492	950.594	580.811
8.79_481.1059m/z	no	23.914	21.6435	28.4131	21.4832	24.8814	42.2295	21.9843	36.2258	15.5435	30.3426	136.536	156.125	390.98	122.435	556.8	405.789	408.417	173.653	136.615	281.367	403.139	386.256	523.511	258.615	190.962	260.286	195.364	381.632	266.018	226.985	354.976	466.055	431.082	393.879	392.103	453.836	435.182	516.875	516.097	499.253
8.79_454.1128n	no	40.7905	30.1954	29.2603	28.1047	32.5575	43.6901	28.0655	26.2855	21.1427	43.1499	85.1003	111.165	275.645	61.8649	397.932	273.065	265.45	105.744	74.12	183.25	320.004	287.026	372.219	176.372	143.258	187.062	119.964	242.149	170.736	183.455	296.048	377.687	349.17	302.692	308.93	385.73	355.72	389.771	420.348	414.582
5.73_274.0387m/z	no	782.488	1642.76	930.821	1104.37	429.654	1168.97	520.247	1057.73	1071.97	918.836	1022.63	620.565	521.41	962.721	704.33	612.674	481.025	590.837	640.562	1138.3	97.9659	179.083	276.667	185.22	73.5751	116.629	105.423	271.97	197.296	217.391	189.572	90.7048	130.608	111.084	154.247	95.5151	208.134	97.904	312.187	170.208
8.79_386.1257n	no	148.488	125.796	139.153	176.545	140.486	159.46	188.268	164.618	154.279	129.772	488.467	576.919	1493.79	391.61	2940.26	1631.04	2077.42	626.345	408.02	930.139	1741.64	1587.42	2544.85	829.391	637.392	806.404	584.184	1479.64	854.566	824.144	1709.93	2316.34	2014.29	1611.58	1662.57	2194.73	2309.78	2699.38	3562.77	2388.73
8.79_370.1588n	no	83.2004	83.588	89.5544	62.2932	78.2456	104.869	100.365	108.982	86.1984	90.7445	725.483	1060.47	3374.01	587.812	7219.04	3706.1	4814.99	1137.2	718.615	1914.58	4104.26	3652.84	6086.98	1606.38	1120.15	1785.71	1224.31	3391.53	1864.68	1843.97	3729.47	5676.95	4725.44	3614.11	3650.39	5099.62	5625.54	6249.25	9324.51	5498.36
8.79_325.0221m/z	no	233.38	210.682	227.254	202.721	213.814	267.842	215.825	213.245	202.434	223.234	533.589	560.469	917.572	484.073	1052.54	896.601	808.128	585.457	484.506	715.524	956.009	979.297	1088.99	838.895	722.461	836.889	729.044	852.453	870.183	870.163	1011.74	1031.55	1034.6	928.701	990.775	1023.07	997.235	1171.87	1065.5	1076.64
8.79_309.0424m/z	no	134.913	169.921	177.767	113.138	180.925	237.731	131.102	193.192	153.246	194.614	369.191	350.393	595.982	344.532	661.185	614.35	545.253	397.331	333.67	524.015	601.597	691.061	656.855	570.396	448.76	496.908	425.044	561.993	517.11	504.795	635.764	642.223	652.482	655.683	635.127	665.057	659.794	701.742	650.018	701.77
8.79_279.0637m/z	no	46.0205	49.4245	53.663	37.6233	71.7048	77.0482	44.0589	67.4892	45.3549	73.4847	139.225	135.04	263.129	99.2917	428.945	279.671	357.976	143.247	117.764	192.818	306.983	299.096	429.742	229.243	154.904	179.837	144.353	254.942	193.871	187.489	304.224	362.001	330.025	288.497	291.146	375.22	364.197	387.766	447.5	363.863
8.79_262.1028n	no	72.3629	66.9823	49.1772	59.7039	57.4094	69.1214	43.4567	64.3655	41.5971	51.9231	235.007	308.819	784.861	232.218	1534.61	844.171	1224.51	312.112	236.885	487.482	885.067	790.664	1348.81	407.716	281.005	436.595	319.742	771.224	375.608	372.572	828.206	1172.81	969.184	784.382	836.951	1045.49	1199.72	1400.74	1894.9	1193.87
8.79_258.0413n	no	89.6292	126.282	124.782	91.9946	129.764	175.221	83.8907	124.607	84.4501	113.431	661.095	751.679	1427.13	533.252	1754.02	1419.48	1311.37	824.319	638.437	1046.89	1503.02	1510.51	1728.66	1230.02	898.155	1088.75	957.597	1307.47	1178.84	1202.26	1498.94	1676.38	1628.77	1556.55	1601.82	1666.68	1601.05	1846.35	1816.6	1785.96
8.79_130.0991n	no	62.8087	133.904	127.152	52.6799	151.466	158.397	55.7913	162.704	47.3528	111.693	1114.05	1376.48	2394.02	845.969	4515.74	3149.48	3692.15	1407.32	1052.97	2084.96	3060.2	2815.05	3992.16	1673.33	1584.01	1714.02	1411.65	3041.1	2155.21	2118.85	2837.82	3406.92	3529.89	2692.58	2842.74	3500.52	3964.25	4115	5409.27	3627.07
8.78_287.0881m/z	no	241.136	285.063	382.988	151.634	304.843	509.534	125.875	450.358	192.489	435.765	631.831	566.464	721.516	610.661	1035.72	795.795	1040.28	575.25	511.569	666.69	700.319	747.614	962.921	653.189	498.172	526.148	464.936	718.089	452.164	444.417	700.572	882.66	740.814	789.838	764.779	809.367	802.715	842.456	980.819	753.82
8.78_220.0813n	no	172.989	207.107	236.314	144.951	217.361	308.984	133.87	296.174	158.684	243.045	542	521.258	977.334	460.589	1270.9	1066.49	953.497	574.7	465.582	756.919	1077.92	1118.33	1239.69	911.752	638.793	812.301	763.907	930.886	852.09	839.07	1120.79	1300.39	1179.3	1122.61	1069.09	1246.27	1210.15	1313.02	1387.5	1262.31
8.78_217.0888m/z	no	4.17283	8.86835	10.4169	6.9252	4.43999	16.836	8.85344	13.3562	7.29289	9.66218	59.7213	45.6575	113.882	37.6846	244.228	138.61	210.485	61.4453	50.618	88.8679	117.426	107.777	188.826	69.6281	46.0792	67.2303	46.9661	133.561	58.4436	64.2046	99.0623	150.823	131.203	116.3	120.38	161.067	175.266	198.838	306.205	181.622
5.77_329.1004m/z	no	219.202	45.2152	49.1357	935.422	56.7841	59.1472	1137.57	61.5598	337.518	73.8289	45.3107	46.0615	29.0343	19.7753	32.734	57.4803	29.5364	44.1903	17.9713	35.0318	29.5474	19.4946	18.9281	24.1873	23.5303	24.879	17.6072	20.7285	11.5212	20.2231	25.3677	23.2165	27.5776	41.3488	25.873	72.765	45.7672	25.6335	29.4438	31.0829
8.78_83.0495m/z	no	5.39716	10.989	9.53316	6.48157	9.32733	9.92564	4.17173	7.67763	8.31468	6.41932	61.8605	80.7957	65.2241	46.3609	107.093	111.329	148.54	63.5462	59.6756	74.4807	81.6241	87.641	98.1143	48.7425	58.1762	52.9309	38.5953	117.217	71.4787	75.0245	74.6974	70.2329	91.9712	64.7041	83.7097	95.443	115.361	96.9422	121.739	95.2204
8.75_420.1729n	no	28.2043	22.436	33.0476	25.6026	29.0468	44.0792	23.6619	38.1643	27.2694	22.7562	565.524	730.888	982.258	581.126	1596.2	1261.98	2008.31	684.522	657.423	1016.85	879.077	833.771	1219.22	611.891	547.924	819.456	397.721	1165.45	458.858	425.9	965.958	1123.4	976.505	841.711	963.38	977.026	1145.42	1127.52	1177.97	873.007
8.75_397.1808m/z	no	39.7343	33.4382	38.7189	76.7268	44.6407	55.6104	115.935	53.1967	63.1092	39.627	408.032	536.642	761.196	352.804	1302.29	988.384	1620.21	517.015	445.826	765.58	639.715	611.705	934.192	434.57	444.912	519.4	288.129	961.703	344.289	320.611	679.642	830.032	758.562	588.808	679.436	735.52	882.688	862.638	992.254	665.828
8.71_488.1935n	no	57.4774	41.1239	64.1425	59.3072	58.5291	84.4748	61.9828	59.0506	58.0963	68.1325	2103.46	2303.75	1458.25	2507.35	2180.53	2216.24	3464.94	1787.86	2315.71	2435.24	1326.91	1115.58	1518.64	1140.12	1304.15	1669.89	700.262	2028.15	629.283	533.074	1263.3	1351.93	1270.35	1156.11	1499.34	1301.1	1399.25	1318.22	989.346	989.672
8.71_468.0517n	no	103.558	135.215	147.597	70.7222	146.623	355.814	94.1545	206.599	107.597	197.636	1081.06	1082.17	815.396	1165.36	912.902	1029.8	865.878	976.953	1072.01	1000.44	846.413	945.686	959.428	1043.07	949.74	1038.16	886.847	989.425	828.85	765.402	907.991	939.357	959.425	959.885	1046.95	892.2	922.807	933.181	785.434	824.3
5.93_436.1020m/z	no	578.885	348.22	174.771	2331.37	253.761	226.089	2523.58	260.963	1041.66	308.688	85.92	179.604	134.683	91.0627	66.7309	112.036	59.1964	107.336	62.3764	70.9258	64.2374	68.9303	79.1531	116.041	51.657	63.87	94.0341	59.8537	44.4714	40.4059	47.7914	44.3353	63.2718	69.7426	42.2478	44.3206	77.9409	64.815	82.2246	104.821
10.08_467.1757m/z	no	45.8517	57.2701	56.5304	44.3668	74.183	126.471	62.3527	104.817	34.7583	97.0769	1101.62	1103.87	951.019	1199.22	1208.52	1211.63	1784.47	1012.82	927.074	1269.82	733.797	598.213	907.968	584.651	710.81	989.116	661.307	1324.07	460.633	496.453	747.906	825.423	871.134	725.783	921.542	961.092	991.732	852.184	855.202	699.876
8.52_342.0881n	no	445.058	558.829	641.941	333.954	693.215	910.019	305.47	794.142	363.953	578.568	987.596	997.206	1075.99	1036.29	1072.49	1164.18	1073.42	1118.64	665.172	1077.69	1571.48	1451.39	1421.7	1076.91	1302.65	918.219	1094.81	1353.59	1470.95	1115.8	1301.47	1624.49	1332.96	1325.09	1506.39	1657.88	1474.58	1702.83	1655.01	1448.26
8.52_320.2195n	no	52.1347	83.6544	99.0426	10.1748	113.039	274.477	11.8753	207.569	15.7808	81.6832	722.89	485.722	779.276	557.261	1059.64	915.747	878.394	660.158	178.581	882.527	2528.54	1514.09	1893.94	804.03	1177.88	430.03	583.546	1328.64	1678.81	750.553	1306.29	2943.67	1423.33	1457.5	2235.43	2813.92	2004.85	3707.97	3721.11	1628.44
8.52_274.1002n	no	372.851	580.481	609.483	212.757	675.392	920.637	182.15	829.469	253.946	600.241	1126.67	1157.27	1277.81	1174.05	1257.81	1351	1257.38	1265.54	754.455	1336.58	2042.01	1728.2	1763.56	1340.59	1525.33	1024.82	1273.32	1596.31	1759.99	1339.36	1535.14	2051.49	1620.47	1626.69	1987.18	2006.78	1767.45	2217.76	2267.86	1709.91
8.52_308.0774n	no	661.259	800.496	838.165	428.195	959.543	1265.42	481.888	1107.15	542.996	918.677	1429.93	1351.1	1529.41	1454.89	1598.03	1626.57	1507.61	1515.72	973.328	1594.02	2332.62	2074.3	2126.43	1690.7	1827.06	1313.16	1588.13	1834.37	2053.87	1575.27	1855.87	2404.06	1970.22	1964.4	2241.37	2425.39	2197.4	2631.49	2552.92	2052.75
8.52_204.1169n	no	66.1208	67.5647	69.3042	39.2268	102.516	126.663	36.5654	101.797	47.9347	78.7498	173.94	185.18	179.278	234.791	234.209	233.86	215.35	194.706	142.366	208.493	395.589	275.217	317.623	217.784	216.059	181.913	163.448	265.377	242.533	192.737	255.079	380.389	251.711	277.049	346.558	358.629	305.459	434.922	441.37	276.814
8.51_456.1948n	no	58.9065	82.7764	85.2464	40.6034	101.157	154.294	28.4123	135.032	42.5025	87.1922	326.431	291.799	314.634	288.455	444.369	413.582	394.485	371.798	160.307	412.644	897.051	589.025	637.837	360.047	485.649	193.969	325.09	520.285	603.415	346.179	518.63	884.362	535.578	600.918	795.875	853.134	742.736	1025.56	1100.26	601.043
8.51_472.1599n	no	43.7597	60.3723	63.8193	29.6355	67.9382	126.208	25.3647	80.2192	27.0729	71.4247	269.32	188.559	256.733	204.291	325.941	308.468	300.141	259.497	97.175	294.662	683.66	455.081	538.73	270.264	379.224	152.707	202.984	416.972	454.896	276.957	390.091	757.592	458.945	490.264	642.132	777.977	567.147	845.562	851.871	476.279
8.51_428.1996n	no	93.9512	108.83	110.664	67.0243	121.6	232.135	38.5454	194.533	53.8498	97.8425	462.12	451.446	527.649	394.547	641.041	599.392	565.274	491.579	171.33	556.214	1346.07	889.054	1101.9	543.818	713.849	350.826	401.907	784.984	941.299	529.851	781.798	1484.26	851.779	838.33	1160.79	1425.38	1146.54	1788.55	1816.43	899.582
8.51_404.1720n	no	39.3478	49.8723	49.8832	21.7212	68.5973	102.117	30.197	105.466	30.294	44.6858	280.523	213.508	275.462	216.913	322.888	352.575	311.427	272.688	97.2296	346.619	828.203	519.869	573.749	297.609	417.52	162.858	222.562	458.743	529.943	260.696	454.893	884.307	475.327	502.017	674.589	814.24	622.886	1037.75	1118.53	532.888
8.51_366.2126n	no	50.1415	53.606	75.9725	23.0629	61.6461	125.558	37.5232	100.929	31.2336	54.3383	197.119	190.881	242.568	212.604	255.687	259.305	238.28	243.88	117.478	223.663	541.952	335.929	386.3	252.67	270.323	125.276	165.035	325.333	342.934	170.449	302.982	563.922	288.248	370.596	488.404	545.907	431.752	677.736	676.121	380.332
8.51_243.0552m/z	no	147.11	191.553	196.562	71.8257	221.033	351.597	81.59	295.724	109.89	224.231	416.09	359.253	472.893	430.605	431.386	441.843	406.513	411.63	233.98	456.002	667.476	611.455	601.313	492.688	525.127	363.622	448.84	497.695	564.291	396.846	542.943	769.584	554.677	599.88	694.805	705.437	606.399	816.154	750.574	619.157
8.51_235.0832m/z	no	50.5076	31.5353	53.4199	28.7843	103.513	62.3551	36.8456	109.756	31.2957	25.9426	126.4	142.708	378.789	287.877	141.2	134.439	120.319	162.375	182.425	171.722	276.764	197.42	208.032	161.009	380.518	193.672	168.054	247.474	297.183	260.836	172.872	283.084	303.142	96.2287	74.6548	234.051	427.854	438.473	179.861	266.573
8.51_248.1204n	no	188.142	200.981	228.224	133.616	249.491	386.125	134.792	317.332	158.76	241.179	427.364	432.91	483.366	471.469	524.527	548.43	530.678	483.508	267.984	511.615	963.684	792.607	819.537	537.167	652.518	409.867	450.775	619.803	720.706	470.814	656.756	1113.07	715.68	691.098	885.339	1039.69	773.678	1246.86	1233.08	764.279
8.51_228.0969n	no	1461.7	2194.87	2211.01	666.993	2496.05	3709.73	609.117	3186.19	1010.77	2180.42	4912.49	4453.24	5125.44	4698.49	5424.86	5558.11	4940	4985.72	2826.42	5378.41	8772.19	7173.94	7401.46	5388.63	6076.18	4128.02	4933.01	6459.89	6835.17	5190.82	6313.57	8869.7	6710.48	6883.62	8053.41	8847.58	7291.75	9617.59	9770.86	7211.67
8.51_160.1098n	no	4593.95	7429.31	7050.38	2267.05	8276.2	11402.4	2055	10146.1	3113.93	6652.32	15955	14846.1	16996.9	14926	19207.5	19162.7	18166.4	16481.4	8851.32	18873.2	32381.6	24850.1	26887.7	18113.6	21558.2	12898.2	16019.7	24331.2	26853.1	18527.4	22111.6	33257.1	23648.6	23475.8	29184.5	33524.1	28927.9	38041.1	41092.8	24771
8.51_113.0973m/z	no	16.0663	34.5264	31.4856	10.2564	36.7766	45.7695	10.1315	40.0936	16.9815	22.0547	73.592	59.0114	67.3472	55.8623	67.6348	80.2864	67.6834	79.9074	34.5216	78.0971	139.938	101.214	112.608	95.3349	83.2849	51.3162	52.1453	107.461	103.339	64.0692	100.74	140.943	72.344	92.5842	109.678	131.169	120.593	156.437	158.495	99.9717
8.51_99.0810m/z	no	5.36296	20.9989	14.9382	6.80383	16.2905	28.4946	5.17822	22.8604	5.34232	13.9784	42.3673	26.0389	48.3097	30.4629	48.5937	49.8332	45.9008	43.8511	20.1459	43.6048	81.0327	58.4484	66.257	46.9763	55.1455	27.4096	38.7545	58.4517	67.2209	61.0062	47.9397	93.971	65.1035	53.7707	68.1547	82.9651	77.5854	117.92	110.701	72.573
8.51_426.0421n	no	271.436	371.471	371.187	157.451	356.544	505.108	178.488	455.658	207.374	350.178	586.716	597.347	657.074	605.093	650.505	717.064	611.682	659.111	381.517	628.148	930.594	838.337	822.199	738.099	773.495	609.079	620.923	753.887	811.934	710.408	787.082	866.358	768.917	746.914	834.851	918.584	826.029	925.968	966.309	758.592
8.51_307.1450n	no	301.162	329.525	318.059	245.684	301.424	423.937	214.94	383.255	318.117	313.132	461.459	458.224	314.001	565.974	432.959	604.588	739.335	306.675	258.963	542.367	91.9877	97.3064	165.015	118.734	96.4645	135.428	71.1437	175.584	88.761	83.182	117.764	204.388	71.4837	210.607	113.278	138.806	150.805	223.058	163.972	77.8536
8.52_354.1657n	no	36.1053	39.1118	36.9294	61.5377	46.5883	55.3548	39.2878	35.9058	40.8402	30.389	139.181	155.717	211.533	128.615	321.683	253.947	253.582	141.969	95.4456	160.92	320.321	251.94	335.268	141.084	150.021	116.292	100.814	313.993	170.839	143.035	271.458	423.565	223.392	237.631	266.167	350.958	331.909	423.822	541.079	275.293
8.81_684.1488n	no	550.528	372.655	302.559	316.302	497.272	738.429	133.707	526.48	154.028	1327.21	1537.21	1847.1	1611.18	2167.8	920.034	1456.34	1835.99	1069.29	1821.72	1551.92	2283.32	179.652	196.679	444.075	295.016	527.819	1318.15	154.82	156.16	469.053	194.024	500.481	538.727	1556.11	1132.66	278.384	297.559	908.795	203.689	653.664
8.54_128.0837n	no	58.3513	116.25	126.449	85.186	118.843	225.203	65.3432	121.334	60.6581	120.329	1223.57	1262.67	1634.77	838.086	2426.9	2078.18	2492.65	1112.14	1482.73	1574.48	1790.33	1635.72	1994.86	955.192	979.158	1041.75	892.146	2518.54	1209.69	1198.54	1615.18	1810.8	1516.09	1381.63	1353.67	1622.47	2344.72	1763.25	2934.4	1742.24
6.08_282.1131m/z	no	40.5442	45.4766	72.5569	33.5022	63.3349	68.1538	45.4298	73.1795	46.1507	64.8679	762.078	466.156	423.176	1136.83	223.586	1174.59	857.96	597.911	959.709	698.018	85.1897	176.519	434.91	780.6	86.3001	361.391	45.0686	484.23	123.65	57.1353	157.082	289.832	77.7076	529.606	189.041	242.201	471.015	595.336	355.825	103.991
5.97_357.1188m/z	no	150.158	293.164	1172.21	55.6905	397.207	1121.05	80.603	759.824	97.0794	522.237	232.911	313.584	228.773	250.193	117.144	281.11	264.427	239.36	324.034	222.941	77.0836	171.906	94.8622	103.792	67.1479	120.118	76.0373	143.245	104.128	59.8848	112.156	113.802	123.517	186.731	121.211	114.978	163.314	115.575	206.549	162.937
8.71_426.2231n	no	46.3143	42.702	33.4453	38.9443	43.048	158.182	29.8284	59.9972	46.229	41.8877	9940.57	10745.2	5908.94	12152.9	9806.7	10235.1	20192.6	7953	11394.4	11601.3	5264.66	4281.32	5910.01	4216.41	5016.32	6898.56	2534.6	9529.93	2012.02	1753.89	4939.52	5408.41	4958.06	4188.13	5484.28	4924.86	5353.62	5201.15	3839.3	3589.71
8.71_400.0644n	no	257.947	280.451	271.865	206.805	349.932	492.871	197.572	403.921	205.316	325.394	1885.51	1775.77	1566.54	2002.35	1742.47	1842.05	1841.14	1763.06	1911	1851.95	1512.73	1563.01	1696.87	1695.29	1654.34	1798.4	1357.39	1764.17	1307.32	1278.18	1666.39	1619.59	1704.39	1554.5	1808.11	1531.57	1664.24	1651.03	1394.75	1462.85
8.71_370.1202n	no	44.1861	58.2701	62.8308	47.8737	50.0276	78.8819	38.0187	61.8708	54.0629	65.0001	402.029	483.22	337.109	518.417	509.598	489.748	750.322	378.107	497.261	539.811	333.142	284.121	341.633	240.355	269.849	342.553	210.948	431.028	210.31	165.66	309.818	331.449	331.87	296.744	334.608	332.972	323.269	345.442	321.486	252.807
8.71_353.0533m/z	no	92.4938	115.744	112.427	52.8303	110.398	228.106	71.3702	172.878	66.1766	130.734	973.011	890.061	742.775	1072.41	774.247	893.905	861.813	828.174	999.949	882.206	730.236	678.068	754.253	867.596	813.783	851.994	667.648	836.037	542.259	530.567	742.577	783.62	742.737	752.77	786.552	767.116	726.234	717.62	581.2	664.557
8.71_316.1113n	no	324.758	437.707	504.387	192.875	520.704	1188.36	207.115	716.921	254.266	614.354	5347.96	5148.21	4128.05	5878.34	4966.33	5362.68	6000.01	4643.89	5415.57	5340.83	3769.83	3945.5	4379.92	4098.87	4249.18	4663.81	3232.32	5033.15	2955.58	2838.46	3985.85	4122.97	3888.09	3901.24	4462.11	3821.43	4151.74	4056.38	3355.07	3435.53
8.71_315.0956m/z	no	216.508	217.001	274.578	180.157	262.608	411.526	201.306	341.151	193.855	316.79	967.715	997.408	757.909	1108.51	1028.38	1055.09	1363.84	816.59	964.436	1063.27	707.547	710.768	875.958	668.076	732.242	803.505	524.172	987.909	543.415	470.743	721.373	759.786	732.666	694.167	796.423	741.777	836.779	764.341	782.784	627.869
8.71_285.0663m/z	no	65.6541	57.6718	83.678	45.4979	95.423	235.244	41.7471	142.08	40.6289	98.566	1303.46	1280.12	1058.31	1530.75	1309.89	1327.43	1489.23	1126.44	1353.65	1309.12	1020.28	970.222	1154.34	1047.1	1022.22	1218.81	817.058	1194.94	692.12	683.232	987.264	1074.09	1024.67	997.357	1133.26	1110.77	999.202	1101.71	906.798	946.568
8.71_290.1319n	no	223.492	279.313	316.93	129.256	351.585	547.892	137.646	373.646	157.551	287.86	1555.21	1655.79	1310.14	1853.83	1779.87	1799.95	2605.06	1417.12	1585.1	1678.96	1390.88	1458.85	1706.02	1352.96	1275.73	1426.84	1034.18	1795.7	968.319	855.703	1450.73	1563.75	1507.6	1693.59	1676.39	1620.48	1687.83	1717.88	1658.27	1430.88
8.71_270.1073n	no	397.814	622.541	755.504	103.044	982.433	2737.93	124.072	1376.5	185.458	1108.47	16059.8	15833.5	12241.5	18134.5	15029.5	15876	17980.4	14366.2	16754	16095.3	11349.3	11324.2	12761.3	11860.6	12448.9	14122.3	9619.78	14545	8243.12	8038.02	11613.9	12043.8	11618.4	11090.4	12964.2	11705.1	11863.2	11783	9501.13	10088.3
8.71_224.1020n	no	56.5535	62.8493	76.7483	48.1172	72.427	182.991	50.4462	106.436	45.7555	111.12	953.489	935.966	769.491	1133.06	914.904	906.617	1225.22	861.791	1049.45	974.76	638.995	672.724	776.341	715.503	658.407	847.883	556.237	818.539	425.27	405.916	731.696	766.436	676.458	684.675	772.104	699.746	681.81	728.588	524.999	635.09
8.69_406.0802n	no	234.1	267.265	261.985	168.574	304.859	576.505	166.874	402.254	200.348	340.686	2113.76	2032.22	1834.51	2175.2	2461.13	2155.57	2181.27	1979.63	2095.11	2077.78	1833.12	1977.44	2173.75	1857.63	1887.84	2064.73	1613.11	2032.13	1522.76	1546.42	2006.04	2053.01	2052.61	1880.18	2228.99	1906.77	2042.55	2141.86	2043.44	1911.7
6.06_349.0691m/z	no	234.309	138.08	174.407	625.043	148.1	201.536	756.493	139.563	489.413	280.694	85.6166	83.5921	114.902	71.4983	80.8121	76.7227	75.8432	102.44	85.0451	111.611	182.312	101.999	104.407	83.7458	57.1782	167.789	63.9937	62.0047	70.6401	50.9216	153.692	126.915	184.005	175.279	122.027	170.65	184.729	160.203	120.343	107.906
8.69_292.1550m/z	no	19.3626	33.4399	53.3612	15.7212	33.5344	32.0244	15.3902	31.9535	18.4588	30.0762	808.648	440.991	1132.11	733.534	474.574	717.177	1231.91	790.3	392.666	1342.72	277.804	140.687	1180.79	680.782	426.374	371.123	38.978	356.463	177.439	63.3457	187.88	604.841	59.4603	340.847	176.468	237.16	247.469	550.611	264.317	73.2186
8.68_473.0609m/z	no	102.446	105.66	123.304	59.8947	156.249	311.411	59.6849	200.124	86.4094	152.344	969.739	950.335	790.371	1065.4	886.301	816.987	795.597	854.371	943.292	901.307	773.332	866.706	896.057	917.689	911.608	895.017	812.24	886.365	733.571	719.682	857.234	871.481	834.95	861.378	924.292	848.558	900.025	822.471	769.95	757.095
8.66_203.1262m/z	no	448.606	629.088	616.304	176.92	840.84	1280.7	224.337	837.693	217.299	561.71	2216.44	3072.32	2651.71	3242.63	3217.35	3289.67	4932.9	2470.18	2413.54	2616.02	3232.79	3411.2	3855.6	3029.79	2614.16	2675.37	2321.12	3593.92	2219.05	1954.33	3199.46	3530.07	3681.31	4777.7	3784.72	3902.44	3937.77	4042.72	4262.5	3340.74
8.63_305.1293n	no	47.0632	50.8948	51.4747	33.1441	73.1124	116.657	39.4374	70.5703	34.2476	68.0049	871.275	570.305	553.846	1165.26	823.853	772.09	1351.62	566.553	883.915	1002.32	331.656	262.23	381.942	229.657	233.71	268.238	194.544	458.835	150.413	143.122	230.618	416.585	301.479	333.696	243.474	292.356	313.554	378.171	351.592	253.021
8.61_363.1659m/z	no	295.38	299.546	351.676	202.72	301.282	725.502	176.553	447.121	187.487	361.744	1997.49	1655.87	1185.49	1355.44	1600.83	1675.94	2112.68	1281.67	1742.47	1865.82	797.843	527.172	698.677	430.732	625.095	646.237	291.163	675.473	344.678	368.889	482.339	833.84	638.178	463.44	591.828	618.301	608.178	1034.33	800.72	657.94
6.08_211.0606m/z	no	28.8442	32.3608	24.8041	19.6258	58.4191	47.7434	27.6392	53.8428	30.6596	31.4745	184.253	128.012	110.264	184.007	109.541	270.817	256.037	185.497	106.684	226.759	27.6419	15.4387	35.1906	30.1933	17.3193	34.7425	29.26	26.2532	24.8833	25.2816	21.4269	24.8679	29.5926	21.8162	35.3718	35.0378	29.9238	54.9617	34.7265	50.6027
6.27_375.1298m/z	no	28.2012	14.404	20.4639	18.1673	14.8817	20.1513	32.16	22.3355	23.0992	15.8552	295.782	188.751	451.825	71.1888	64.0729	124.256	227.723	241.778	386.393	133.194	400.657	308.29	196.444	170.096	264.645	486.793	279.809	659.283	113.616	344.372	210.139	222.248	253.589	659.509	319.792	377.821	533.478	228.172	156.677	552.684
10.08_484.1623n	no	90.452	112.086	123.982	66.5359	172.171	381.443	110.049	226.445	64.7401	145.314	2788.47	3140.09	2636.68	3049.59	3107.92	3062.7	4171.76	2541.77	2345.81	3311.72	2104.16	1793.38	2470.77	1552.54	2026.98	2722.26	1791.28	3287.45	1214.48	1406.63	2248.56	2394.59	2324.71	1904.15	2565.56	2755.27	2529.43	2345.08	2394.95	1975.22
10.33_92.0261m/z	no	7.57442	12.2756	16.2306	5.9782	15.6461	20.1148	9.9758	12.9749	8.02242	15.6902	164.779	57.8085	197.501	35.7181	54.5697	120.142	78.7495	56.8857	126	39.0792	249.554	122.615	135.609	85.4129	74.9608	99.3664	96.3684	168.617	55.13	151.982	158.137	46.1963	87.324	221.65	147.333	192.624	166.944	369.746	69.1567	157.15
10.08_552.1497n	no	96.4789	134.403	112.733	66.9573	146.378	363.541	55.1579	232.935	58.5707	140.616	1670.38	1798.8	1574.8	1891.32	1727.21	1782.99	2008.74	1687.39	1505.21	1776.42	1409.98	1236.33	1381.76	1142.92	1327.12	1696.37	1249.31	1791.27	925.423	1022.49	1452.26	1617.82	1558.48	1404.68	1636.12	1649.06	1624.69	1575.79	1576.47	1286.91
11.57_213.1491m/z	no	1390.65	1456.41	2210.73	813.664	1443.59	2934.46	1160.85	2862.66	931.832	2243.31	2738.78	4304.2	3978.62	3689.96	3683.04	4724.53	4276.9	4029.22	2062.99	3101.79	5175.02	4204.18	6505.76	5892.24	3145.6	4079.85	3790.08	5242.29	3864.35	3454.22	4610.77	5562.88	4698.47	5348.27	4199.19	6913.24	5776.47	6659.85	6442.53	5108.37
11.56_567.2605m/z	no	120.15	85.7875	102.12	60.1559	90.22	112.222	116.797	161.013	87.3098	129.409	191.52	220.482	181.566	215.078	166.293	200.581	240.186	229.583	221.14	191.076	463.978	533.301	375.946	715.016	524.551	439.44	372.588	662.083	408.946	285.719	471.153	461.722	385.131	588.868	397.23	539.895	527.707	585.127	529.275	332.854
11.55_279.1215m/z	no	1568.77	1489.17	1723.1	1070.97	1710.69	2478.72	1393.65	2370.62	1228.32	2130.63	3677.95	3783.22	3520.96	4152.76	3592.82	4186.68	4415.46	3792.94	2698.03	3565.82	3884.1	3374.91	4326.77	4520.99	3440.32	3849.36	3307.49	4885.12	3255.04	2982.95	3511.93	4409.75	3167.52	4023.45	3579.9	4745.35	3805.68	4451.66	3627.84	3377.32
11.55_211.1337m/z	no	4949.17	4817.21	5629.13	2421.55	5706.85	8981.09	3508.98	8241.76	3154.61	7136.91	15646.1	16432.5	15013.4	18105.8	14950	19151.9	19816.1	16451.8	11219.5	15428.8	16763	14163.2	19445.2	20130.8	14527.7	15892.6	13686.2	22787.1	13778.5	12319.7	15117.9	19184	13480.1	16754.7	15088	20606.5	16633.2	20238.2	16913	13815
11.55_167.1439m/z	no	230.565	208.893	366.96	137.172	281.355	438.843	166.83	450.845	164.034	421.604	654.782	717.397	667.717	761.277	610.388	831.076	807.341	642.15	454.672	659.626	593.35	528.254	780.463	810.033	509.068	631.223	541.301	818.365	532.897	466.87	592.815	759.212	513.453	658.651	571.083	800.113	633.31	837.184	641.546	488.627
11.54_283.1909m/z	no	125.39	108.005	125.871	83.8729	109.286	188.909	118.632	127.609	128.441	143.231	385.371	438.154	413.129	443.336	352.99	494.014	490.185	441.117	347.049	323	904.178	845.579	749.949	931.096	638.498	706.874	703.219	1087.66	735.586	569.634	941.247	828.483	779.08	803.711	733.299	841.612	879.55	941.983	727.718	849.51
11.51_767.2575m/z	no	5334.6	3921.7	4241.45	4932.19	4736.54	5602.24	3892.91	7312.4	5944.68	5171.41	5845.58	4289.74	6297.31	4986.66	1564.01	5518.25	3595.56	4731.87	6783.56	4231.67	4118.05	4386.74	6568.4	6702.92	4746.58	8444.43	4134.6	4758.52	3359.68	3665.37	7083.81	4468.53	6116.22	7449.29	7098.35	4320.39	6504.19	6571.92	5448.64	4948.96
11.49_257.1751m/z	no	2121.93	2572.77	3495.04	1767.74	2246.62	3442.27	2180.93	3216.97	1976.87	2753.72	2880.34	4834.21	3748.37	4137.38	4485.16	5329.43	4581.9	4020.24	2216.18	3812.64	4595.04	5098.4	5591.15	6320.53	3496.6	4194.42	4188.66	5402.4	4447.11	4204.08	5676.27	6759.38	5495.22	6431.41	4719.78	6743.14	5799.25	6323.44	6288.76	6053.8
11.48_85.0288m/z	no	18.4566	47.1173	27.6841	36.8365	35.8365	23.0383	20.087	29.3431	28.6961	26.9347	40.6966	50.5227	29.8981	26.1814	45.5861	55.0934	67.2919	40.9736	40.9544	46.6771	63.6344	45.6432	54.2793	37.1818	42.161	30.0043	34.8024	82.0809	82.6211	68.3503	36.5749	36.195	43.6065	35.7119	41.548	44.3345	74.9229	47.158	64.1756	43.5146
11.45_449.2875m/z	no	89.6468	40.1487	91.159	48.2051	72.1181	192.689	44.8669	140.953	44.9593	114.097	174.184	197.021	145.763	226.684	149.761	337.439	229.481	173.286	60.278	168.873	198.053	130.023	245.851	348.432	192.915	101.046	136.803	269.328	418.273	196.6	117.903	231.432	117.749	133.701	160.86	315.305	273.47	410.593	228.313	187.451
11.57_285.2063m/z	no	126.347	118.621	110.539	96.6355	91.1346	194.916	92.8114	152.526	99.3646	138.443	467.842	459.513	403.771	493.263	470.473	527.874	571.276	508.803	357.239	399.699	895.649	1278.38	1062.96	1082.68	606.105	790.786	1063.86	1179.75	1204.82	720.227	769.549	886.517	1045.47	1154.34	785.656	1030.51	651.575	1129.08	1578.68	1281.55
11.45_349.1239m/z	no	556.416	493.791	710.056	374.616	603.458	843.943	449.58	790.183	418.102	745.07	842.297	976.8	828.282	975.206	787.186	1108.74	958.883	861.707	531.741	845.903	906.756	868.719	1028.97	1295.35	901.644	858.113	898.988	1086.79	1239.05	1014.33	808.296	1015.66	794.49	841.443	956.048	1212.19	1107.1	1270.62	1042.37	961.934
11.45_281.1369m/z	no	2271	1990.76	2768.85	1595.24	2287.89	3492.18	1794.94	3187.08	1816.25	2960.77	3443.02	4011.58	3483.2	4102.62	3701.34	4523.5	4137.8	3601.19	2315.27	3650.01	3730.25	3386.96	4754.42	5210.59	3625.53	3412.67	3456.31	4500.39	4714.92	3518.59	3184.24	4133.53	3162.58	3596.86	3743.83	4694.01	4164.8	5344.68	4136.03	3964.39
11.45_257.1569m/z	no	626.202	557.52	819.339	388.04	701.93	1048.34	457.951	875.596	451.087	875.415	1032.67	1309.73	1067.22	1249.38	1029.46	1716.16	1269.62	1260.76	585.533	1062.51	1188.32	1158.98	1570.44	1730.36	960.599	898.794	1006.45	1442.49	1420.88	1186.51	1110.63	1610.38	1139.96	1251.61	1154.52	1678.84	1458.26	1769.44	1451.98	1180.81
11.44_343.2118m/z	no	320.152	242.284	323.561	255.293	273.161	358.612	326.495	359.288	252.927	296.583	773.368	1023.4	1209.9	1003.14	1481.09	1214.33	1587.89	1360.38	996.077	1211.86	2194.03	2173.47	3146.78	2200.55	1867.96	1707.2	992.954	2197.92	1529.8	1304.59	1649.82	2173.33	1553.9	2035.34	1572.83	2229.03	2102.01	2673.38	2544.47	1785.23
11.43_297.2067m/z	no	43.0703	43.8507	51.3205	39.4241	55.3561	74.8471	71.8083	102.989	45.9076	47.7456	326.387	276.49	224.544	202.987	193.054	323.511	212.698	362.033	165.702	244.583	1375.62	797.14	820.69	564.953	1275.72	846.058	576.362	1289.23	1023.19	1312.64	557.581	643.329	638.564	431.398	473.38	790.253	545.721	986.776	491.954	894.362
11.43_285.2058m/z	no	106.377	69.1279	117.936	97.7677	69.6681	148.71	77.6674	98.8801	92.463	76.9701	95.8962	149.054	148.549	148.838	124.064	158.316	146.829	147.902	115.498	137.483	412.583	414.306	322.072	587.801	309.111	291.008	349.355	433.289	570.288	385.09	374.177	392.136	300.97	373.291	374.765	422.435	471.173	533.578	392.402	462.073
11.43_184.1461n	no	139.085	194.698	305.499	133.476	183.495	219.092	117.213	207.169	140.193	196.134	449.505	360.137	379.113	318.875	413.482	430.123	388.794	244.889	157.714	413.032	216.05	203.093	321.071	243.021	161.667	225.07	182.879	362.863	254.791	192.742	291.974	292.072	177.332	366.446	246.904	314.814	292.056	398.435	291.94	258.544
11.42_255.1596m/z	no	1275.3	1523.88	1880.92	1339.2	1413.17	1605.9	1673.64	1703.7	1289.32	1499.2	1717.15	1790.13	1726.52	1593.7	1998.29	2122.07	1929.47	1509.29	1033.39	1744.14	3545.49	2971.72	3484.4	2731.77	3291.22	2482.43	2426.18	2843.04	3018.54	2797.17	3467.93	3442.02	3144.04	3331.65	3464.31	3587.78	2778.95	4121.47	3441.75	3925.21
11.41_331.2483m/z	no	150.427	84.3922	84.8791	90.0884	104.288	146.11	86.1642	104.777	119.442	93.0755	253.356	285.28	237.11	281.088	305.782	236.306	294.903	273.879	319.397	264.599	521.515	600.526	499.65	600.937	458.951	657.491	489.983	559.87	541.856	350.725	441.318	392.084	332.245	532.337	381.018	457.02	465.218	582.757	501.948	490.359
11.41_295.1906m/z	no	125.544	167.544	188.051	121.812	241.385	327.663	145.77	243.768	104.744	203.984	840.786	727.288	727.552	708.273	650.585	898.479	798.152	1045.37	659.936	738.927	2599.14	2087.04	1773.22	1598.69	2465.4	1879.37	1430.77	2379.56	1511.11	1875.41	1176.95	1225.87	1421.82	1418.92	1149.23	1714.58	1159.08	2165.09	1437.36	2192.78
11.41_293.1152m/z	no	122.976	91.3507	112.66	113.856	92.8446	118.095	126.562	105.721	103.179	123.831	152.694	772.669	800.045	345.99	197.844	1024.35	951.77	354.653	221.454	207.933	342.139	445.658	845.503	939.216	289.175	587.388	522.212	309.954	428.238	381.288	670.122	3609.36	332.129	2303.92	818.568	1558.98	1173.32	3188.21	1930.54	432.27
11.45_287.2220m/z	no	72.3627	48.9278	71.8212	83.1149	60.5627	102.628	103.073	67.4277	97.1033	81.5226	108.028	137.936	135.15	156.822	131.305	168.337	123.847	140.203	107.01	81.6817	359.08	417.548	340.524	451.414	230.219	233.505	324.994	360.823	551.451	313.068	256.591	318.404	299.213	375.692	340.058	403.307	338.209	484.891	495.983	485.352
11.35_419.2228m/z	no	120.732	178.138	213.592	134.35	147.455	276.851	104.975	172.743	89.4266	132.501	448.042	944.156	587.977	701.141	769.702	895.652	595.9	667.44	616.273	766.459	395.818	257.462	463.571	423.588	380.143	273.474	199.566	454.98	286.474	183.099	287.136	436.537	282.5	316.018	246.51	327.897	347.568	645.589	364.763	287.933
11.57_568.4950m/z	no	73.2066	45.4742	54.1176	28.7123	39.8807	109.53	22.3418	90.939	31.4552	86.0253	198.895	206.904	209.913	261.164	145.005	199.567	222.698	213.353	110.041	160.401	220.399	166.316	261.092	333.455	156.334	239.971	190.835	229.263	132.32	130.941	198.008	281.395	132.108	259.041	225.824	243.174	162.287	244.141	161.11	151.389
11.60_729.2479m/z	no	2665.49	1419.59	2287.98	751.189	1899.8	611.111	848.125	2734.74	1582.56	1716.27	1561.38	1544.01	2499.05	775.889	955.251	858.702	440.77	1182.29	4539.88	895.66	743.592	731.312	648.809	1457.05	1471.58	1041.57	2282.17	506.043	783.36	513.032	2773.8	1021.11	557.819	793.024	2282.77	428.45	865.229	1077.98	3101.58	1159.84
11.99_538.3158m/z	no	2429.02	676.52	1036.93	878.048	11675.9	804.304	12813.9	1353.99	980.56	5341.96	938.587	1322.27	1294.89	1826.9	1220.66	1503.97	1165.98	1771.4	1245.13	1337.01	4102.65	1883.87	1421.71	1380.8	1521.02	1621.93	1035.9	1623.53	1417.99	7724.98	1936.7	2478.67	1477.43	1348.36	1115.86	1283.1	1814.7	1411.72	1162.01	1252.75
11.99_534.3174m/z	no	201.614	88.9707	110.27	100.206	529.475	133.271	510.828	144.864	187.621	294.386	109.389	106.88	122.728	85.1731	106.177	104.515	113.602	116.52	83.1312	100.317	94.1173	92.2207	117.442	90.6374	104.06	99.9903	70.821	98.3586	95.2222	201.104	78.754	90.9324	66.85	93.9604	64.7886	88.1552	82.5284	102.807	97.1368	70.3486
11.99_466.3301m/z	no	921.762	395.688	472.754	611.505	2674.35	622.207	2572.02	709.368	843.023	1415.85	471.755	406.726	423.603	436.083	454.603	519.081	476.48	465.721	383.275	463.057	361.312	436.794	432.727	370.318	467.19	365.235	385.6	378.493	475.449	856.96	331.14	406.699	378.169	377.604	341.237	354.829	347.068	366.199	447.676	415.042
11.97_120.9964m/z	no	42.9203	53.929	42.1233	51.5481	51.7669	35.2853	30.8646	37.9252	35.1115	33.729	37.4566	43.5496	38.5316	33.7982	40.4701	43.3254	55.3609	40.6582	44.4119	49.5158	37.4338	41.0751	40.8944	28.8068	40.9306	34.4776	30.3728	49.5076	52.9038	52.1867	34.5199	29.3809	48.0094	29.9026	33.1723	41.9603	61.3806	32.1701	51.2034	33.8221
11.96_616.2832m/z	no	164.345	27.8689	41.7072	71.7639	439.971	72.7517	601.609	47.0771	73.6998	269.19	26.6156	30.187	31.2521	49.8196	32.147	36.819	33.3038	38.8323	29.0913	24.6245	44.9386	48.3644	28.1408	54.493	41.713	53.7605	36.5085	56.1596	26.0416	243.261	36.5666	50.4253	29.2531	47.1718	28.5808	19.2525	35.2843	41.1247	42.4056	32.9481
11.93_818.2296m/z	no	338.234	53.5058	79.5519	108.41	1198.48	58.6367	1437.32	140.34	148.388	643.326	48.5704	71.6523	69.5942	83.2069	65.0292	100.015	56.2433	83.9226	72.1634	74.8101	150.07	95.2645	66.7358	62.0041	92.9183	89.3903	66.3573	71.3507	65.4702	420.481	73.4785	104.498	50.9693	67.764	45.371	65.7878	86.7003	84.3144	77.4773	94.4032
11.93_750.2429m/z	no	698.104	124.341	117.382	178.668	2100.1	182.126	2656.64	236.782	256.918	1123.87	168.454	129.809	117.378	163.394	125.762	164.685	166.672	176.18	141.568	105.94	303.712	204.674	150.361	172.091	167.957	144.097	185.598	171.599	131.628	759.881	107.314	164.325	139.831	134.185	118.794	121.698	180.367	104.625	138.047	154.75
11.93_682.2560m/z	no	1012.23	125.951	184.141	286.276	3040.55	246.402	3929.4	353.003	395.509	1634.1	197.642	202.387	198.006	236.187	209.469	232.588	182.775	237.797	205.925	230.345	437.681	222.847	201.073	241.82	233.658	240.657	189.632	249.468	215.994	1171.08	137.811	253.666	184.927	186.396	162.698	189.175	261.575	178.026	225.47	218.237
11.93_593.2951n	no	1158.38	175.88	245.324	318.939	3377.26	304.639	4720.37	398.777	456.076	1867.46	266.33	264.699	243.877	300.108	270.21	276.629	284.524	338.531	247.96	270.348	540.122	317.021	279.528	349.085	297.884	296.506	288.67	264.26	287.638	1185.54	281.393	375.601	298.583	312.832	261.137	284.918	393.699	244.319	276.522	306.981
11.92_886.2165m/z	no	178.601	36.5922	53.7521	37.2431	574.183	43.0897	671.019	77.4028	66.4008	352.058	15.7144	42.622	26.7859	44.1846	33.7514	28.1885	57.7318	65.5614	49.9272	27.6149	75.0148	49.8266	79.693	39.6363	46.8654	35.431	37.0387	57.5318	52.0407	223.592	45.9915	42.4607	52.5731	63.3051	35.5186	27.2075	53.7071	39.7289	60.8191	34.1186
11.58_91.0213m/z	no	176.953	354.504	266.611	270.18	267.805	177.736	145.833	202.828	211.482	188.98	218.879	271.169	156.485	190.979	269.078	265.06	286.814	225.725	244.311	279.112	234.962	211.184	245.319	137.836	251.874	138.509	206.858	381.496	365.626	330.624	197.783	161.299	244.425	152.212	188.467	191.074	306.706	207.073	253.219	175.623
11.92_578.2201m/z	no	291.184	41.8276	90.547	106.768	754.158	110.079	1072.44	94.0295	123.104	417.473	79.197	77.5412	75.3775	98.2728	72.572	94.0787	93.7338	111.668	96.4607	99.4655	113.719	85.1595	95.0313	108.124	100.679	80.111	75.4677	87.9125	84.2584	260.35	62.0993	110.011	61.4887	100.764	91.1038	107.104	102.164	68.7223	118.256	111.52
11.90_291.1976m/z	no	461.675	771.213	1252.91	404.684	921.785	535.614	1071.32	889.747	856.474	763.364	755.651	749.849	480.926	1221.39	453.964	391.355	372.67	921.532	429.823	411.875	419.509	741.741	428.611	444.444	777.146	1488.28	489.741	586.68	385.151	1566.68	1051.07	433.288	1226.81	454.392	561.767	1133.9	725.424	1268.2	429.607	450.801
11.86_452.2771m/z	no	2513.54	536.793	690.666	698.728	9152.55	656.458	11738.2	884.125	889.334	4568.72	536.701	630.791	676.023	607.565	674.273	549.728	677.018	631.224	773.996	660.95	574.095	536.776	564.533	526.809	525.607	734.225	601.104	556.384	504.698	2847.57	563.973	549.419	530.805	530.365	526.642	589.515	728.557	577.001	594.299	576.748
11.82_213.1133m/z	no	4.77901	12.145	9.6259	6.71057	14.2401	9.8993	14.8772	15.9622	17.7827	11.6808	16.6753	14.308	4.52091	11.5342	10.1133	0	14.6685	7.57873	9.334	12.4701	10.9591	11.4385	14.9494	8.81633	11.3148	9.24809	5.56195	3.55271	3.67622	7.00862	16.96	11.9467	16.8464	8.20094	10.1939	8.3119	8.65826	14.68	5.52916	12.3693
11.82_122.0189n	no	1419.16	2929.74	2094.37	2355.19	2410.4	1506.98	1401.19	1718.8	1849.81	1528.93	1782.04	2200.37	1398.39	1433.19	2136.08	2222.42	2407.92	1967.25	1997.89	2442.06	1988.56	1753.81	1946.69	1307.16	2234.49	1345.39	1648.22	2781.48	2671.66	2705.1	1700.82	1439.51	2119.8	1368.98	1607.92	1664.92	2608.41	1736.07	2619.71	1722.43
11.80_329.2312m/z	no	289.146	293.165	282.04	203.33	223.825	296.572	249.88	298.387	257.211	296.336	458.25	396.471	631.733	364.19	653.233	535.466	534.86	481.947	301.937	491.153	880.34	1160.62	1434.64	727.843	631.036	606.768	479.467	1188.43	814.789	621.161	1365.38	1314.95	972.462	2141.15	1205.11	2349.68	1918.33	2234.69	2125.15	1747.83
11.80_327.2169m/z	no	719.436	772.569	1001.52	563.794	748.361	1132.57	556.49	1265.03	597.793	899.337	2521.23	2541.8	3803.27	2179.98	4418.49	3979.11	3895.03	3574.43	1251.9	3662.4	4118.62	6971.12	9400.3	4430.87	3432.37	2770.32	2383.64	5983.94	6720.22	3404.57	7160.78	8369.16	4329.27	9927.03	5910.73	7763.46	7879.81	9223.97	9212.41	5692.66
11.79_341.1958m/z	no	619.74	650.463	663.395	543.393	593.811	602.622	515.007	640.28	528.302	539.476	1081.84	1066.73	1522.37	853.048	2036.29	1541.33	1865.51	1043.94	859.966	1410.23	2175.89	2504.34	3014.31	1509.26	1817.07	1699.83	966.75	2349.82	1796.7	1480.03	3127.78	2846.97	2002.97	3790.93	2129.72	2807.64	3065.95	3013.18	3468.33	2556.94
11.75_368.2196n	no	2411.04	2264.55	2466.23	2208.26	2352.19	2769.43	2296.84	2422.46	2243.55	2521.47	18266.1	15515.8	15416	18821.3	15910.6	19268.3	23566.1	16413.3	19981.4	15506.3	26618.9	19802.1	22686.9	26198.4	27228.1	31686.8	13453.9	34990.2	11927.3	13550.6	21709.2	22482.7	21725.8	26304.2	23727.5	26825.6	22328.5	26530.9	20952.7	20195.5
11.74_311.1294m/z	no	9.60925	8.6925	19.1209	2.58837	8.6649	13.0556	22.2309	52.0067	3.10037	10.4245	19.739	7.45399	23.6416	21.3344	1.53383	10.2092	0.179752	15.4494	10.1245	17.0144	21.7395	24.5485	6.37112	21.6845	26.2068	23.5529	7.99389	0	0	19.0773	4.21985	33.6638	20.9104	31.159	24.252	25.9776	7.51215	17.4122	4.31141	26.0915
11.65_301.2014m/z	no	346.51	332.853	407.042	334.918	331.575	418.703	309.794	367.825	387.256	386.476	840.265	971.709	2564.81	892.701	2784.17	1691.77	2091.73	1527.95	554.055	1434.85	4210.05	5753.2	9523.33	2616.29	2478.38	1744.14	1433.91	3663.8	3074.19	2448.38	3884.36	6129.1	3693.95	5679.51	3328.89	5497.06	5267.84	5692.56	8207.81	3938.72
11.92_355.2477m/z	no	443.411	312.131	485.822	288.642	333.073	458.931	378.02	469.777	309.748	500.043	769.567	530.99	646.073	562.062	721.673	791.448	729.195	583.045	328.455	552.584	864.771	1127.78	1142	1125.6	655.311	607.531	554.038	1433.18	1073.52	602.281	1529.99	1285.61	937.946	2488.69	1364.8	2301.54	2043.41	2280.96	1629.69	1465.38
11.99_606.3039m/z	no	339.886	80.3772	164.836	117.32	1615.73	126.235	1788.33	217.786	183.215	728.055	150.527	198.306	192.277	284.997	205.061	212.061	193.743	289.948	224.393	240.217	577.635	286.638	219.562	221.382	248.478	254.094	166.433	250.76	234.024	1102.5	288.729	355.789	236.656	216.772	187.732	186.516	313.773	211.335	215.108	194.111
11.35_278.2086n	no	519.139	459.188	795.675	379.306	418.657	955.197	374.748	713.973	386.97	613.988	509.001	857.033	644.497	720.422	744.855	871.543	781.915	895.124	467.767	594.188	1203.46	1386.04	1417.01	2029.84	976.479	966.502	1261.96	1194.14	2175.17	1646.76	1219.44	1607.71	1432.51	1447.51	1366.41	1939.58	1675.29	2004.4	1836.97	1802.51
11.33_607.2214m/z	no	74.8079	70.3146	82.305	30.2403	71.3404	82.4602	45.991	87.6401	42.7859	98.613	51.7125	152.085	82.6571	114.794	142.775	144.058	134.036	120.921	88.924	106.803	247.329	333.19	176.044	403.726	267.449	212.206	247.69	278.401	271.786	203.913	328.935	327.976	193.207	527.861	256.249	359.14	260.318	333.373	393.597	176.227
11.13_732.2696n	no	1275.56	1295.61	1163.55	187.238	1324.39	1633.47	202.931	1579.24	652.814	1487.5	1965.11	1897.09	2094.03	2134.92	1883.08	1976.98	2008.14	1929.45	1993.94	1983.11	2081.22	1960.81	2042.31	1948.42	1930.67	2038.61	2066.39	1769.14	1767.91	1622.88	2025.8	2027.72	1851.72	1986.16	2106	1801.97	1930.42	1877.58	2011.61	1768.86
11.13_642.3010n	no	1992.44	2066.42	1930.36	147.403	2406.43	3136.88	143.966	2932.89	732.825	2811.9	3955.68	3947.74	4250.15	4453.49	3809.13	4109.07	4239.22	3959.12	4023.36	3931.17	4163.19	3934.92	4184.53	4069.49	3995.17	4238.41	4000.94	3608.87	3426.45	3184.68	3971.18	3997.01	3751.93	3815.38	3981.43	3923.96	3702.46	3763.78	3919.59	3739.86
11.13_400.1705n	no	15655.7	18469.2	16916.9	5076.95	21471.7	25718.6	4742.31	23109.4	8249.25	21723	34499	37942.4	34157.9	37503.9	36722.3	38200	41684.4	35967.8	34212.9	38153.7	35788.3	33167.9	36613.6	34928.2	34119.4	33404	32374.9	39703.1	32963.5	29699.3	33348	33628.6	33658.2	33029	33040.4	33736.7	36323	33590.2	37638	30915.4
11.13_331.2120m/z	no	6.12669	67.824	146.371	14.2629	59.7381	87.8878	15.9466	73.4435	29.6609	34.9418	241.79	328.48	188.12	228.397	526.363	307.035	415.385	187.996	99.8581	289.171	79.5483	50.5361	88.1886	111.807	71.3373	49.7732	25.6435	81.0109	62.2256	27.149	51.3269	102.589	116.145	82.4652	110.671	85.9576	57.5431	161.351	40.9916	148.272
11.13_71.0498m/z	no	82.2677	95.8091	91.3939	22.2081	138.185	149.627	11.4517	147.247	37.1792	100.466	336.27	350.205	270.991	318.218	309.901	341.823	423.085	331.276	309.438	360.516	300.952	276.774	324.974	255.503	289.284	235.037	233.628	346.023	247.455	203.065	275.06	263.699	260.339	275.386	279.133	303.376	296.347	269.917	341.021	217.538
11.12_1192.5867n	no	994.244	1031.1	922.341	316.369	1524.74	2105.36	281.875	1817.73	279.918	1748.34	2901.68	2958.42	3007.41	3409.09	2971.45	2925.13	3285.66	3182.49	2873.1	3049.79	3114.88	2753.2	3001.93	2876.75	2832.78	2988.8	2839.08	3114.19	2569.82	2171.08	2891.65	3009.58	2841.93	2883.95	2885.61	2979.72	2856.99	2930.1	2990.23	2653.39
11.12_1186.5702n	no	780.592	779.163	763.016	324.272	1158.09	1712.36	320.859	1393.13	275.384	1379.69	2241.77	2195.98	2201.49	2601.46	2153.69	2320.15	2456.39	2356.8	2123.86	2322.98	2204.55	2029.15	2209.13	2189.69	2082.8	2287.8	2159.38	2223.22	1987.76	1675.21	2121.58	2196.4	2162.85	2226.41	2176.83	2230.13	2104.73	2229.56	2199.85	2067.54
11.12_986.4956n	no	1097.74	1171.11	1127.27	457.131	1711.82	2684.98	510.401	2136.56	385.458	2175.73	3526.05	3625.71	3620.63	4324.77	3529.76	3542.25	3917.57	3976.22	3560.92	3779.83	3696.97	3505.83	3612.12	3533.16	3358.38	3766.15	3583.24	3604.9	3034.38	2548.65	3563.09	3509.01	3295.04	3464.33	3407.56	3593.51	3281.22	3417.6	3627.08	3312.26
11.12_980.4787n	no	1107.68	1094.05	1114.53	319.351	1694.51	2391.75	359.7	1982.89	287.28	1917.06	3200.2	3178.02	3208.38	3842.87	2994.67	3264.77	3486.93	3200.26	3177.31	3157.66	3242.4	3079.41	3341.61	3229.21	3133.03	3337.13	3192.24	3188.79	2766.05	2354.78	3206.68	3207.58	3031.55	3208.68	3200.35	3075.28	3049.04	3018.47	3187.78	2863.21
11.12_820.3972n	no	2052.46	2016.46	2009.82	356.588	2874.54	4397.06	343.352	3712.95	467.11	3464.28	5573.96	5749.36	5930.45	6789.09	5778.84	5918	6267.38	6231.57	5798.66	5761.45	5861.32	5333.43	5996.68	5933.99	5486.15	5903.39	5473.99	5771.62	4806.64	4225.18	5629.58	5809.8	5437.6	5816.51	5676.01	5679.33	5305.89	5787.27	5627.27	5246.15
11.13_796.3697n	no	1031.49	1046.39	1076.62	203.435	1646.06	2401.15	255.788	1980.24	237.882	1934.76	3171.67	3236.91	3341.67	3737.9	3233.8	3317.87	3550.18	3426.89	3333.72	3365.92	3402.7	3038.19	3217.95	3392.64	3096.12	3383.31	3272.85	3202.71	2705.19	2294.27	3018.81	3296.72	3041.39	3140.49	3093.97	3202.3	3055.17	3143.61	3179.75	2960.03
11.12_779.3846m/z	no	761.373	784.373	689.773	162.619	1244.27	2390.25	155.681	1778.41	119.276	1654.48	3639.43	3683.71	3768.53	4504.3	3655.99	3797.82	4208.36	3982.42	3530.55	3587.93	3788.53	3352.06	3831.4	3979.11	3529.87	3885.11	3613.68	3732	2777.59	2406.21	3547.7	3656.56	3432.46	3805.24	3482.07	3623.79	3370.1	3625.89	3590.71	3151.85
11.12_574.3130n	no	4375.62	4549.93	4497.83	98.1555	6560.72	10359.9	124.344	8608.67	985.068	8202.96	14345.9	14792.7	14789.1	17245.6	14708.9	14768.7	15820.1	15570.2	14477.9	14844.4	15232.5	13679.1	14754.3	15435.9	13802	15118.2	14196.7	14719.7	12232.8	10298.7	14065.5	14643.1	13740.8	14646.8	14024.5	14222.3	13130.3	14098.4	14062.1	12937.3
11.12_590.2780n	no	1001.61	992.408	1084.09	82.3914	1522.98	2645.63	128.831	2162.33	260.597	1956.65	3693.08	3784.12	3744.91	4353.18	3577.64	3821.13	4098.11	4007.29	3814.07	3768.87	3954.4	3502.97	3811.26	3950.61	3556.64	3872.8	3588.59	3735.3	3006.9	2562.93	3672.41	3872.63	3341.25	3757.7	3650.03	3678.99	3517.29	3693.14	3621.2	3391.03
11.12_504.1954n	no	3134.92	3007.22	2961.49	484.375	3194.86	3667.91	603.61	3522.07	1817.97	3427.98	4353.17	4194.42	4464.89	4642.09	4224.4	4495.26	4501.18	4152.37	4400.02	4477.81	4415.87	4299.97	4545.98	4431.99	4449.89	4465.06	4284.93	4045.25	3744.01	3650.38	4294.78	4475.26	4147.6	4118.05	4429.62	4162.11	4195.62	4208.52	4262	3809.83
11.12_436.2082n	no	5234.29	5347.04	5181.55	1097.12	5980.19	7511.7	1057.86	6967.53	2791.42	6835.15	9282.09	9383.42	9175.66	10053	9240.18	9602.54	10064.5	9085.62	8909.75	9267.96	9410.29	8999.32	9488.71	9629.81	8754.32	9234.89	8931.23	9309.24	8170.61	7254.33	8941.1	9290.88	8732.21	8981.45	9125.14	9077.45	9038.7	8835.84	9330.95	8274.63
11.12_470.1846n	no	3355.45	3362.36	3529.25	1770.16	3641.09	4378.79	1700.02	4031.75	2374.45	3922.65	4995.92	4950.51	5088.42	5384.65	5164.82	5278.32	5372.8	5131.64	4687.16	5136.51	4875.48	4733.04	5271	4960.64	4523.51	4734.22	4585.39	5071.77	4474.13	3795.65	5043.55	5102.15	4716.33	4831.62	4971.03	4898.26	5006.73	4768.55	4958.02	4609.41
11.12_411.2187m/z	no	246.479	219.168	202.914	201.913	164.358	360.201	225.85	306.918	205.468	271.522	496.901	526.936	468.923	502.588	482.949	540.505	607.208	540.55	467.585	534.886	478.84	455	513.654	494.346	446.642	449.89	450.724	529.933	380.518	313.932	470.354	489.781	407.995	525.535	538.218	528.917	524.502	528.301	540.613	439.415
11.12_408.2124n	no	13419.2	13502.2	13020.9	570.532	18087.5	27705.8	631.085	23631.2	4114.41	22179.3	37934.5	39295.5	39444.6	44580.5	38374.6	39576.8	41893	39861.4	38727.5	38449.6	39987.7	36368.7	39441.4	40114	36581.8	39593.9	38102.4	39566.1	31840	28118.7	37522.6	39146.4	36280.7	38476.4	37590.4	37887.6	35367.6	37176.1	37947.6	34103.8
11.12_367.2126m/z	no	2458.7	3839.42	2686.5	370.456	4948.25	9417.88	384.391	7360.96	570.57	5734.22	23521.1	26230.2	20828.7	26832.4	23305.2	26807.3	32143.5	24392.3	20572.8	25685.7	24011.6	20706.7	25598.7	24042	22339.9	21680.8	20471.2	31678.2	17079.3	15153.8	20863.2	22315.8	20305.6	22227.3	20679.3	22453.5	23183.3	22379.7	25413.9	17155.5
11.12_184.1100n	no	114622	124384	116778	26781.5	166935	266146	28649.1	217325	54065	198177	442932	459240	435217	504367	446058	475774	528502	453245	422043	453012	454187	412682	462539	457233	421510	431737	415105	518547	356925	313483	416060	441767	403919	436306	420832	439552	426873	429880	456520	366487
11.12_140.1201n	no	17933.3	21886.3	19768.5	5933.27	26877	35227.4	5815.46	30075.2	9636.77	27043.5	67897.6	73132.3	59127.7	72679.7	69517.3	76453.7	91835.1	68472.4	63124	74158.7	69011.8	59998.4	71883.4	61665.8	65024	57313.6	56978.6	90447.6	56306.6	48630.1	58993.7	62168.4	60026.2	59315.5	59021.5	63806.6	69949.5	63895.6	73579.5	51744.7
11.12_658.2650n	no	1030.22	1051.92	1057.55	232.771	1251.73	1602.34	240.501	1436.34	436.905	1449.52	2127.81	2198.46	2128.79	2279.59	1970.93	2170.54	2156.89	2073.58	2027.51	2032.11	2081.62	2052.89	2116.24	2217.83	1998.79	2118.4	2005.19	2011.42	1758.55	1497.83	2024.31	2115.61	1823.66	2036.01	2011.76	1934.66	1965.23	1996.98	2073.04	1730.53
11.34_271.1904m/z	no	104.987	74.5422	90.3672	51.5246	64.1555	96.2766	90.2938	87.6112	78.8852	64.8046	140.886	187.469	155.531	237.707	212.409	222.178	279.078	232.224	221.174	243.955	337.302	245.29	319.259	427.842	405.213	564.973	377.113	381.441	312.568	293.388	224.14	223.267	177.574	226.929	255.1	289.353	254.83	308.024	219.7	213.609
11.13_807.3199m/z	no	148.655	141.726	160.079	79.9488	147.832	391.071	132.716	308.949	103.215	257.776	937.199	909.625	903.353	1028.14	881.277	986.928	1040.81	966.407	793.77	962.481	899.738	853.528	979.164	951.613	890.577	933.674	872.44	1012.4	631.274	533.099	841.865	899.928	847.391	874.558	939.934	867.435	913.34	894.766	961.136	702.855
11.15_251.0902m/z	no	13838.7	13374.2	12984.2	5711.63	14794.9	16925.2	6203.83	15666.5	10818.2	15511.9	21367.1	23157	22470.5	24881.4	22006.7	23165.6	24686.5	22571.9	22489.9	22278.7	22809.8	21900.4	23186.2	23574.8	22243	23425.7	22352.9	23095.1	19049.7	19192.3	21818.9	22857.1	21520.3	22012.2	22138.6	21855.1	21017.6	20571.6	21381.4	19467.7
11.33_539.2350m/z	no	128.733	207.197	216.015	81.376	172.161	216.724	63.0339	300.515	80.3415	273.584	237.04	700.397	274.661	358.764	417.405	488.176	361.96	515.219	285.754	339.304	1862.76	2350.54	1255.97	2962.33	2014.07	1489.72	1674.69	1879.13	1722.72	1381.36	2385.65	2140.29	1159.55	4076.84	1704.32	2191.82	1923.44	2422.92	2726.4	1115.49
11.29_576.1995m/z	no	6960.79	5589.47	6306.68	8889.94	6802.79	7943.83	8006.64	9810.17	9886.1	6892.42	4347.83	5063.78	7289.01	6128.05	2026.67	5907.17	4833.02	5531.21	8154.9	5081.92	4875.99	5079.47	7422.16	8208.45	5640.37	9535.48	5141.9	5744.68	3776.95	4413.16	8004.32	4817.73	6775.09	8215.56	8368.16	4800.37	7446.04	6762.92	5867.11	5505.63
11.29_293.1152m/z	no	121.26	79.3375	127.852	110.407	98.5545	130.982	143.376	118.318	104.438	98.7689	82.2794	206.282	256.521	181.943	195.163	242.077	276.632	150.062	201.937	137.033	397.08	420.194	519.929	427.247	473.577	514.806	283.143	331.971	312.27	196.47	518.664	706.419	360.675	969.454	840.907	576.567	769.474	1072.32	806.582	411.962
11.29_190.0502m/z	no	1054.01	684.917	816.662	1179.9	870.415	1162.96	1225.03	1339.77	1371.45	977.099	538.374	653.459	1005.02	866.326	298.523	764.648	622.465	773.73	1140.73	660.715	670.9	692.27	1007.99	1054.69	799.512	1316.62	737.247	744.701	533.93	640.088	1076.65	709.53	934.594	1120.19	1197.63	653.543	996.575	910.168	750.168	773.902
11.28_385.1403m/z	no	1218.7	912.33	1096.5	1394.48	1074.73	1450.78	1467.09	1631.72	1588.23	1249.76	689.084	829.879	1291.99	1052.05	365.837	1014.68	901.004	907.005	1296.74	827.879	787.141	834.762	1165.92	1449.3	916.98	1564.49	940.424	966.369	669.98	747.114	1395.38	869.693	1128.11	1468.63	1454.25	895.606	1128.7	1088.07	973.039	1012.95
11.27_450.2178m/z	no	10.3946	9.00377	14.761	12.357	5.4945	14.2755	16.2359	15.4442	8.839	15.0964	6.19557	13.4747	20.0861	8.05674	15.2879	20.4891	17.8738	15.2261	17.708	13.4172	13.3687	10.4272	14.4013	19.3901	17.0217	12.5282	15.545	492.486	23.138	12.8355	21.5625	15.0047	11.426	26.1175	18.2891	10.1382	24.3155	13.5537	18.9766	9.11638
11.23_375.2023m/z	no	382.281	395.779	528.551	268.262	502.185	855.365	272.215	649.335	279.877	445.477	433.393	439.125	400.048	384.545	418.944	492.269	443.35	394.672	214.06	471.228	291.626	225.406	365.27	268.897	235.535	205.801	195.747	290.446	339.618	274.053	247.623	460.604	283.54	227.407	349.36	436.306	352.773	613.944	464.846	360.228
11.21_269.1751m/z	no	78.5283	99.2396	130.502	60.5625	114.651	181.146	93.5769	136.556	80.8615	102.818	506.393	433.671	358.65	462.842	1725.48	489.527	657.999	435.951	354.314	904.794	460.92	283.387	522.74	412.794	455.718	496.024	235.399	499.519	384.788	267.984	195.416	307.449	206.772	329.048	316.834	432.705	292.364	619.882	309.248	279.764
11.20_301.2015m/z	no	308.167	239.924	232.751	212.839	218.025	512.998	255.014	376.657	210.308	326.584	930.884	1296.47	1055.91	1574.9	1691.74	1671.56	1724.49	1251.77	1080.49	1262.88	1686.22	2235.9	2331.65	2354.79	1238.25	1825.99	1751.2	1865.64	1243.2	904.072	1942.43	1755.14	1217.48	2188.08	1461.8	2054.39	1610.99	1901.92	1876.71	1389.06
11.19_301.1650m/z	no	265.378	254.345	292.036	156.576	162.228	267.745	221.416	447.441	238.075	323.23	249.722	237.083	354.258	256.379	255.045	374.167	314.101	291.558	228.539	318.512	381.481	403.002	394.077	304.377	307.425	284.927	249.634	282.086	326.783	237.276	480.356	429.12	359.637	545.78	521.144	532.534	651.886	705.888	542.686	586.932
11.15_85.0653m/z	no	69.4788	141.415	141.751	57.3379	142.345	127.639	34.2731	139.084	50.4305	105.962	225.161	261.146	152.994	206.609	218.6	264.151	302.03	215.39	183.314	252.255	284.242	237.813	300.01	214.908	245.368	143.44	248.3	371.67	425.314	297.981	269.318	267.453	275.423	203.735	267.226	297.582	395.443	307.82	377.599	274.215
11.18_255.1595m/z	no	202.009	266.668	413.818	121.859	287.3	448.586	171.394	336.587	154.345	274.773	668.604	1133.68	1009.1	787.16	1360.21	1258.48	1047.41	974.7	551.549	839.164	1302.69	1047.78	1194.86	1107.59	685.488	1005.8	546.488	1291.8	894.742	702.778	1387.94	1434.96	1518.59	1366.29	1550.05	1582.89	1569.03	1716.59	1314.16	2031.34
11.17_469.1643m/z	no	1134.52	1193.17	1277.76	370.226	1272.58	1418.8	454.984	1381.52	739.721	1254.19	1443.64	1588.71	1507.72	1510.97	1561.78	1755.69	1788.81	1461.32	1300.54	1679.63	1448.81	1347.64	1560.45	1485.32	1426.01	1409.21	1308.23	1504.22	1302.36	1126.62	1501.59	1552.38	1360.81	1442.09	1540.71	1393.28	1584.52	1515.92	1482.38	1333.24
11.17_433.2199m/z	no	294.393	402.444	453.961	116.812	377.455	701.887	156.664	659.886	188.724	424.5	828.615	1101.6	927.674	892.994	1060.56	1258.8	1201.66	636.206	322.979	963.921	506.725	653.126	890.086	726.376	402.17	528.802	535.302	833.44	478.732	399.957	897.825	879.505	695.455	1041.82	690.857	760.367	802.248	791.322	860.682	613.808
11.17_370.1538n	no	872.519	794.274	824.167	237.137	881.734	918.17	230.419	954.922	379.732	1532.19	220.856	226.859	263.322	265.779	195.127	304.933	256.907	287.363	305.062	203.399	233.05	195.837	248.765	254.533	216.298	205.293	195.528	225.105	201.491	189.265	251.675	282.991	215.202	244.288	214.575	328.405	265.438	222.457	252.011	257.948
11.17_313.0602m/z	no	1482.67	1410.74	1348.74	657.898	1558.7	1529.85	766.423	1452.3	1282.91	1457.71	1775.04	1952.79	2048.37	2149.95	1896.1	1952.63	2055.78	1989.67	1903.79	1778.78	1941.16	1923.63	1986.08	2106.23	1926.53	2024.5	1926.25	1928.63	1662.29	1690.88	1851.73	2056.27	1864.54	1923.6	1947.01	1891.77	1836.18	1775.4	1714.46	1703.59
11.17_297.0827m/z	no	1119.53	1073.37	1051.41	480.224	1143.51	1092.01	495.012	1134.55	864.004	1091.37	1279.31	1348.03	1376.17	1516.85	1285.56	1351.78	1433.2	1417.45	1349.76	1373.98	1455.26	1365.48	1415.86	1499.85	1395.11	1412.86	1315.14	1318.24	1223.79	1231.31	1295.78	1385.64	1315.17	1269.95	1377.13	1298.67	1286.55	1221.26	1204.38	1200.85
11.17_227.1285m/z	no	8202.12	9578.15	12286.6	6293.19	9644.84	11630	6003.4	11556.2	6655.59	9958.45	10584.7	12833.7	9987.43	9547.14	12955.2	15164.4	13053.6	7613.05	3562.49	12045.7	4437.21	5756.15	8913.65	7060.15	3549.71	4352.07	4670.76	9470.8	6559.5	4076.49	8599.39	9051.55	4871.46	9333.46	6890.85	7355.64	8675.24	9162.42	7555.53	5150.93
11.16_467.1384m/z	no	813.234	818.94	781.511	299.629	836.062	979.593	299.022	899.641	591.477	814.93	1126.13	1183.57	1142.76	1273.76	1292.1	1287.42	1241.12	1196.4	1088.13	1153.3	1205.15	1195.62	1180.35	1336.68	1219.02	1249.4	1149.89	1271.61	1010.07	1064.01	1168.33	1185.17	1115.54	1153.98	1117.47	1130.18	1141.27	1142.38	1084.64	988.586
11.16_105.0167m/z	no	3531.56	8567.36	5337.89	3153.7	7991.88	5003.89	1128.61	5198.18	2585.66	4784.49	6732.59	8314.47	5385.9	5904.49	8252.97	8426.51	9965.94	7354.49	7741.89	9471.49	8059.64	6801.21	7899.64	5013.38	8782.65	5087.03	6013.41	10664.4	10536.4	9372.93	6374.31	5462.07	7863.54	5136.26	6136.77	6148.17	10244.1	6317.62	10074.3	6376.83
11.15_473.2501m/z	no	63.8163	83.949	64.5439	38.2261	49.2757	83.3255	38.5286	74.5292	37.3398	42.5355	151.161	185.572	132.931	161.968	599.038	166.826	223.066	148.483	112.283	242.811	138.004	99.6428	161.41	139.199	92.1165	129.662	75.3511	127.648	101.745	61.304	95.626	139.128	71.3275	103.89	131.831	108.937	92.0417	182.478	101.686	65.1265
11.15_285.1700m/z	no	87.3251	97.3013	126.508	95.3584	131.841	112.18	100.978	104.01	97.8451	97.5415	390.82	498.688	558.507	534.494	612.626	702.041	525.94	476.883	490.808	785.69	311.845	296.068	659.699	259.394	306.402	517.216	304.114	524.233	476.398	328.897	239.972	427.441	187.83	295.806	300.141	247.191	323.18	611.578	252.837	232.608
11.18_183.1391m/z	no	94.4812	139.005	166.378	89.2764	102.971	130.36	59.5718	136.068	81.2781	93.3156	80.9456	101.21	103.488	71.5498	102.254	136.178	76.5933	45.1057	10.8026	69.1155	10.8018	35.4011	68.3623	34.5506	13.4541	26.398	33.4026	54.2097	57.0457	31.3335	72.5922	79.8564	31.9258	68.4607	34.2451	35.6509	54.0229	72.5157	31.281	38.4047
11.12_123.0814m/z	no	110.739	174.519	138.105	27.1274	210.076	271.614	18.7751	244.395	61.169	190.854	603.33	652.261	493.794	609.257	631.696	689.947	835.066	607.84	563.261	685.371	611.043	526.531	620.108	507.985	609.775	464.086	505.687	905.901	511.215	441.435	553.549	500.424	560.449	475.001	518.358	533.36	669.92	538.06	700.944	463.216
11.99_742.2810m/z	no	152.717	55.6194	52.979	103.972	708.269	101.967	738.485	90.3442	80.6297	355.765	84.5197	100.732	111.683	134.477	76.9163	116.054	92.7579	136.801	83.8115	117.437	228.297	111.478	106.147	126.325	111.563	113.286	67.1635	137.346	97.1325	485.8	133.339	158.085	78.6626	110.026	108.403	78.9602	116.063	106.104	81.4838	64.5513
12.03_497.2553m/z	no	970.101	947.622	949.146	1169.74	1034.02	1008.61	1074.07	970.487	1011.74	1069.58	993.989	899.171	1241.26	1080.72	1025.97	1060.65	976.18	978.139	974.373	1090.09	1202.69	1049.14	1137.42	1245.86	1019.81	992.705	973.13	984.97	1089.33	1032.89	1574.28	1019.57	1018.89	1039.66	1156.99	960.406	909.785	917.061	965.738	1026.75
15.21_861.5494m/z	no	7705.98	466.499	7877.52	12366.6	2883.11	8089.54	4017.27	3618.81	5201.89	411.029	430.297	6181.06	41491.2	37401.4	9958.97	7012.96	3295.32	459.561	4279.78	38498.4	16024.9	7196.79	2911.46	19889.3	479.133	11619.2	1974.12	7108.81	6651.55	5463.92	66429.1	36645.7	4947.97	1940.41	26770.7	2397.59	8263.13	14477.8	5007.9	2459.66
15.21_853.4889m/z	no	4097.2	377.109	2119.34	1712.27	1849.33	3186.7	7620.97	3818.29	2529.66	517.404	409.879	2280.12	3633.32	3423.51	1904.55	1642.63	2261.31	437.267	1915.09	1292.74	1799.37	2019.07	2694.47	3541.05	306.238	5799.63	3153.6	1015.58	1089.95	1488.93	1667.64	3786.33	1635.01	6222.87	2274.28	3826.68	1382.56	1752.69	1572.1	3049.25
15.20_859.5339m/z	no	6636.86	529.119	7428.79	9740.85	10182.9	8107.08	10997.3	7830.06	5666.98	512.251	582.179	9102.73	29838.5	27519.6	9166.16	7792.8	11383.7	785.381	4804.99	31640.8	14838.7	7482.33	8623.09	18183.9	634.784	11272.6	5014.48	8353.59	7023.23	6927.21	44350.6	27796.7	4192.09	5383.43	18443.2	5869.84	8921.56	8575.03	6942.33	6214.67
15.20_857.5195m/z	no	8538.17	499.591	9513.91	10962.8	6824.68	8060.92	10184.4	7036.64	5648.31	507.648	473.787	9402.04	32233.5	28941.5	10372.2	7955.74	10755.2	520.25	5480.91	35932	20225.4	7356.79	8400.98	24106.5	662.899	14287.5	5442.83	8134.37	11562	7189.53	37519.9	29229	6891.81	6810.51	22823.4	6885.31	9174.81	12180.7	6976.33	6712.16
14.73_853.4878m/z	no	6493.51	902.696	12237	12698.9	14747.5	6655.41	9442.67	11899.2	8346.71	836.688	812.354	13668.8	6044.08	8607.66	11069	8967.98	17111.9	898.98	9770.73	11040.9	10530.2	7581.08	15743.1	4059.17	807.797	6998.09	7638.78	9879.57	8723.7	12587.3	7314.72	8507.97	9397.99	8889.2	7684.88	10696.5	12281.4	7023.3	12827.2	11146.8
14.45_903.5206m/z	no	2220.19	895.124	2669.94	3256.54	1141.17	1975.95	1077.8	1141.36	2174.3	791.176	795.445	2455.01	5024.7	5767.54	3263.73	2446.06	945.368	812.666	1753	9153	3870.29	2222.17	1166.37	2673.4	778.46	3196.54	1022.56	2258.77	1702.22	2230.53	11401.7	5985.02	1547.09	970.88	4381.83	1171.81	3029.37	3162.52	2068.2	1234.27
14.44_835.5346m/z	no	13835.3	757.014	17062	20476.4	4609.88	12193.1	4254.45	4833.64	13868.8	766.336	825.494	14623.1	38396.3	44853.8	22192.3	13814.3	3916.81	1470.4	9109.89	69505.7	25597.3	13204.8	4800.38	18383.9	1008.2	22386.9	2912.48	13825.6	8531.41	13230.4	87992	44974.9	8770.36	3079.04	31528.1	4346.4	18000.5	19657.7	12551.9	4492.28
14.43_833.5185m/z	no	7843.41	692.222	10191	10554.3	3002.21	5625.65	3509.19	2853.65	8652.8	631.359	627.098	9104.02	16762.8	18676.2	11416.9	6563.09	3507.72	634.885	5973.73	26819	13939.5	6265.33	3845.83	10269.8	588.695	12617.2	2302.42	6255.89	6995.14	8710.57	29721.8	19037.2	7264.39	2905.52	15900.9	3734.4	9648.41	11988.1	7667.27	3919.51
14.33_831.5033m/z	no	3702.84	700.322	4437.22	5602.12	5017.7	3953.62	4209.38	3891.38	2816.51	637.551	700.645	4379.51	11545.7	11196.7	5490.84	4374.95	5844.54	650.235	2760.98	12691.8	9333.81	4214.34	5131.99	8080.42	690.242	6122.28	3331.86	3995.11	4779.17	3171.56	19511.7	12927.9	3515.64	4036.57	8801.85	3855.31	3961.91	4530.05	3562.9	4460.57
14.08_779.4749n	no	3701.11	2226.33	3142.53	3266.09	3569.18	3387.01	2733.21	3124.16	4036.36	3656.36	2621.82	2042.6	2886.95	1992.41	2569.03	2846.13	2506.11	3105.92	2285.66	2333.21	637.812	1656.62	2206.01	1666.65	2701.72	1867.06	2232.3	2105.62	2628.66	2498.06	2121.81	2138.5	2832.89	2181.06	1712.82	1919.74	2060.41	2548.29	3074.88	2315.67
15.21_863.5653m/z	no	9441.53	605.689	9451.6	13207.6	3068.94	10874.3	4150.63	4662.2	7453.11	657.637	631.351	7234.45	42414.3	38631.7	10556.9	9168.82	2752.06	852.188	5553.61	42522.7	15748.5	9506.15	2885.19	20944.1	815.06	13161.7	2041.86	8941.17	5010.9	5810.76	71364.7	39985.1	4407.7	1932.44	26393.9	2851.73	10017	12224.3	5526.88	2435.98
14.07_782.4984m/z	no	6836.24	2095.43	3837.33	5275.15	7547.11	5758.04	3838.25	4585.36	10490.8	5767.04	1990.25	1198.81	2232.06	1371.02	1746.47	2136.36	2058.61	2195.67	1474.41	2024.62	278.592	1012.19	1123.85	739.535	1872.94	927.135	1263.16	1407.27	1993.92	1475	892.89	825.808	1222.49	1222.93	679.552	922.849	1019.6	1106.88	1402.23	1140.19
14.05_789.5523n	no	23576.4	3813.58	10534.9	18645.7	26616.5	22050	12091.6	13762.7	45814	19434.1	6966.72	4100.37	7858.04	7482.73	7954.14	8804.87	8818.76	9177.78	5217.62	8382.66	1417.38	6012.94	4552.07	2898.37	7245.3	3907.53	6790.07	5464.79	8101.98	5707.3	3241.21	2807.77	3352.21	4642.38	1795.62	2656.45	4040.93	2887.75	3524.55	5658.09
14.05_786.5298m/z	no	23744.5	3979.75	10862.9	16783.5	27774	21148.6	11451.6	14715	44423.1	20301.5	6321.14	2756.39	6649.21	5129.35	5367.15	6915.24	7055.32	6910.92	3923.82	6771.92	720.251	3511.49	3062.77	1772.15	4710.14	2181.87	3960.96	3686.38	6064.66	3600.24	1814.91	1528.23	2054.48	2966.63	1196.99	1723.2	2413.19	1951.81	2395.37	3384.96
14.02_878.5121m/z	no	2296.87	535.889	1043.28	1795.85	2605.51	1991.76	1329.01	1317.84	4260.7	1849.69	820.782	500.902	887.518	832.021	844.741	934.552	843.079	987.633	680.546	906.117	409.986	657.012	585.509	500.977	768.955	577.44	726.927	629.594	886.593	700.176	454.316	468.344	498.835	570.224	433.466	562.34	498.808	571.36	501.017	777.374
13.99_760.5141m/z	no	4975.8	966.962	2312.22	3915.57	5897.58	4462.76	2591.34	3253.49	10119.5	4210.57	1415.22	848.259	1664.06	1393.93	1368.31	1748.03	1648.79	1705.57	1160.35	1515.06	405.566	967.311	767.253	562.796	1223.91	737.373	1041.12	1027.65	1262.01	1010.86	618.946	501.615	701.719	804.419	444.728	639.327	784.734	607.757	646.075	914.171
13.97_104.9284m/z	no	3360.75	6191.91	4543.74	5328.44	5632.19	3448.02	3228.59	3816.97	4088.54	3543.12	4158.99	4804.17	3220.06	3496.59	4773.34	5041.48	5405.99	4153.51	4407.61	5321.94	4322.6	4065.06	4468.65	3074.97	4979.81	3217.83	3700.88	5859.49	5853.18	5870.7	3864.11	3377.34	4564.3	3245.93	3590.6	3823.39	5724.81	4089.97	5684.52	3879.05
13.95_130.9832m/z	no	17698.4	31510.8	23066.1	26254.1	28132.1	17992.7	16878.5	19461.8	21532.2	19018.1	21506.9	23670.8	16894.8	18053.8	23958.1	24611	26657.8	21613.4	22384.9	26783.3	22505.8	20535.3	22823.8	16187.7	24805.2	16734.8	18934.1	30116.8	29052.8	28659.1	20010.5	17820.8	23280.7	17143.2	18725.1	19497.1	28708.1	21786.1	29332.6	20409.9
13.95_112.9856m/z	no	253168	446654	331728	377414	397350	259644	248422	278042	302100	271373	312817	349102	248787	263010	349046	357789	385977	318817	329656	381877	326856	303895	332310	244160	360249	245115	279661	426323	421645	417575	288073	262493	336434	248971	278443	281914	404843	304638	402981	292602
13.79_116.9220m/z	no	1141.33	2978.71	1639.25	2222.21	2458.97	1205.11	1069.92	1270.32	1556.99	1296.7	1513.05	1924.84	1076.09	1144.21	1857.92	1917.06	2214.84	1505.75	1541	2340.26	1527.24	1446.98	1625.18	1050.03	1959.89	1087.26	1187.24	2755.12	2776.53	2666.7	1344.54	1061.57	1697.76	1064.4	1197.62	1217.25	2388.11	1454.63	2282.42	1354.22
13.70_807.5032m/z	no	12905.6	1464.14	13302.7	15768.2	7407.03	9086.9	4048.96	4844.61	14094	3776.13	1672.12	9903.77	11196.6	13733.6	15717.4	8187.32	3735.64	1985.97	6232.58	23393.1	12478	7082.68	4334.14	6560.79	1484.37	16459.5	2748.78	7955.36	6629.99	9939.21	20168.5	13919.1	9272.82	3670.33	11927.8	3561.65	11039.5	10948	9155.66	4235.97
13.19_795.2410n	no	54.6317	101.948	72.1663	106.786	197.569	110.603	105.809	83.4006	211.02	96.2656	83.2098	116.546	49.2831	123.093	53.1288	102.657	82.6986	86.1086	92.638	155.116	1117.69	146.218	83.7348	102.45	89.4476	56.0669	120.867	96.0742	88.5369	215.651	115.297	119.16	72.2467	56.0785	45.6963	65.8959	146.64	63.2624	99.2243	142.22
14.06_784.5134m/z	no	5509.14	1254.32	2761.59	4684.16	6566.61	5905.99	2976.53	3816.59	10282.8	5643.16	1497.39	1024.79	1918.31	1493.77	1911.04	2073.1	2092.63	2522.11	1415.02	1893.73	219.36	1230.09	1093.26	623.703	1928.37	810.606	1469.4	1377.14	1933.47	1439.94	775.297	530.606	1024.17	1199.47	436.285	674.123	1244.11	794.826	1215.37	1289.92
13.18_680.2421m/z	no	245.786	216.619	215.373	288.63	751.074	317.564	702.946	215.069	519.51	356.714	208.889	404.541	144.598	352.965	187.109	259.467	179.416	267.93	244.782	330.212	2250.89	329.692	249.15	263.604	206.615	167.395	248.318	186.253	188.315	487.362	295.893	309.243	237.485	148.648	203.579	180.211	290.626	199.819	215.684	358.694
15.23_120.0401n	no	1221.62	2475.61	1689.87	2042.91	2152.81	1235.07	1165.65	1359.86	1527.6	1341.23	1531.2	1839.24	1189.9	1231.85	1757.16	1923.11	2024.32	1678.56	1591	2075.99	1612.43	1535.55	1583.08	1083.36	1902.68	1145.89	1327.12	2338.58	2411.26	2359.3	1443.22	1234.94	1646.37	1163.01	1330.89	1348.17	2295.44	1474.47	2231.16	1393.55
15.24_89.0044m/z	no	766.439	2036.26	1401.01	1689.11	1819.48	826.372	715.256	1016.06	1147.64	935.853	1141.84	1493.34	730.94	829.949	1404.79	1563.55	1693.07	1301.63	1321.07	1771.42	1302.37	1138.1	1303.35	672.778	1498.5	700.639	973.145	1900.42	1918.06	1916	1059.05	839.566	1393.4	759.55	960.765	993.554	1849.41	1126.92	1842.89	1070.47
15.51_102.9561m/z	no	292.334	594.325	413.034	478.024	504.895	350.461	312.377	331.034	409.763	329.034	396.717	448.328	315.104	318.589	431.627	450.504	505.483	337.612	329.41	491.607	393.377	351.87	387.355	293.803	522.072	295.127	296.026	589.487	557.081	565.343	354.113	291.093	366.69	280.469	362.778	323.21	565.036	396.988	508.659	330.602
15.49_141.8680m/z	no	33.1726	42.001	27.2334	37.8491	55.7879	15.8362	24.8476	27.3695	21.3025	35.0683	19.5272	44.0405	26.3866	25.9842	25.2839	48.1137	43.6742	19.7639	36.0125	50.8208	19.5082	19.0501	25.4166	22.0081	41.6876	25.1777	28.6567	39.4866	45.7028	41.1925	20.8598	29.5995	27.4447	25.2089	32.9155	27.1969	49.5672	28.0245	45.4493	26.6769
15.48_110.9761m/z	no	160.735	316.65	200.439	176.178	262.414	196.096	149.847	159.934	204.831	170.523	190.985	218.843	144.501	152.058	200.575	221.32	226.577	135.516	172.392	234.496	174.8	188.285	197.167	137.247	239.998	140.324	179.488	264.227	240.358	278.167	156.754	174.302	199.424	175.072	181.905	176.406	257.795	170.834	239.163	170.683
15.47_151.8669n	no	285.779	562.327	267.454	492.008	545.943	277.203	300.803	288.518	297.447	289.716	285.37	514.36	277.992	279.705	293.266	457.699	518.1	225.481	255.764	490.396	261.037	300.404	238.796	286.122	481.29	293.891	273.055	473.755	508.593	505.463	306.055	301.942	277.784	299.078	268.621	293.823	446.488	275.843	475.103	280.327
15.47_162.8396m/z	no	646.268	1161.48	591.31	1041.37	1206.49	664.201	672.853	573.732	723.404	625.355	609.838	1042.96	620.189	628.726	670.511	1013.19	1071.81	561.348	605.154	1050.72	552.519	649.981	632.349	702.379	983.357	658.985	641.203	1046.48	986.883	1106.17	641.116	636.743	574.536	638.214	591.811	615.852	1015.52	580.434	1105.36	589.605
15.47_160.8419m/z	no	487.503	1047.89	495.32	958.615	1031.14	519.09	550.291	514.701	528.054	522.355	473.14	949.007	486.548	494.559	508.909	920.195	991.638	428.073	490.55	968.333	509.258	474.26	438.565	567.531	908.558	481.99	492.396	899.164	898.044	1035.63	524.529	510.423	468.228	496.084	484.924	489.537	933.429	474.14	954.794	460.511
15.47_111.9454n	no	1030.73	1788.81	1471.82	1578.89	1777.42	1138.56	1054.67	1228.73	1367.31	1175.1	1355	1535.23	971.784	1031.1	1546.65	1571.63	1638.81	1381.17	1388.67	1668.3	1392.02	1329.46	1471.53	980.028	1631.63	988.735	1218.86	1817.27	1738.11	1723.98	1284.7	1116.07	1428.36	1012.96	1143.39	1195.78	1676.26	1291.84	1732.3	1243.28
15.45_155.8655m/z	no	145.714	271.052	160.542	241.699	273.504	144.039	167.005	168.647	181.41	165.372	162.745	277.915	146.866	153.204	181.699	251.331	227.969	146.81	149.131	257.602	132.951	169.429	159.355	168.108	249.772	155.864	147.856	249.028	257.282	270.059	156.1	163.087	163.226	161.868	159.062	164.543	255.831	147.272	253.882	143.951
15.45_153.8685m/z	no	202.831	376.863	231.282	345.639	385.065	226.781	232.266	230.85	246.559	222.65	224.369	337.579	199.203	217.019	239.328	311.203	339.669	179.036	222.421	360.986	224.134	217.151	235.385	225.419	345.362	211.115	225.811	346.899	359.996	364.842	232.501	207.052	245.952	209.449	214.467	216.196	356.872	206.993	314.912	228.833
15.41_85.0287m/z	no	293.282	642.58	482.391	595.22	648.481	314.581	256.807	384.056	444.706	317.031	420.028	514.99	249.224	300.723	504.43	533.159	575.753	464.862	448.145	591.989	489.872	421.567	477.982	223.012	545.357	253.083	363.347	729.698	641.826	680.777	379.86	323.515	496.699	288.451	356.849	382.334	625.478	443.997	654.246	374.714
15.23_835.5349m/z	no	1823.53	267.239	1445.47	1678.27	534.625	1416.25	964.377	708.278	1543.08	380.867	313.393	1271.46	3894.34	4052.13	1740.08	1142.46	464.117	419.864	993.282	3685.67	1935.28	1352.15	603.536	2535.47	300.075	3010.6	634.704	910.433	707.998	1028.21	5890.27	4244.61	899.925	688.657	2890.37	756.556	1142.01	1837.17	960.148	647.541
15.38_98.9836m/z	no	130.613	186.924	160.692	171.924	184.425	131.78	128.81	147.055	160.719	131.963	145.137	172.271	124.905	110.243	171.821	173.293	172.385	175.141	141.217	176.791	175.224	158.78	147.768	109.016	159.292	131.635	145.342	198.377	194.49	189.049	154.707	122.548	165.877	132.19	129.226	124.58	183.343	167.382	203.407	135.576
15.33_107.0126m/z	no	474.067	1059.95	678.989	872.972	977.253	452.119	414.74	597.872	600.697	520.109	590.936	805.187	414.351	475.25	699.63	783.702	874.626	686.725	627.945	886.414	690.295	587.1	608.289	386.943	831.132	424.703	545.764	997.836	987.359	974.13	542.76	472.67	721.164	437.703	462.99	525.813	951.305	567.152	921.028	544.423
15.29_381.2318m/z	no	410.167	237.301	278.688	1271.52	292.566	252.604	1048.14	244.092	721.065	331.055	147.2	122.711	137.038	147.326	115.529	196.327	197.596	130.239	114.705	133.375	82.9831	108.751	78.8579	116.89	121.016	102.016	124.079	116.139	115.536	94.2987	107.871	125.315	112.515	102.403	120.101	109.411	125.511	111.977	119.101	136.349
15.28_463.2665m/z	no	239.983	47.1157	407.268	264.653	265.866	268.871	184.505	343.902	358.176	336.32	374.332	256.352	213.877	246.5	372.729	228.419	236.997	331.229	257.875	241.093	257.006	299.543	303.469	281.086	257.565	186.981	362.273	167.166	198.463	356.251	332.498	324.219	402.367	217.59	263.435	260.595	350.544	415.144	363.691	316.575
15.27_523.2923n	no	1264.11	854.9	907.257	1068.19	2364.4	1218.46	3144.75	1009.83	2099.11	1670.2	944.224	1388.26	742.414	1445.09	765.808	1048.01	846.732	1172.21	1104.07	1229.45	6468.96	1422.75	980.352	1155.61	786.189	985.148	1161.68	763.405	774.584	1734.34	1286.85	1301.34	943.882	758.607	912.774	809.106	1160.74	932.369	900.543	1435.74
15.27_519.2613n	no	181.709	144.559	126.47	164.581	310.302	231.128	428.542	161.405	461.726	335.172	151.028	369.443	151.756	410.032	154.182	255.866	171.364	275.601	298.97	376.066	3071.09	474.228	255.423	378.649	178.557	281.146	368.794	194.264	175.944	543.782	507.623	450.095	303.304	241.05	337.636	229.592	433.553	289.786	269.501	703.42
15.27_136.0158n	no	733.068	1141.61	887.033	958.474	1051.13	693.142	741.974	736.467	793.778	725.956	802.346	984.224	661.132	692.922	928.646	981.74	1012.2	851.851	838.14	1064.34	862.594	879.068	857.294	648.973	967.84	651.88	745.509	1106.04	1104.04	1143.21	759.818	694.942	925.062	703.279	684.6	755.447	1055.76	798.809	1080.97	763.155
15.25_786.5298m/z	no	3350.8	681.775	1529.08	2326.92	3432.55	2986.51	1720.43	2148.11	5802.03	3006.47	1099.7	528.628	1068.59	995.991	873.28	1131.16	1175.44	1142.57	636.004	1089.82	176.899	634.61	535.225	360.255	747.706	547.1	701.731	546.996	922.705	575.069	430.753	380.563	403.958	747.948	296.391	500.646	396.902	366.405	425.064	900.669
15.25_105.0166m/z	no	3629.86	10285.5	6069.37	8063.81	8949.32	3473.94	3310.56	4495.98	5025.45	4025.93	5138.54	6558.01	3154.4	3793.95	6216.45	6975.45	8060.82	5766.06	5538.49	8177.07	5709.24	4911.97	5649.13	3052.33	7304.66	3360.76	4286.35	9757.97	9643.17	9887.84	4499.79	3663.14	6010.46	3497.74	4100.21	4312.3	9034.09	4832.01	9072.7	4597.78
15.24_788.5450m/z	no	2931.02	572.978	1293.17	2107.85	2637.56	2702.39	1568.23	1758.8	5112.13	2579.68	947.734	680.824	1086.47	1085.37	995.902	1213.38	1248.56	1254.12	700.939	1082.05	311.556	860.806	682.709	429.783	996.458	625.22	919.284	639.491	971.344	804.97	602.066	439.338	533.983	926.426	320.093	510.242	611.449	449.289	472.965	1041.57
15.24_116.9280m/z	no	7440.9	13485.6	9438.54	11458.7	11950.5	7296.9	7247.85	7968.85	8680.5	7730.9	8765.17	10143.3	7059.06	7575.77	9820.89	10448.2	11230.3	9134.82	9141.6	10989.4	9189.67	8381.47	9274.88	6920.93	10508	6995.44	7799.51	12684.5	12077.6	12476.7	8290.88	7647.98	9453.23	7128.1	7895.73	8023.58	11917.8	8336.28	11732.7	8118.03
15.35_109.0079m/z	no	164.184	337.838	244.055	285.752	301.948	139.386	153.646	196.272	218.772	173.402	213.551	263.875	170.644	166.307	228.429	269.754	281.483	239.301	232.701	296.926	231.842	199.689	232.01	134.4	276.265	140.064	176.365	325.743	324.814	348.224	193.014	173.331	252.816	169.781	197.095	186.681	308.482	208.559	317.514	205.324
12.02_464.3073n	no	2253.44	1703.99	2292.37	2339.11	2414.68	4639.7	2620.25	2342.81	2646.05	2349.73	2078.61	2396.57	2584.37	2617.97	2242.44	4017.16	2702.99	2384.35	2378.11	2293.39	2385.59	4250.3	2520.66	2382.17	2105.59	2376.82	2141.76	3757.04	1966.34	2231.03	2528.9	2462.84	2725.08	64128.2	2178.29	2598.53	2174.94	2352.2	2317.13	2463.48
13.18_612.2545m/z	no	338.744	329.8	283.768	347.742	994.699	399.448	1039.48	279.529	705.604	468.589	275.54	452.924	224.843	475.353	271.914	365.868	239.648	356.581	313.441	382.816	2922.57	464.277	340.935	318.79	251.678	224.703	378.789	251.53	246.278	641.391	403.75	391.636	296.849	203.106	312.35	295.394	385.791	291.509	304.978	443.752
13.15_748.2285m/z	no	182.65	154.643	117.13	227.242	543.69	199.271	423.839	139.404	394.81	310.604	135.228	223.473	123.991	242.185	169.745	221.672	156.586	158.268	152.843	190.474	1748.39	281.082	176.324	190.381	140.965	132.608	179.859	135.318	116.023	336.28	222.748	236.329	137.102	120.888	125.21	135.435	180.931	156.885	152.097	245.041
12.25_397.2337m/z	no	4118.7	2058.17	2450.7	2583.34	2285.79	2458.31	3228.51	2375.46	2734.86	2737.12	2251.51	2158.15	2401.4	2545.4	2150.25	2241.2	2229.04	2251.04	2199.83	2213.34	2173.95	2414.95	2267.5	2312.78	2203.39	2507.71	2489.71	2007.15	2012.32	1980.33	2383.34	2330.52	2107.09	2686.36	2494.81	2461.82	2046.63	2353.72	1980.43	3124.6
12.21_659.5153m/z	no	654.192	147.68	268.034	574.105	638.412	606.02	422.523	432.595	1513.36	584.588	405.678	128.574	384.735	297.194	261.36	430.862	431.114	413.368	289.934	307.246	142.545	243.395	205.459	142.561	271.98	143.61	244.953	281.465	319.422	197.267	131.371	127.23	171.483	186.654	141.819	104.74	240.183	143.626	180.61	172.308
12.21_116.9272m/z	no	23080.7	46137.3	30715.3	37024.7	39948.4	23384.8	22660.1	25566.7	27986.5	24562.8	28089	33010.5	22526.3	23418	32423.8	33515	38599.8	29328.5	30275	37546.3	29799.3	28042.8	30485.4	21868.1	34485.4	21571.5	25468.5	44183.5	43274	43020.3	25913.1	23664.3	31517.3	22567.5	25196.6	25043.1	41147.4	27244.6	39434.9	26435
12.18_765.9313m/z	no	99.1784	82.8636	104.02	69.408	131.575	196.039	66.6788	102.649	129.553	90.207	229.273	158.473	249.547	179.088	327.39	315.24	473.469	277.21	177.801	271.525	126.841	229.733	182.55	80.7106	194.613	117.05	177.321	224.556	213.248	205.381	123.435	127.266	133.205	108.021	119.075	115.707	112.782	102.156	90.494	77.5194
12.12_802.5970m/z	no	1241.02	243.268	298.43	454.216	2496.87	315.277	3440.53	449.147	494.968	1712.95	260.885	261.097	245.9	313.077	236.223	254.946	284.777	266.499	305.122	338.341	558.692	340.951	307.568	334.924	339.469	315.995	287.393	319.14	283.374	1439.76	335.916	392.575	259.357	293.517	300.866	367.775	405.399	275.325	299.285	284.82
12.12_652.2937m/z	no	618.367	183.541	195.99	265.41	1346.74	224.46	2177.23	268.699	272.903	926.642	215.801	188.193	144.34	208.23	182.004	245.275	193.401	243.838	215.077	212.753	444.748	276.611	254.637	277.621	253.391	222.601	199.599	207.49	271.267	685.103	276.724	290.602	234.481	195.679	218.813	218.396	284.924	250.458	237.067	272.861
12.12_506.3247m/z	no	744.958	217.938	253.315	280.574	1581.47	313.224	2969.38	328.063	367.771	1114.04	282.041	235.408	230.819	273.635	222.448	280.038	274.464	296.171	278.2	238.64	463.861	319.809	312.553	318.547	279.23	272.626	281.112	274.398	273.139	844.436	342.84	401.485	270.564	268.195	288.544	260.016	340.749	325.971	258.91	303.809
12.11_1087.6932m/z	no	573.41	176.835	148.539	205.555	3243.72	183.157	5896.29	197.538	163.503	1198.86	138.348	148.721	107.241	183.645	156.922	135.768	134.236	186.488	165.674	180.092	291.763	156.512	148.461	155.109	176.177	166.24	166.335	155.1	171.183	1044.43	207.077	171.258	166.663	188.126	164.795	142.567	212.344	138.809	181.603	172.264
12.11_749.3371n	no	2789.76	1007.32	1042.7	1262.91	6287.77	1067.61	7815.86	1363.64	1443.19	4055.85	1024.48	1082.65	1009.42	1230.66	921.296	1187.69	994.821	1303.72	1112.26	1089.36	2018	1366.63	1253.17	1249.97	1320.02	1240.91	1113.14	1209.51	1189.41	3896.14	1302.32	1519.13	1258.31	1050.67	1073.99	1219.98	1389.88	1200.98	1255.08	1351.93
12.11_681.3479n	no	4514.36	1497.44	1552.65	1992.89	10562.7	1752.17	14118.9	2328.8	2304.7	6836.83	1670.68	1874.57	1539.04	1821.23	1540.27	1820.48	1582.48	2043	1925.49	1656.65	3142.52	2168.6	2066.76	1969.38	1965.91	1816.47	1790.35	1885.75	1869.13	6116.89	2077.51	2415.48	1893.04	1712.03	1775.95	1992.4	2259.75	2034.32	1955.86	2002.43
12.25_687.5453m/z	no	457.244	64.157	207.322	413.176	491.466	465.602	287.46	285.139	1153.21	489.491	295.983	180.368	369.387	309.066	357.855	628.707	482.265	493.452	264.149	312.948	104.283	258.548	176.587	93.7938	322.071	118.651	329.722	317.846	383.305	246.41	101.909	89.0457	120.374	153.324	61.4238	105.563	245.446	107.694	121.542	182.402
12.11_634.3352m/z	no	5571.43	1101.18	1466.9	1896.56	14343.2	1538.25	19851.7	2143.57	2467.6	8777.29	1493.02	1574.11	1211.93	1700.23	1200.64	1620.51	1348.98	2006.68	1639.02	1640.28	3726.9	2103.9	1893.04	1884.35	1812.72	1727.55	1674.67	1672.26	1711.87	7484.98	2191.5	2498.74	1760.05	1602.74	1604.29	1765.7	2272.51	1860.51	1786.73	1953.16
12.08_105.0167m/z	no	8401.83	26777.2	14215.1	18477.6	21719.6	8886.58	8347.14	9774.58	11157.2	9059.61	11749.7	15687.6	7970.01	8772.81	15266.9	16483.1	20405	12745.3	13219.3	19249.5	13437.9	11302	13340.2	7466.93	16494.5	7260.45	9535.88	25200.4	23282.2	24673.9	9921.03	8172.78	14475.6	7950.19	9344.1	9907.3	21971.6	10673.5	21283.8	10445.9
12.06_405.1650m/z	no	117.371	128.049	128.811	118.127	103.048	120.755	108.268	105.358	84.4858	98.9942	132.175	96.1382	112.447	99.8082	99.5899	111.073	94.3049	106.873	109.536	98.2629	162.387	80.5542	94.3894	134.469	84.1514	78.8064	122.129	76.3778	117.087	132.031	124.534	108.743	114.294	122.809	86.3877	147.585	99.3293	123.965	99.3732	129.018
12.06_325.2372m/z	no	454.9	130.142	540.805	504.217	444.092	488.54	568.469	529.612	490.7	483.789	391.214	398.807	455.127	501.732	438.416	460.568	431.129	332.139	490.161	212.354	441.917	429.573	493.751	345.623	454.622	460.959	356.846	383.585	291.365	406.388	469.364	475.467	550.18	343.772	469.214	539.554	391.851	376.696	315.579	509.814
12.04_89.0045m/z	no	1206.78	3412.92	2258.88	2661.64	2919.23	1414.5	1060.27	1624.36	1843.2	1395.04	1823.08	2409.47	1180.69	1314.58	2383.17	2397.01	2967.08	2013.51	2072.19	2854.95	2022.36	1825.04	2184.48	1035.18	2580.53	1074.37	1526.56	3346.42	3213.41	3196.17	1702.43	1311.85	2301.05	1210.3	1592.3	1552.82	3016.11	1757.91	2989.3	1716.93
12.03_880.2685m/z	no	159.884	41.5231	34.6086	49.9218	438.261	69.6842	495.043	91.0996	42.9239	245.468	68.5229	60.5097	58.39	54.084	44.8092	55.4807	37.9592	51.5556	56.9136	43.1041	75.7259	53.8639	41.8811	39.4776	53.2311	36.9676	53.9775	46.258	38.3609	253.956	49.724	67.5388	40.8959	63.37	67.2549	65.0147	35.2079	46.9028	59.9366	51.3308
12.03_812.2814m/z	no	369.654	79.1603	128.002	163.879	1175.01	120.959	1541.21	147.091	148.765	636.088	106.478	98.9501	76.5871	155.999	90.2024	131.817	83.8362	111.907	122.986	95.3888	189.03	115.135	117.989	91.1938	99.6884	153.36	82.0354	131.242	79.2337	535.181	109.529	102.16	106.879	92.6565	77.1685	124.846	167.996	110.04	113.889	109.523
12.03_745.3019n	no	722.709	199.605	244.463	362.993	2160.98	264.691	2922.48	348.195	334.483	1182.03	267.822	240.138	180.808	283.549	204.325	359.455	292.494	370.516	378.18	261.131	451.924	315.292	286.777	190.878	219.628	308.647	212.824	288.593	248.956	1067.7	312.241	329.097	316.33	287.818	252.882	257.32	450.626	286.173	324.573	299.876
12.03_677.3131n	no	1271.62	370.324	464.608	551.183	3482.79	444.548	4941.04	617.851	584.553	1964.69	515.164	545.325	517.789	506.759	426.718	616.033	586.909	637.218	675.626	506.496	724.461	530.113	514.747	385.065	504.599	538.474	422.614	505.239	423.608	1799.32	580.443	743.603	643.432	548.824	542.034	570.367	748.656	504.3	632.569	519.063
12.03_608.3190m/z	no	1405.16	278.209	376.252	479.558	4702.41	363.787	6821.94	557.328	503.873	2413.5	313.276	362.435	302.244	414.865	319.835	382.494	367.014	486.417	463.513	353.97	682.018	366.565	386.031	279.994	328.242	378.7	319.598	383.996	336.22	1988.88	408.683	498.855	368.046	351.709	272.828	381.566	433.342	363.475	362.872	336.571
12.03_541.3386n	no	12088.5	2225.49	3069.65	4176.71	38271.3	3402.44	58535.5	4664.48	4452.25	20546.8	3602.94	3743.91	3328.11	4118.17	3344.53	4613.17	4422.81	5332.55	5729.95	3603.41	7171.68	4190.68	3934.75	2717.71	3409.33	4427.46	3027.51	3659.99	3091.51	18119	4486.13	5449.64	4846.43	4213.2	3904.12	3997.88	5873.75	3906.55	4757.84	4219.11
12.08_119.0329m/z	no	4005.89	9467.23	5822.52	7154.09	7991.28	4076.2	3995.74	4590.84	5005.02	4264.59	5063.04	6233.21	3885.39	4053.67	6171.43	6483.92	7509.87	5434.79	5706.87	7233.56	5500.92	4998.61	5761.68	3667.94	6452.27	3633.13	4465.9	8925.53	8560.32	8533.42	4602.86	3986.98	5984.04	3792.3	4325.52	4591.42	8264.7	4772.7	7938.04	4772.01
13.18_523.2919n	no	6154.35	4639.25	4677.22	5575.93	16047.1	5864.66	18294.4	4809.75	9710.01	8855.48	4217.6	6634.72	3761.12	6528.5	4166.27	5732.31	4415.54	5183.48	5144.78	5855.62	32197.5	6681.84	5005.35	5121.87	4213.77	4165.9	5188.89	4134.34	4052.73	9984.24	6035.86	6262.16	4896.56	3643.73	4219.26	3976.17	5646.62	4448.65	4427.02	6547.01
12.33_716.5238m/z	no	625.996	103.59	372.042	614.886	700.185	845.582	440.4	554.27	1598.44	699.726	526.636	212.334	487.427	494.317	380.574	1190.03	784.923	742.927	560.972	600.463	112.119	350.788	252.822	144.812	441.312	203.863	399.621	480.674	389.93	357.693	177.208	100.994	168.32	259.471	119.194	166.499	335.956	203.863	154.453	214.545
12.36_742.5396m/z	no	1552.72	155.415	925.934	1377.23	1789.14	2185.69	924.917	1362.2	3751.49	1956.36	1398.54	438.354	996.657	1046.42	896.561	2197.73	1392.43	1462.84	830.357	1033.32	96.0002	833.494	571.768	287.981	1026.98	324.733	936.372	1058.87	1251.8	723.605	258.111	201.767	363.937	528.751	157.487	235.761	665.283	331.048	216.956	490.061
13.09_128.9495m/z	no	678.742	1241.65	771.059	1071.23	1068.15	681.588	666.153	709.723	785.32	708.804	769.949	931.082	683.745	663.327	906.759	905.289	1053	809.183	842.133	1043.3	819.089	782.523	856.978	667.054	892.803	647.32	711.434	1240.2	1164.68	1207.2	731.326	684.611	851.661	701.035	721.564	714.967	1114.37	748.59	1093.62	752.344
13.03_608.2219m/z	no	21.0169	33.0118	21.9699	43.1496	46.3321	41.3132	44.4348	33.3996	80.0947	42.5737	27.7654	85.9518	17.4604	62.3229	44.4017	49.6583	21.6889	37.8499	50.9995	46.4519	737.877	76.355	62.696	61.0567	22.0614	20.4916	68.978	39.6304	21.597	104.305	89.5357	60.9982	58.1969	40.2085	46.8457	52.0197	83.1193	54.8468	61.598	119.292
13.03_519.2602n	no	621.654	728.371	536.483	662.657	1385.31	941.84	1470.77	742.241	1634.27	1148.29	721.117	1411.34	635.191	1442.04	769.868	924.836	636.171	1098.32	1063.3	1257.12	11348.1	1668.67	1140.23	1444.86	696.136	906.78	1347.28	740.869	714.634	1987.53	1688.2	1426.82	1147.66	765.544	1026.91	998.835	1728.52	1000.72	1110.41	2514.38
13.02_130.9441m/z	no	52483.1	99989.2	64686.5	77770.4	84022.4	52664.2	51807.6	55264.4	60041.8	55200.5	61550	69672.4	51595.5	53409.9	67861.5	72240.5	79496.6	61724.4	64501.4	78183.6	63809	59850.9	64718.3	51148.3	71705.2	50912.8	55817.2	94577.3	91597	90305	56132.5	53436.9	65281.7	51221.6	55043.7	55224	85849.8	59430.7	83104	57375.1
12.74_898.5805m/z	no	642.933	60.1134	242.528	528.929	820.037	687.035	255.602	386.868	1437.47	713.468	335.41	83.1731	247.576	210.758	226.566	562.105	359.434	398.246	209.515	277.543	39.5749	137.342	84.2445	50.3355	187.669	79.2803	187.57	208.128	328.384	146.62	65.3923	52.7462	79.1619	106.525	38.3877	66.699	126.285	74.4909	93.4128	88.7951
12.74_132.9233m/z	no	11698	31026.7	17558.7	22810.7	24963.8	12028.4	11417.6	13300.7	15070	12788.6	15377.6	19628.6	11273.7	12320.4	18587.3	20150.2	23702.5	16159.6	16556.6	23508.2	16604.5	14915.1	17012	11091.1	20524	11099.7	13539.6	29050.6	28076.2	27629.4	13668	12295.5	17776.9	11254.9	12942.1	12954	26109	14653.6	24783.8	14046
12.74_100.9330m/z	no	110455	330671	176861	236698	263820	114528	104869	131238	149569	120953	152962	197596	104065	115131	189988	206411	248693	161169	167770	243208	169434	148950	172453	98442.3	210612	99486.2	126765	309159	299131	292714	136099	112540	181393	105150	126786	128800	275142	145007	263280	138428
12.74_91.0202m/z	no	453.242	1010.73	706.08	820.326	882.302	471.597	395.243	536.153	650.303	516.336	660.088	736.942	484.486	492.252	744.131	765.08	840.509	662.725	699.363	812.43	738.152	604.029	707.683	410.736	786.468	414.502	544.729	928.249	886.15	924.534	610.761	479.992	684.578	460.815	574.192	583.336	849.192	643.265	812.005	580.539
12.73_98.9385m/z	no	1109.3	3133.61	1757.61	2332.76	2626.25	1095.85	1015.72	1306.55	1482.06	1102.23	1420.06	1919.15	985.973	1159.18	1820.84	2047.83	2549.6	1662.28	1674.67	2341.65	1665.6	1419.93	1706.25	967.687	2064.11	944.216	1230.74	2974.98	2972.38	2864.65	1312.26	1117.22	1776.05	1018.05	1331.07	1292.8	2677.62	1367.32	2541.85	1370.08
12.72_99.9252m/z	no	9726.17	21963.2	14387.6	18086.7	18844.7	10021.2	9382.96	11193.1	12497.5	10570.3	12898.6	15817.2	9157.89	10296.5	15210.5	16271.5	18219.7	13411	13750.9	18519.8	13829.9	12600.6	14038.7	8691.91	16638.1	8830.41	11431	20863	20132.7	20374.7	11418.1	10272.8	14614.9	9491.47	11028.9	11059.7	19286	12151.5	18857.9	11836.3
12.34_749.5221m/z	no	897.383	965.299	854.092	1323.99	1195.27	847.609	560.906	800.199	1392.35	755.751	862.406	909.527	563.712	500.556	1001.48	1126.75	1145.37	881.359	1003.5	1189.73	751.284	708.631	916.549	389	1005.71	386.198	764.417	946.262	1051.45	912.354	622.707	489.111	860.348	561.268	467.52	526.693	933.697	762.567	826.944	801.082
12.70_802.5609m/z	no	518.363	43.5738	295.688	420.326	776.313	675.947	236.714	416.343	1118.89	614.857	361.513	114.21	464.129	331.318	274.238	685.895	506.198	553.194	336.733	364.577	41.8204	196.061	144.483	97.9013	247.472	148.355	205.35	313.445	424.586	195.523	96.5029	67.8149	118.248	157.082	63.0805	77.8932	182.516	165.352	144.142	93.0164
12.64_776.5449m/z	no	426.466	85.8493	226.997	424.358	594.838	596.654	272.049	364.572	997.084	514.805	339.47	205.765	491.058	397.33	378.556	764.779	548.642	651.146	385.001	354.924	79.0747	241.168	165.75	80.0023	210.548	129.197	223.828	287.104	364.774	241.864	104.543	84.0041	143.757	146.744	76.5772	86.2756	193.011	116.468	131.408	117.524
12.55_85.9458m/z	no	2221.88	4882.07	3656.75	4445.51	4646.18	2390.18	2114.77	2791.27	3149.33	2555.78	3175.83	4044.3	2122.47	2368.37	3843.35	4119.99	4546.14	3270.11	3399.26	4553.31	3468.9	3091.49	3430.82	1990.93	4310.85	1994.18	2706.27	4698.78	4789.03	4792.84	2801.87	2314.3	3655.83	2131.02	2695.79	2796.95	4582.38	3067.05	4630.84	2928.95
12.51_305.2151m/z	no	55.6063	36.1498	300.128	37.8652	128.058	67.6405	307.96	245.213	228.279	210.34	199.392	149.496	65.5907	401.504	36.8747	30.6815	20.2155	227.191	41.4764	26.5434	34.6044	209.484	34.7222	37.2964	123.976	511.965	65.9788	43.26	20.9358	148.464	342.426	36.6671	358.53	48.5486	133.92	366.042	55.4861	460.923	27.5467	49.1071
12.51_303.1997m/z	no	49.9573	25.079	325.72	45.7079	32.9225	41.4829	31.2707	25.6529	34.7973	73.8725	82.0415	40.9774	33.0422	40.1056	51.4071	35.2816	64.3572	33.99	31.4177	29.1899	42.3117	35.1598	54.3801	22.5663	59.6894	38.2391	19.1605	20.8994	31.1763	20.8715	20.3249	24.8552	27.9921	48.9115	53.4268	31.9966	33.7384	29.1653	32.8702	57.9093
12.45_815.5547m/z	no	477.387	81.4955	183.968	405.99	503.948	464.961	302.561	332.431	1053.91	436.852	197.263	94.4316	198.424	171.031	164.134	311.186	249.038	255.104	176.672	163.516	80.2036	121.889	97.9704	95.5109	142.928	90.0109	126.971	132.223	188.303	133.069	87.6738	62.8338	96.7636	76.4142	57.9999	79.0484	104.211	57.5864	85.0568	93.5136
12.45_747.5669m/z	no	2806.95	309.188	1061.76	2299.59	3058.12	2595.08	1706.42	1930.31	5809.14	2418.87	1110.02	490.074	1034.34	816.716	847.729	1487.48	1392.39	1366.55	806.162	1004.94	376.023	588.471	433.773	331.144	608.621	396.908	748.442	661.81	956.429	693.015	325.601	218.72	377.766	456.991	226.4	324.409	558.434	396.298	541.597	537.717
12.41_111.0083m/z	no	2049.52	3614.71	2739.51	3051.34	3254.04	2176.26	2049.99	2308.58	2534.56	2184	2566.2	2812.43	2022.13	2174.4	2816.17	2886.47	3159.48	2681.06	2669.05	3095.28	2694.09	2504.85	2634.68	1978.53	2905.81	2081.1	2278.51	3432.03	3434.33	3376.34	2352.56	2191.41	2717.29	1964.27	2314.69	2240.46	3343.03	2481.3	3312.51	2439.49
12.37_730.5755m/z	no	294.049	70.4211	183.825	302.599	354.769	357.882	272.782	314.73	779.719	369.405	448.913	205.171	323.363	420.626	331.619	613.555	408.271	465.03	306.613	389.605	213.174	272.928	217.969	172.181	344.997	145.485	322.376	340.71	424.786	323.409	153.854	91.7177	170.152	156.116	87.9798	126.362	298.554	156.314	106.668	216.601
12.37_726.5445m/z	no	536.298	141.358	362.845	608.522	663.655	724.816	523.721	483.551	1329.61	648.532	640.348	255.785	449.445	527.621	488.041	959.06	620.924	701.982	417.197	564.105	240.303	407.821	341.023	281.897	552.1	219.99	536.368	462.688	553.644	471.329	210.953	191.685	273.648	310.582	165.084	192.639	449.102	244.875	178.322	370.782
12.36_744.5543m/z	no	1088.75	137.26	647.168	1289.24	1218.66	1465.62	1045.23	927.559	3168.57	1301.6	1133.21	504.645	830.744	1042.85	925.689	2015.55	1286.92	1333.81	897.187	938.932	169.325	870.744	681.731	424.578	916.011	499.607	998.755	1039.26	1072.23	910.258	371.314	219.929	509.304	568.976	234.842	349.089	937.489	452.632	294.084	642.833
12.69_872.5629m/z	no	253.455	25.3911	128.066	245.842	296.764	288.486	128.312	174.938	632.4	240.277	152.647	55.2863	152.419	110.848	104.149	236.822	166.295	179.846	110.537	116.969	40.5677	73.9394	38.5591	24.4423	83.0434	60.3724	83.6835	77.7912	97.7955	77.9914	42.7715	36.6835	56.9552	35.2981	36.7408	29.314	70.1195	40.5044	35.7217	33.8851
10.08_489.1709m/z	no	49.1437	119.831	131.965	39.8368	171.57	593.767	56.7288	309.048	50.756	149.284	4467.62	4614.32	4153.25	4920.07	4658.97	4499.3	5546.6	4278.12	3873.35	4823.74	3500.63	3044.28	3786.86	2703.9	3319.43	4348.79	3013.73	4804.33	2099	2387.36	3587.31	3943.41	3880.22	3236.63	4003.38	4119.69	3973.97	3841.43	3739.83	3274.3
11.12_69.0342m/z	no	92.2354	101.627	115.684	10.1712	157.536	211.898	13.3209	205.486	40.5343	143.318	403.705	418.795	361.761	428.444	395.149	419.4	476.784	405.24	377.389	412.348	407.645	359.345	434.067	341.91	381.89	302.304	363.856	450.407	288.465	264.41	378.566	369.82	371.924	344.968	346.426	371.007	347.217	396.721	408.566	331.724
11.11_477.1410m/z	no	481.262	581.981	493.257	113.137	668.566	881.557	137.368	733.447	287.896	773.66	1161.78	1263.38	1149.56	1240.59	1203.2	1211.66	1321.16	1242.64	1083.54	1205.63	1211.75	1046.18	1207.5	1207.39	1155.28	1149.3	1119.81	1293.45	1027.44	907.091	1087.31	1113.57	1100.68	1103.34	1039.07	1122.62	1108.51	1188.19	1188.88	1036.36
10.70_85.0288m/z	no	43.9859	90.5809	73.5527	66.7162	77.4363	42.7442	31.9256	47.3407	44.3041	43.6615	80.7188	86.0418	44.6171	49.6254	93.4583	96.3797	134.769	70.2389	70.56	106.082	100.357	86.9835	80.1185	56.36	86.4353	35.4272	62.8076	133.518	127.407	104.077	87.1158	95.4457	107.988	62.9563	77.8378	82.7083	149.117	99.8785	116.047	83.7183
10.69_551.1323m/z	no	382.721	506.107	514.224	336.399	571.828	633.921	285.234	664.808	266.18	430.955	281.338	261.673	307.814	180.576	275.887	312.398	319.499	219.418	151.001	321.526	129.036	137.833	161.61	159.242	125.736	119.966	111.344	142.54	156.147	123.815	212.04	226.604	131.804	234.038	208.397	198.932	190.676	294.375	282.654	167.509
10.69_462.1709n	no	1167.13	1335.92	1519.77	798.914	1705.46	1924.1	868.835	1937.49	781.751	1421.74	905.108	714.002	840.777	641.489	779.257	890.536	995.671	651.467	424.718	939.176	323.64	372.116	481.497	410.247	317.813	333.117	337.177	553.567	510.503	341.407	624.215	671.676	468.112	656.955	600.556	718.613	636.072	940.101	916.46	617.75
10.69_415.1582m/z	no	3012.92	3262.15	3810.86	2209.84	4400.27	5509.16	2041.33	5324.25	2060.2	3670.72	2157.44	1665.74	1796.68	1190.88	1898.33	2233.05	2311.08	1461.49	751.448	2281.36	623.867	745.099	953.845	796.621	437.288	426.838	463.021	997.508	1001.92	599.039	1309.17	1439.97	913.717	1513.24	1377.15	1473.55	1314	2161.57	2147.39	1308
10.68_512.1558m/z	no	29.3207	34.156	36.4827	25.0244	44.1981	111.916	23.8458	107.285	42.4519	77.6185	235.09	89.3724	116.654	421.709	128.108	89.2838	431.739	86.1834	106.514	203.689	67.7578	34.0902	82.9524	61.7461	81.7819	35.9388	59.9967	45.3976	34.1897	46.6319	41.4566	29.7552	29.1308	33.7623	54.0088	37.9343	62.5338	144.628	49.9195	59.3431
10.68_272.1863m/z	no	9.32051	10.1602	11.8402	4.74355	16.2799	29.7276	6.02674	13.5879	4.60485	21.8444	86.1431	67.1329	77.3961	89.445	91.0201	135.572	106.345	73.6758	97.0158	50.6003	154.52	85.3764	75.4537	72.9961	153.616	42.032	23.3954	61.8814	37.612	24.3515	58.9551	94.7975	41.4633	73.2911	73.1206	79.2638	47.8421	189.935	84.7368	68.1391
10.67_240.1243m/z	no	13.0608	8.98655	11.1956	3.62533	8.09877	7.32417	6.96463	11.8276	5.18484	8.68868	80.7815	20.7263	28.78	89.5579	18.858	39.4875	248.682	23.3682	136.269	178.156	9.12979	4.92533	9.1554	8.98552	13.7791	3.33143	12.7874	7.57046	5.88464	1.776	12.1949	9.94512	10.6997	9.20513	13.4027	9.92918	13.148	11.0498	9.9044	11.3791
10.64_689.1884m/z	no	30.3621	33.5745	25.5683	18.5391	16.6351	58.9901	27.666	47.4998	30.4069	45.7092	158.761	205.131	123.289	153.454	142.003	190.296	161.027	211.07	128.418	122.28	423.485	493.764	255.31	532.637	484.247	348.585	223.182	477.281	186.303	198.499	322.826	258.15	144.322	431.062	483.107	333.818	275.029	517.629	312.261	222.419
10.64_621.2014m/z	no	118.608	216.345	143.882	64.745	182.447	270.53	61.8065	191.105	70.6829	187.094	593.285	741.479	380.043	499.197	556.467	657.37	526.3	611.272	420.55	408.829	1303.56	1342.09	913.62	1477.5	1347.95	1081.42	661.221	1351.13	594.805	479.717	942.037	820.946	494.739	1330.24	1343.92	1061.24	810.381	1444.11	1029.02	626.703
10.64_553.2144m/z	no	537.569	1471.43	1146.76	252.451	1259.25	1624.59	362.94	1378.53	380.591	1338.04	3977.64	5190.57	2653.52	3190.58	3613.61	4508.19	3440.66	4122.75	2682.33	2882.94	8344.13	8982.19	5717.76	9785.7	9019.64	7281.66	4335.42	8616.91	4155.48	3337.36	6766.84	5583.08	3013.11	8931.15	8706.26	7110.92	5335.4	9788.57	6789.22	4216.86
10.72_423.0702n	no	3139.22	4222.37	6933.42	7213.66	9216.08	7783.79	6266.89	6436.9	7086.78	5345.43	8666.78	6362.91	7624.98	5834.35	4102.65	5496.54	5438.64	6022.75	6181.52	3865.1	11085.7	12011.3	12745.9	5253.65	9944.99	7984	6198.32	9742.2	11217.6	8226.03	7842.64	6518.43	8690.28	5631.2	4781.77	6747.66	8138.29	7218.26	9427.62	7523.63
10.64_347.2090n	no	84.7055	141.9	181.608	62.7886	137.007	86.7103	38.2001	125.659	68.47	92.9368	385.533	342.698	340.617	404.064	278.513	482.174	567.099	252.236	159.273	481.393	101.792	108.321	403.881	284.207	90.0385	169.192	49.823	303.243	148.322	50.7732	203.066	265.653	96.2714	264.261	145.572	199.289	177.413	267.451	193.54	77.755
10.61_319.1409m/z	no	45.5874	36.9168	39.3839	21.7352	50.1453	29.2131	24.6626	46.85	26.6084	45.1672	172.176	76.2647	209.798	177.262	100.094	196.25	208.022	118.029	75.6885	83.8865	342.938	197.273	574.387	206.348	243.941	152.911	112.285	200.702	109.175	97.1291	122.297	185.19	215.526	147.996	247.684	229.243	142.874	330.92	165.691	168.993
10.60_551.1324m/z	no	288.678	449.416	405.144	162.144	392.796	472.13	128.728	439.433	212.577	354.417	237.532	187.166	129.713	104.719	154.466	208.002	152.088	107.563	71.7967	166.816	104.935	92.8934	128.499	125.838	125.558	68.5996	95.7967	109.92	240.847	150.018	134.033	148.842	118.181	130.104	134.864	155.52	154.854	281.774	250.175	172.374
10.60_462.1704n	no	1215.24	1759.69	1574.57	710.284	1619.82	2097.08	530.526	1839.01	919.533	1551.17	1070.45	799.369	634.554	556.209	703.368	821.651	860.782	540.943	373.66	907.106	487.021	422.17	603.025	620.579	465.328	413.666	502.416	420.23	937.596	567.62	601.875	710.287	602.874	548.651	634.737	657.537	628.27	1028.37	969.081	700.151
10.60_416.1652n	no	3711.6	4825.93	4504.19	1806.11	4474.44	6283.26	1478.42	5268.23	2554.72	4495.13	2837.59	2098.57	1640.59	1315.16	1760.79	2198	1983.36	1255.93	825.594	2196.62	1329.64	1213.45	1401.96	1449.36	1153	914.282	1120.3	1056.63	2644.53	1422.34	1404.71	1895.05	1448.8	1267.02	1720.27	1668.41	1469.44	3032.86	2751.47	1894.96
10.60_374.1744n	no	574.531	751.67	751.091	369.798	678.686	909.466	254.479	820.447	450.299	697.472	421.891	308.107	207.896	180.939	272.59	309.755	269.757	195.438	136.423	325.299	225.449	160.804	234.515	173.975	175.226	150.392	154.407	163.922	269.941	146.176	217.03	241.837	203.371	187.132	216.9	235.706	218.047	359.902	348.856	253.832
10.60_347.1710m/z	no	18452.9	24659.5	23786.3	8673.22	22861.3	32816.6	6933.78	27795.7	12366.5	23293.7	14556.5	10659.1	8062.44	6206.25	9210.83	11018.3	9728.38	6674.96	4129.28	10796.7	10857.9	5675.35	8082.64	7078.97	8891.16	5195.2	5452.69	7534.13	13196	7383	7931.8	12454.2	7962.55	6124.52	9997.48	12777.3	9872.48	21909.1	15941.2	10844.3
10.60_344.1741n	no	49.5824	72.0002	50.5348	55.3251	56.8812	47.4804	43.8579	62.9662	45.633	38.0409	149.275	193.469	243.24	140.123	391.58	246.902	496.177	163.646	115.133	306.349	306.861	147.657	710.531	244.857	294.868	189.231	70.5536	156.343	233.532	109.686	203.894	333.55	133.3	176.835	186.045	314.736	135.082	270.773	290.32	146.833
10.60_431.1233m/z	no	406.997	484.792	452.763	255.332	443.617	684.617	226.363	549.536	285.021	484.254	315.317	231.97	231.207	157.655	203.14	231.925	301.801	152.386	142.44	255.477	154.378	133.592	195.122	174.441	129.212	144.462	148.973	150.034	217.004	121.285	185.785	212.314	154.597	180.757	219.077	208.006	143.674	242.857	253.703	196.608
10.58_434.2033m/z	no	103.672	71.793	79.7317	40.0693	92.715	153.915	25.2213	109.024	46.1145	125.261	241.257	490.91	350.893	369.426	327.16	473.073	396.056	457.854	310	273.011	725.136	810.507	541.553	1136.05	648.631	592.911	462.734	543.367	1374.29	644.207	398.181	453.439	427.492	584.805	444.509	653.491	655.043	715.092	836.962	410.605
10.58_393.1756m/z	no	395.651	518.419	666.374	481.821	591.42	834.269	843.536	742.135	349.107	437.623	440.366	451.995	421.502	407.205	470.109	525.541	766.188	472.368	285.499	535.164	1479.56	322.55	595.235	250.592	1149.23	476.493	199.33	957.083	330.055	394.083	517.943	981.198	513.207	332.558	766.962	1577.73	1014.99	1922.39	1035.05	759.164
10.61_391.1608m/z	no	148.744	172.071	126.431	38.6221	209.745	534.921	49.9826	304.732	66.2597	209.079	581.573	711.814	590.563	993.665	778.409	635.033	1546.31	531.251	675.249	1025.23	354.036	344.472	379.525	368.54	312.017	402.567	338.414	400.142	333.803	934.641	476.762	316.325	495.429	381.153	390.175	363.879	398.025	510.724	650.058	447.101
10.57_242.1393m/z	no	13.3348	69.6482	18.7411	9.53491	6.75534	19.2654	32.825	26.1615	19.5396	13.6504	174.133	74.8627	138.078	99.6882	125.716	131.398	255.339	108.297	93.1054	200.344	16.503	11.4655	36.4613	22.1257	18.9862	15.6054	16.5898	21.7795	18.5497	12.6344	27.4525	20.6045	26.3507	21.2452	35.1691	54.3412	35.9813	44.701	20.9339	44.3087
10.72_434.2033m/z	no	363.021	384.523	453.948	157.21	281.963	330.698	120.123	353.931	223.41	348.582	197.415	302.601	271.866	170.35	225.505	462.084	301.416	241.021	136.702	256.18	116.477	185.657	140.998	179.256	85.6516	136.269	59.2775	183.473	116.212	112.354	199.017	168.488	101.715	284.266	138.618	253.363	207.487	188.94	240.082	136.133
10.76_453.1279m/z	no	959.077	731.68	844.805	1609.89	907.12	973.008	1403.86	1136.19	1338.58	878.78	614.998	459.773	799.47	659.204	239.105	666.382	460.913	596.667	808.376	516.737	459.117	446.044	688.238	887.999	562.742	739.579	509.372	651.068	394.238	392.977	578.609	453.796	551.322	663.701	917.205	425.036	700.823	738.049	622.242	533.067
10.91_502.2111n	no	1188.17	1012.88	1285.27	315.396	1129.31	1268.74	199.109	1222.4	881.272	1204.12	1239.31	1172.65	1343.51	1357.25	1402.2	1255.51	1303.19	1238.57	1209.24	1241.83	1220.93	1269.99	1300.91	1349.22	1249.62	1280.54	1263.88	1328.66	1533.16	1421.2	1245.36	1316.39	1302.89	1308.82	1281.97	1353.59	1313.07	1517.27	1342.22	1306.96
10.91_455.1957m/z	no	1294.36	1105.97	1730.51	210.261	1244.73	1899.72	129.095	1400.54	755.366	1415.95	1705.98	1519.77	1914.27	1868.76	1898.13	1922.95	1903.36	1869.46	1514.25	1684.2	2079.32	2086.99	2042.67	1997.6	1968.32	2031.93	2131.43	1931.13	2346.86	2166.83	2061.13	2071.41	2101.16	2073.87	2024.83	2119.81	2017.46	2479.51	2083.34	2043.67
10.91_439.2670m/z	no	203.357	274.154	637.32	59.0145	169.451	686.508	32.7615	401.821	123.89	370.977	290.938	408.278	442.42	459.357	564.875	576.748	494.332	341.642	216.655	334.845	526.399	917.36	737.686	797.056	543.901	596.697	896.005	717.366	1148.75	907.187	818.091	1013.55	822.022	1309.52	824.429	1074.05	1065.83	1253.5	1235.16	953.707
10.91_416.2586n	no	484.45	375.858	859.558	72.3616	354.05	1210.34	53.8795	561.073	205.912	641.42	1257.45	1331.32	1503.97	1754.17	1609.11	1716.32	1856.92	1536.89	917.944	1186.11	3053.61	2864.92	3478.06	4426.69	3573.92	2177.17	3710.77	2943.09	7961.59	4254.96	2323.78	3239.14	2551.59	3000.81	3441.36	4048.29	3912.59	6348.66	4559.1	3097.89
10.91_390.2617n	no	1892.75	1719.6	3897.08	110.846	1609.74	5976.69	51.0852	2501.44	624.467	2435.22	5413.63	5972.43	6756.28	7753.77	7309.07	8268.21	8503.9	7032.57	3803.82	5069	14199.5	14498.1	16395.1	17574.6	17172.9	10548.2	16568.4	15203.1	30088.5	20701.7	11214.7	14285.8	12637.4	13420.5	15459.1	16857.7	19007.7	22916.7	21427.1	14286.8
10.90_383.1248m/z	no	1254.7	794.361	1068.08	1796.78	1190.57	1309.8	1783.52	1451.09	1828.53	1389.66	914.222	544.565	1009.58	884.425	412.031	849.589	678.492	763.065	1009.19	738.476	650.793	639.31	962.112	1049.99	748.39	1118.15	729.657	843.435	545.234	615.641	868.417	691.273	835.541	1066.35	1142.58	645.447	966.52	1032.45	828.462	784.497
10.90_231.1596m/z	no	5371.47	5447.23	9572.45	3363.14	3743.5	10028.9	4511.82	8762.89	3844.02	6958.11	7299.98	7838.59	8196.52	6930.44	8918.16	10407.2	9312.65	6561.32	3262.44	7041.97	6726.68	9648.25	9591.48	9102.92	5637.69	6505.66	7212.93	10647.8	8630.25	7152.24	11432.5	11657.3	11119.1	16863	10306.5	15081.7	14450.1	14669	14781.9	12406.1
10.89_300.1167n	no	4815.14	4785.37	4593.95	3794.85	5013.45	4456.63	3427.97	4411.59	4881.93	4842.04	4468.58	4192.64	4449.63	4633.56	4590.57	4511.76	4531	4731.38	5262.81	4838.01	4626.89	4389.89	4255.2	4404.67	4655.58	4576.43	4643.02	4248.04	4503.77	4659.76	4377.37	4258.27	4558.05	4146.86	4113.18	3985.41	4021.27	3873.55	4030.34	4202.68
10.89_271.1177m/z	no	721.486	633.061	896.061	322.157	708.182	966.748	282.361	785.715	496.821	821.089	1082.82	1030.2	1166.09	1171.13	1211.19	1220.13	1273.2	1163.19	1001.22	1021.06	1212.12	1351.47	1202.15	1214.19	1195.43	1169.93	1259.14	1311.75	1294.91	1352.74	1230.15	1297.67	1244.03	1293.62	1213.01	1357.14	1305.29	1381.24	1349.21	1276.66
10.88_299.1469m/z	no	90.8916	158.034	381.31	115.202	191.736	309.428	77.0339	123.119	90.0566	93.9121	190.574	343.745	237.587	297.336	406.195	345.138	324.563	225.059	297.106	201.167	226.668	306.84	556.104	277.086	133.042	237.509	568.692	289.542	500.919	535.543	275.477	393.007	233.614	584.463	571.321	436.552	629.162	697.129	404.352	327.256
10.76_385.1405m/z	no	5439.31	4424.18	4935.7	9500.02	5339.86	5301.83	8273.15	6629.08	7663.71	4896.04	3722.94	2474.99	4734.29	3751.63	1182.1	3413.25	2516.79	3176.45	4814.81	3119.2	2756.27	2343.9	4153.2	5200.25	3123.8	4365.74	3048.46	3638.9	1906.87	2193.49	3385.4	2637.15	2959.55	3860.45	5149.58	2179.81	4156.27	4394.55	3607.99	3046.53
10.85_397.1442m/z	no	679.021	634.924	1422.4	252.59	1041.52	2992.64	279.849	2764.64	435.383	2068.9	4303.31	1879.65	1722.48	2330.89	2605.75	4050.99	3638.95	3487.25	2412	3266.88	1122.25	402.072	1303.74	1267.15	841.4	491.444	386.361	1029.85	507.509	194.736	751.262	1645.21	293.597	496.412	756.26	1248.95	700.65	1553.68	1310.62	400.833
10.85_183.1388m/z	no	30.9974	38.2373	63.8728	18.0129	22.7603	68.0366	15.9096	58.6227	18.2028	58.9927	110.906	114.763	106.744	133.515	136.779	146.028	126.341	91.4761	54.2701	97.7063	82.8871	84.1328	108.725	188.546	64.7809	72.4658	92.8903	122.99	105.712	73.0674	91.6311	117.75	88.1678	134.201	106.111	115.028	86.6033	166.866	119.956	81.8063
10.84_579.3901m/z	no	596.768	528.919	967.24	333.708	516.277	1432.12	262.094	705.321	361.893	713.963	1226.84	1052.41	1469.3	1632.02	1403.96	1519.58	1435.22	1429.28	943.131	986.007	2379.85	2373.24	2551.46	2615.09	2499.63	2025.25	2919.05	2053.33	3283.53	2766.86	2039.12	2448.87	2108.02	2299.32	2581.73	2683.51	2509.61	3242.17	2754.74	2388.84
10.84_190.0504m/z	no	4228.03	3092.17	3479.88	6819.62	3811.24	3971.05	6249.4	4998.44	5877.3	3895.92	2672.86	1792.31	3432.5	2726.21	811.771	2527.02	1870.28	2349.14	3491.5	2260.44	1943.06	1680.08	2949.22	3536.54	2211.53	3158.7	2224.7	2684.13	1256.06	1474.55	2488.06	1909.36	2179.61	2843.17	3706.2	1564.09	2849.87	3056.16	2564.64	2157.35
10.82_569.2486n	no	17.4295	30.9398	37.9673	32.421	27.4016	40.4985	17.8006	38.9816	12.0683	19.576	96.0451	184.978	124.528	131.766	736.786	208.981	495.91	130.893	93.8441	219.745	123.118	113.87	181.558	172.202	78.9675	78.3021	48.5375	130.321	115.602	63.4719	159.634	213.273	109.319	137.055	124.602	117.772	96.0035	89.6675	96.9398	59.1777
10.82_429.1479m/z	no	412.811	289.569	334.562	630.608	364.624	374.939	556.639	452.861	503.361	345.656	276.947	161.627	302.449	221.746	75.7346	221.602	182.017	219.694	331.721	213.303	197.404	150.949	294.209	350.107	160.67	312.414	181.886	226.77	149.801	145.612	232.644	195.973	176.717	300.355	336.001	153.098	304.821	336.1	196.912	208.251
10.82_275.1857m/z	no	16.1813	15.5322	29.191	19.6813	4.02393	27.724	3.51991	15.7319	3.03556	17.4033	37.7659	41.361	31.4279	56.4249	56.6894	58.8004	71.9854	38.3661	28.2035	28.6543	128.156	185.496	96.6768	162.926	63.1173	71.4628	94.6011	156.568	98.785	69.6159	227.145	215.686	219.88	243.369	191.802	203.09	209.224	171.942	206.438	154.624
10.81_273.1698m/z	no	19.3721	26.9822	23.7837	16.0079	13.9365	36.2153	15.1138	36.1823	10.3052	13.5852	64.4011	70.9626	46.3038	78.831	141.251	91.6806	146.718	94.7024	64.6646	92.8602	86.0425	106.715	97.0977	80.6889	55.0779	69.6964	81.479	77.4196	62.3524	62.6648	109.432	84.3153	94.528	103.695	71.6225	101.753	73.4548	115.445	91.3457	86.2102
10.80_570.2567m/z	no	16.5119	18.4776	24.209	13.0867	13.4676	18.9677	8.8235	25.2443	20.6802	14.1076	66.884	108.198	129.527	78.6332	300.2	143.505	342.262	170.481	41.4954	174.632	224.606	113.673	282.464	163.154	174.775	107.999	22.3952	86.349	121.152	85.2718	116.621	267.473	45.2808	86.3001	77.7571	99.2368	86.2531	88.1264	105.966	49.6094
10.80_432.1875m/z	no	239.307	277.949	238.75	100.261	223.397	413.006	117.958	335.47	129.46	248.685	928.326	1272.76	1425.84	1384.98	1567.66	1999.46	2077.7	1788.56	1214.79	1099.29	1979.47	2246.34	1781.63	2076.37	1597.21	2272.52	1393	2429.92	1346.95	1469.27	1567.84	1631.55	1507.82	1825.09	1262.4	1818.81	1739.4	1483.45	2263.54	1127.81
10.80_386.1816m/z	no	85.9529	64.0477	82.1681	45.1689	51.2635	136.944	74.4369	105.15	56.2402	76.047	329.532	475.563	524.243	537.081	577.083	731.548	718.91	626.209	404.937	361.13	694.573	815.032	678.586	796.408	554.185	926.265	526.249	787.54	430.96	473.206	608.286	607.903	514.728	723.892	392.218	687.576	571.537	544.735	751.381	411.516
10.85_229.1440m/z	no	1213.6	1759.96	2786.26	822.641	1586.41	2715.05	680.423	1954.54	898.795	1778.1	3939.31	4578.13	4447.35	4663.5	5686.95	5694.58	5455.97	3620.72	2627.42	4324.1	3611.4	3814.01	4618.91	6446	2983.6	3049.42	3488.59	5650.16	4198.65	3138.51	4539.94	5020.86	3252.66	5211.15	4093.74	4640.29	4709.47	6001.16	4732.88	3640.58
10.91_663.3043m/z	no	650.364	492.072	841.968	109.723	534.761	997.402	78.9637	739.976	340.594	706.265	936.791	779.734	1018.93	1021	1003.15	962.527	967.482	929.974	768.027	806.656	1134.83	1198.14	1195.23	1162.31	1235.84	1144.17	1262.42	1049.43	1570.21	1316.48	1082.97	1153.95	998.774	1127.85	1224.75	1250.67	1173.91	1404.36	1304.5	1155.15
10.55_494.2259m/z	no	32.3147	27.6312	15.7691	28.14	26.2574	13.4066	25.654	27.3171	18.0564	24.8419	107.463	96.2609	91.1705	89.0032	95.6607	134.963	142.572	101.784	56.709	113.645	303.423	299.54	466.901	321.047	271.521	223.156	163.371	401.081	131.154	121.64	250.349	254.024	195.888	274.819	309.577	290.231	278.917	380.329	254.741	236.518
10.55_85.0287m/z	no	41.9081	92.7332	48.6019	75.8914	70.7592	37.7563	49.2764	53.8336	40.5001	42.8824	53.5415	87.1307	37.7339	38.4511	72.9466	88.506	92.1728	59.4499	56.4341	68.7057	63.9513	85.0524	77.0972	44.5787	64.9716	42.9776	55.1966	103.386	115.097	66.7493	74.5946	50.4354	85.7001	53.0947	69.2501	67.7484	114.853	69.8037	110.051	75.3066
5.18_359.0085m/z	no	168.857	125.617	164.69	54.5348	260.44	266.023	93.4713	253.102	157.827	241.826	113.877	40.9618	39.1683	30.8105	112.977	124.899	83.394	50.8187	46.7891	58.2743	40.834	31.7714	98.9268	29.2611	31.9546	35.6802	11.9363	40.175	61.7067	16.4938	102.449	385.079	49.4364	94.6533	154.241	122.763	58.9891	221.612	110.575	38.1359
10.32_223.0410m/z	no	4.91137	4.33454	10.8051	3.00342	6.12212	3.97051	8.55899	1.84708	6.53414	3.30626	14.1229	9.52162	11.4605	5.03302	5.8894	9.44389	6.90686	7.75073	14.6521	1.51258	10.38	7.72265	10.9407	6.19783	3.98897	9.807	11.3075	10.0569	7.23315	6.79837	17.2913	4.63373	6.36363	15.1821	12.1314	17.5052	11.5822	12.0746	5.03047	10.3401
10.28_272.1499m/z	no	12.3279	51.8098	15.534	8.32935	14.2117	14.0798	15.4891	13.3821	19.9516	10.1407	188.165	97.8857	122.802	107.21	237.378	115.608	274.987	129.287	79.0859	131.416	34.2847	33.2692	48.0971	29.8959	30.6534	19.5032	30.8533	28.5678	57.3875	26.2428	33.678	46.0567	43.1273	32.5485	31.6506	71.0898	66.6769	69.2135	29.9651	56.7871
10.27_393.1765m/z	no	385.276	526.254	659.015	184.013	677.867	2523.13	154.98	1396.88	293.679	755.552	950.703	1398.89	963.116	1817.76	1397.69	987.002	2292.89	946.819	1048.98	1798.94	1933.3	584.176	757.144	519.303	1581.82	695.247	392.777	1325.61	1177.95	2148.47	493.337	1206.9	893.433	318.123	796.713	1664.62	1407.67	2916.68	1727.84	1658.82
10.26_557.2447m/z	no	201.976	328.623	522.533	263.304	481.917	528.417	1056.64	426.704	230.449	181.314	126.127	73.8764	99.087	42.2112	47.9078	119.653	238.968	164.462	77.475	57.8855	25.9427	32.8422	40.8556	44.8699	12.9402	20.3189	27.5761	56.2402	37.7329	36.8441	37.5981	30.4526	74.3135	72.974	159.135	61.4285	102.898	66.6304	75.2255	146.782
10.26_436.2232m/z	no	13.8557	15.6459	12.8976	12.27	9.19826	7.81529	14.4885	15.0463	6.5756	22.212	13.7555	8.90111	9.25339	10.0435	6.70756	10.0897	15.3076	12.0835	10.3991	9.38109	26.971	34.1834	32.3382	45.1403	29.6253	28.6513	11.2222	16.8888	24.2903	11.9797	18.3774	17.5039	13.1374	422.351	21.0332	74.8756	35.0802	67.6627	530.901	43.3668
10.26_356.1824m/z	no	828.992	1031.03	952.841	375.782	871.036	1020.09	460.222	950.419	695.76	815.969	55.7592	62.3723	40.6165	67.1929	59.2259	47.1218	91.841	59.9284	134.675	116.152	52.5163	32.7122	36.3911	49.2594	35.3324	63.8527	42.4704	32.4445	49.8832	40.1136	37.1529	50.3106	31.3633	28.9603	37.9826	34.3679	40.7289	44.157	31.2725	43.8435
10.26_335.1589n	no	46.538	41.5254	52.3129	44.6928	47.1747	52.6774	65.9738	57.7826	51.0225	67.9781	102.822	80.498	95.1414	70.482	88.55	129.141	108.955	92.7978	67.9173	62.2717	585.957	683.021	899.881	771.399	524.531	493.969	294.061	555.782	208.041	225.413	364.985	506.342	367.025	710.457	713.904	532.844	540.546	920.084	514.214	419.781
10.23_340.1755n	no	154.189	191.457	154.562	221.547	180.561	190.867	123.485	177.656	169.996	173.285	472.75	493.6	469.129	304.883	733.722	644.805	565.242	302.762	264.493	498.385	368.659	414.165	531.749	293.049	270.007	307.163	132.206	430.26	265.137	180.315	549.644	359.676	253.405	614.493	360.892	322.578	429.574	431.718	342.23	297.539
10.21_451.1179n	no	455.16	372.507	332.094	178.389	259.287	625.067	217.68	179.895	291.651	386.038	570.609	872.61	432.632	1108.04	646.663	825.613	1221.99	960.506	1334.52	855.121	942.969	362.891	272.456	1004.99	880.455	942.283	1481.09	1237.12	413.806	429.699	196.658	171.366	175.74	156.956	178.538	192.773	337.433	436.982	309.987	540.951
10.33_289.0621m/z	no	71.6944	52.5432	69.2398	38.9058	56.1227	109.402	62.8028	135.002	53.4525	90.5874	83.2243	109.015	136.271	102.756	98.603	182.722	148.988	110.023	77.1571	74.481	111.945	178.365	197.702	161.486	68.92	125.371	171.859	151.014	130.139	104.732	138.545	158.17	148.07	326.553	226.107	239.392	204.279	244.757	300.981	193.824
10.21_375.1424m/z	no	49.736	30.5458	48.1328	33.2025	39.8517	46.9367	42.2013	58.1357	39.4252	56.7081	62.3935	57.0279	52.7007	49.958	49.3642	45.6364	59.9233	47.2686	74.9174	61.3748	36.5354	33.7128	43.8239	49.2976	49.2931	48.1258	45.6474	34.0964	46.7669	26.2878	39.2222	37.3783	43.606	38.7967	55.1875	44.1871	35.116	43.134	43.907	47.784
10.17_355.1033m/z	no	158.462	245.048	241.825	42.4443	99.7699	160.128	36.196	138.053	26.0534	80.0135	83.1329	167.968	58.876	83.6029	140.469	127.528	82.1771	104.778	47.8852	139.608	47.7239	34.4554	24.6976	22.2566	27.3758	29.3167	24.7173	30.014	62.4099	21.7606	27.2676	22.1196	33.9803	16.95	12.2308	14.9407	18.2095	17.9984	16.7266	27.6033
10.16_362.1832m/z	no	10.4585	9.41784	14.1602	15.8388	26.9411	19.5819	17.7839	9.98895	12.204	20.6767	45.8983	26.3021	38.7899	47.9015	49.0734	49.9634	54.1158	31.3639	20.9824	35.0467	325.754	224.515	206.557	248.848	266.456	129.039	149.392	434.692	114.15	107.097	241.527	322.12	218.264	426.746	302.209	261.106	325.523	392.692	334.026	199.565
10.16_78.9584m/z	no	23.5829	14.143	9.24688	22.2481	22.8402	9.06523	15.1416	11.8616	21.8667	13.3745	35.4513	139.6	96.545	49.5981	43.8279	227.26	294.292	75.917	48.1652	25.9456	28.3817	41.9211	83.598	29.8587	35.2879	31.1494	24.2634	37.4682	32.5849	21.9038	55.4856	94.0975	38.0246	248.443	124.666	65.4054	113.104	148.937	134.76	91.938
10.15_265.0579m/z	no	13.0519	19.305	15.0247	6.91473	10.2131	15.6921	11.7313	17.7236	12.8617	10.0646	3.68968	7.82595	2.62751	22.0886	6.00107	4.3448	10.2918	4.90406	6.199	12.1831	10.0419	2.79673	9.9907	15.2769	13.2133	16.2528	6.6691	10.4677	9.6886	9.17719	17.0694	16.2187	9.51227	46.8606	8.77126	13.2989	12.531	0	3.81841	10.9011
10.14_266.0914n	no	1324.28	769.317	824.067	932.506	940.871	918.672	1412.93	888.169	1345.59	997.76	3453.24	10350.7	11411.2	5276.74	3600.12	17714.9	19697.5	6292.36	4314.29	2910.05	2480.21	4123.98	7411.04	4516.88	2719.48	4412.98	2556.61	2903.16	2535.93	1613.33	5633.32	11217	2822.82	26853.5	10673.6	6474.75	7757.27	14705.7	10171.7	6251.19
10.13_621.2015m/z	no	157.461	410.664	250.456	38.1674	478.478	1036.45	64.3758	471.789	79.8877	355.639	317.562	438.473	234.11	331.701	408.664	327.328	293.01	371.16	254.977	410.464	263.27	163.744	121.854	122.245	195.879	162.044	234.098	195.989	148.719	272.221	220.138	110.669	383.129	169.88	224.765	244.479	215.46	158.012	511.988	199.542
10.12_553.2146m/z	no	1211.02	2951.97	1991.49	262.052	3185.71	7393.3	363.807	3458.42	551.759	2533.63	2857.59	3428.47	2100.71	2611.33	3236.98	2635.14	2876.72	2821.57	1935.66	3035.02	1930.51	1246.33	1081.91	978.578	1469.32	1392.82	2028.39	1451.27	1265.63	2188.21	1452.6	705.937	2911.71	1185	1713.86	1972.75	1912.91	1454.34	4251.52	1353.5
10.12_509.1537m/z	no	9.25084	11.6575	21.3921	8.10721	13.3264	24.6701	7.35455	16.471	7.57495	14.6183	135.598	220.473	188.016	164.865	139.534	330.832	511.795	157.185	127.817	153.862	99.3385	93.787	165.515	67.6617	76.626	139.729	75.5625	146.233	59.7722	49.4062	114.43	187.804	110.325	291.929	199.706	165.138	167.093	232.398	199.907	133.688
10.09_283.0497m/z	no	325.331	534.313	552.424	223.665	614.907	1016.63	196.385	779.708	251.517	599.335	2417.3	2411.07	2406.87	2655.14	2465.19	2288.91	2529.85	2326.59	2248.85	2464.92	1938.73	1937.57	2064.82	1792.73	2019.52	2490.03	2053.05	2347.96	1593.52	1776.01	2087.73	2276.29	2288.98	2017.4	2300.61	2328.08	2131.75	2248.43	2144.74	2023.68
10.08_536.1835n	no	84.527	127.809	155.219	92.2138	180.394	459.235	87.5204	305.519	72.7781	145.627	2156.76	2162.33	2014.56	2206.38	2154.76	2009.36	2240.48	2032.22	1919.42	2261.54	1794.36	1519.45	1817.22	1402.69	1750	1950.59	1748.36	2093.49	1224.41	1341.62	1910.32	1897.64	2056.35	1697.98	1910.49	2032.92	2018.26	1828.88	1903.75	1684.25
10.20_310.1188m/z	no	102.874	129.079	141.548	81.8922	155.229	238.594	70.7751	195.831	85.088	146.06	1222.81	1341.2	1070.61	1315.07	1307.54	1297.51	1597.19	1167.54	1005.96	1359.52	892.511	809.041	1094.47	673.69	880.858	1205.11	774.641	1430.75	535.031	663.292	999.58	1044.77	1157.19	887.951	1113.55	1162.21	1105.74	1186.01	1195.82	920.311
10.55_285.1703m/z	no	19.6895	16.5144	12.0989	10.2804	15.6061	12.8267	15.122	26.6189	11.1371	19.9941	169.549	108.522	84.01	193.415	408.704	86.7116	261.843	161.862	206.707	255.65	109.872	101.506	173.403	136.958	124.601	187.673	97.0654	158.101	84.6866	51.3538	81.7976	60.5893	79.5964	46.6175	142.194	64.2556	56.3854	93.5674	73.1007	107.504
10.35_268.1059n	no	398.847	310.731	334.68	316.868	352.205	461.217	398.359	434.397	397.943	389.273	1758.82	3531.82	5599.27	1622.95	1176.53	8513.71	8322.66	4106.79	1611.7	1028.59	1099.68	1719.56	2115.06	1302.17	848.394	1712.18	1064.89	1583.55	792.667	680.692	1945.85	4999.66	1831.82	14027.7	8893.52	4899.85	5058.38	10819.1	6981.23	5613.58
10.39_478.1183n	no	4423.73	4865.46	9454.61	1269.65	5599.29	12405.2	1720.39	6757.71	2245.84	6985.12	2269.38	3928.51	851.686	3631.48	4303.21	5123.56	4525.55	3816.19	4879.63	3561.01	699.06	464.182	499.669	845.401	793.939	569.535	836.253	726.193	540.251	346.967	403.783	443.251	392.965	376.987	423.454	447.946	431.955	687.925	595.062	493.901
10.55_514.1713m/z	no	171.898	207.62	279.12	155.196	203.792	311.057	130.334	325.072	140.606	215.183	338.775	235.83	148.456	294.604	310.957	174.293	379.943	239.152	147.494	229.348	68.2469	77.4866	56.8344	86.8544	88.8239	72.5851	59.2143	65.9692	90.2936	48.4475	51.0558	37.0163	33.2628	62.7171	69.8172	51.5166	74.465	104.603	70.5355	79.3942
10.53_332.1707m/z	no	32.342	38.6014	17.2452	36.3077	39.3815	34.1234	35.9414	39.5569	41.7447	28.9362	260.935	185.242	214.963	556.384	589.275	642.93	1338.07	430.52	1291.28	1182.45	58.1157	62.6998	93.8872	61.5846	57.133	71.5657	29.0473	41.4872	37.5043	24.8196	31.0831	54.5142	39.5151	30.8329	49.6613	34.2813	34.3662	87.3397	34.4094	50.5186
10.53_259.1419n	no	17.26	24.6042	20.2938	26.9791	16.9436	20.6848	26.791	33.1145	17.7726	28.934	228.559	109.431	147.719	164.422	115.175	186.461	278.042	171.906	283.853	286.033	56.8635	51.4313	140.505	48.5544	66.0233	48.6697	76.9227	48.0982	70.0462	34.2803	57.0504	40.133	43.4856	68.5606	98.0761	64.8141	72.0379	101.369	40.8656	75.4934
10.52_543.2337n	no	23.9994	21.1345	32.2864	34.003	36.7804	23.6728	18.9504	19.2964	25.803	25.712	143.781	272.978	271.662	256.023	683.872	334.909	863.134	297.252	98.937	391.326	325.36	177.439	539.893	290.243	258.822	124.1	42.8468	154.724	161.642	102.188	215.89	322.848	92.4817	144.278	154.47	170.846	117.701	141.138	163.675	108.674
10.51_297.1323m/z	no	106.814	134.142	187.818	108.886	161.094	229.334	129.318	232.187	91.7361	199.909	324.274	263.172	319.805	274.378	387.879	278.864	355.702	304.179	205.874	354.273	536.116	324.958	493.128	301.18	453.507	299.829	299.818	545.145	445.72	342.788	455.437	607.127	360.584	418.288	675.773	703.972	668.368	816.037	619.094	774.514
10.51_274.1580n	no	49.2039	61.9237	70.545	45.5341	60.2633	105.411	70.7024	75.8225	39.6926	63.9546	144.232	103.342	136.406	112.647	155.412	137.833	172.638	123.472	97.0313	139.738	164.755	150.384	191.67	104.032	170.023	108.219	108.442	184.599	163.977	133.019	196.559	235.987	150.473	115.136	282.853	276.845	236.13	296.378	225.956	268.944
10.50_509.2242m/z	no	2017.88	4466.73	2480.28	1527.23	2291.99	4497.98	1690.27	3406.16	1568.34	2538.85	1343.36	2256.6	1771.72	2430.68	5078.56	1894.98	1962.02	1519.86	1122.45	2041.32	737.624	2428.99	848.635	777.776	993.761	592.287	1130.15	852.362	1846.45	1558.94	705.751	662.178	1238.93	1109.03	884.93	772.149	855.254	769.907	1202.17	1055.62
10.50_469.0490n	no	1229.32	1403.49	1836.17	1528.43	1800	2138.54	1571.76	1790.56	1758.1	1214.24	1483.28	840.395	1404.39	837.958	686.534	855.953	1008.56	627.317	854.031	665.745	1407.87	2186.25	2071.4	1538.07	1658.17	1789.9	1382.53	1652.87	1851.71	1411.06	1842.34	1420.49	1760.45	1263.36	1244.34	1670.6	1563.81	1500.76	1758.24	1453.34
10.50_334.0825m/z	no	908.395	864.312	1313.56	1005.93	1348.26	1761.89	1220.05	1384.23	1243.05	912.847	1145.56	562.142	1108.96	611.926	516.467	611.804	721.892	531.055	655.591	481.087	1105.5	1672.77	1603.09	1136.39	1117.99	1431.35	1104.08	1119.81	1255.25	944.559	1390.13	1157.94	1320.2	1050.84	952.622	1320.05	1019.38	1125.49	1237.87	1084.9
10.49_523.2036m/z	no	152.957	284.231	163.935	106.975	248.807	273.272	84.3792	295.011	89.0549	267.66	409.76	829.275	244.522	327.336	568.402	748.214	331.794	412.779	195.823	549.267	254.285	344.283	287.116	215.532	218.681	238.618	91.6604	310.828	196.806	128.563	431.221	357.226	153.613	492.774	370.708	303.628	294.29	454.71	340.717	276.171
10.38_513.2193m/z	no	28.9783	46.0626	83.2089	29.1877	60.5249	85.1976	29.6699	92.508	24.2217	76.5191	165.504	85.5701	70.404	65.7268	92.4962	77.5048	74.4378	97.5953	40.47	100.449	395.836	603.393	216.615	373.761	603.569	269.103	369.599	484.764	536.206	389.296	496.909	422.962	263.945	619.44	722.914	777.355	418.163	643.531	749.724	237.213
10.49_355.1026m/z	no	209.668	195.9	393.226	91.7965	142.696	227.632	114.462	236.273	49.2868	56.7204	45.0766	44.6502	37.3592	39.744	24.4583	42.945	37.879	33.2065	24.3933	68.5887	20.07	43.0869	25.8827	26.1019	25.3016	20.7576	33.8848	30.7516	24.2281	18.5841	24.8683	33.661	19.1616	19.8327	34.468	34.7318	30.1861	25.8717	13.0211	37.6741
10.48_411.1891n	no	64.2521	50.3243	56.7051	56.481	60.4549	56.279	60.5581	60.4186	55.214	69.0351	153.524	103.931	125.788	96.772	54.9515	119.478	127.737	87.2026	77.0765	110.871	126.108	378.134	309.984	181.247	189.396	139.479	73.0921	655.263	260.322	105.686	240.23	385.339	250.942	219.172	92.2999	183.484	130.015	354.205	1297.73	83.2773
10.47_435.2180m/z	no	18.1157	22.0324	20.9858	31.1081	19.7723	24.8666	12.2969	30.1175	13.4788	13.5255	202.278	343.311	186.997	320.788	241.957	333.43	230.552	222.692	186.246	269.532	53.8149	30.7575	74.3271	65.9881	55.3081	43.3164	17.4296	78.6127	32.4341	18.9357	25.0386	58.7802	24.1855	40.9861	35.9342	42.5533	33.6668	112.074	50.4636	27.851
10.46_257.1259n	no	78.2577	75.4372	66.5372	70.6928	59.032	53.2108	80.4436	78.1826	60.9811	68.4114	568.869	287.745	448.535	412.414	698.829	647.582	968.902	393.433	942.37	920.161	182.886	132.385	259.833	131.724	138.828	125.689	101.064	152.103	80.6632	79.6535	145.444	176.299	163.645	195.379	192.759	276.668	192.903	503.425	144.449	243.341
10.46_412.1439m/z	no	180.543	138.912	129.794	116.689	464.918	218.742	188.477	444.708	171.771	531.702	189.141	100.918	136.706	91.8502	42.9667	139.59	97.1303	129.968	67.883	93.6578	56.2632	56.2795	69.9422	62.1045	66.8446	53.3595	43.6043	52.858	33.4566	33.3338	61.6823	67.6785	49.4187	43.7838	73.2033	82.4746	71.8876	84.5018	64.0864	66.826
10.46_391.1605m/z	no	104.846	116.903	119.827	50.2809	146.098	266.591	44.7249	179.305	62.5581	129.004	413.748	645.944	424.95	546.439	540.181	661.221	816.709	673.899	388.64	457.556	541.294	445.088	551.187	500.537	463.882	387.33	441.548	424.904	293.483	424.504	588.407	432.397	405.043	441.309	416.585	562.952	438.647	565.473	856.413	400.3
10.46_319.1780n	no	225.285	517.994	656.323	194.9	518.564	263.674	206.854	413.078	232.718	345.708	1731.62	1354.13	1293.16	1099.29	749.833	1541.72	1804.68	880.768	648.611	1831.23	365.226	531.788	1315.85	1013.39	456.642	649.747	182.095	992.146	565.782	201.915	1240.08	1021.28	327.959	1284.94	581.395	694.543	673.098	1009.13	723.815	283.399
10.42_173.1181m/z	no	232.561	204.483	269.172	104.127	233.188	175.956	109.435	167.908	128.698	158.962	301.026	319.932	289.937	300.737	493.724	317.958	212.427	398.265	208.193	410.538	467.699	419.129	466.225	431.403	365.555	387.858	402.073	395.395	459.878	280.573	426.269	424.991	392.254	360.622	450.324	432.461	381.921	712.275	545.535	583.329
10.42_142.0993n	no	46.1571	75.8045	90.3323	45.772	95.6257	140.91	40.4351	105.102	46.2527	88.3095	545.046	456.994	607.692	538.049	535.756	601.956	544.714	394.051	1081.73	353.173	1079.7	536.691	535.444	605.822	914.8	461.788	263.921	683.876	294.496	347.935	363.619	487.722	320.567	397.183	362.982	461.326	409.905	880.074	385.002	521.258
10.40_555.2298m/z	no	276.28	394.521	411.197	131.293	431.099	801.595	258.169	474.917	221.053	362.669	325.682	461.379	218.904	345.242	339.356	340.199	380.998	348.847	265.248	325.605	403.215	452.978	252.638	1058.13	698.49	342.826	232.403	345.516	772.693	357.176	264.463	342.913	225.049	438.229	420.712	382.382	324.73	708.192	446.317	290.447
10.40_361.1499m/z	no	343.959	511.701	492.648	616.58	446.7	732.769	511.427	579.405	368.872	372.176	590.368	527.305	426.789	624.505	667.007	608.236	617.963	386.655	356.907	648.362	414.983	355.072	361.845	239.019	180.025	351.223	192.572	376.779	207.529	158.845	441.001	266.124	238.248	443.655	369.192	289.88	384.922	312.111	324.419	428.615
10.49_345.1553m/z	no	74.7906	66.0078	72.407	69.1529	101.597	136.002	70.0583	116.38	43.122	83.5838	211.369	183.163	164.39	233.11	179.204	225.635	312.471	219.394	150.677	216.632	170.824	171.781	224.032	217.576	170.117	141.237	139.68	156.501	150.369	133.554	199.896	209.324	182.398	168.128	221.354	223.104	187.932	262.153	286.782	213.046
11.12_59.0135m/z	no	2574.45	3317.33	3045.32	506.149	3994.16	5525.74	492.966	4973.28	1242.17	4148.73	9891.66	10392	8571.43	10572.1	9888.68	10717.6	11969.2	10080.5	9232.03	10006.2	10181.1	9327.68	10740.8	8834.78	9574.77	8131.24	9008.05	11291.8	7979.43	6839.25	9302.86	9274.48	9147.29	8994.74	9042.12	9733.9	9527.53	9594.42	10354.1	8229.27
10.91_788.4664n	no	2648.95	1900.35	4499.69	573.524	1872.95	6395.24	584.745	3226.64	955.388	3278.17	5633.54	4781.59	6799.57	7463.28	6300.84	6929.21	6822.37	6563.31	4329.96	5061.51	9775.26	9698.09	9872.22	10065.6	10785.9	8809.41	11027.8	8857.64	12750.8	11203.2	8851.2	10123.2	9325.74	9551.4	10324.3	10728.8	10041.9	11624.5	10708.2	10039.1
10.92_97.1017m/z	no	24.029	52.0284	67.5434	5.78721	38.7048	73.9178	0.364348	42.601	20.5595	34.8484	90.5883	82.893	61.8867	85.3767	105.331	108.778	129.913	88.6407	66.8353	92.7765	186.103	183.085	189.254	121.284	205.367	76.7121	150.296	217.582	395.452	297.588	110.24	115.636	161.126	126.18	151.127	182.693	269.135	229.547	267.016	138.492
11.03_647.3273m/z	no	920.432	743.436	914.532	831.828	812.164	865.259	869.551	969.739	803.708	860.274	898.911	889.182	877.599	842.541	860.798	976.504	943.849	809.583	437.232	881.884	538.678	623.616	779.141	773.448	456.365	458.766	436.125	781.118	682.028	407.993	752.553	793.01	544.23	857.931	768.822	868.497	823.051	823.914	779.156	628.353
11.03_628.3375n	no	1199.84	1007.62	1255.78	849.765	1168.19	1292.22	963.343	1347.26	911.372	1310.31	1044.13	930.993	783.263	825.308	992.893	1046.52	979.806	742.141	358.631	903.858	399.489	469.486	742.044	611.836	357.008	338.716	286.495	649.745	538.348	303.86	645.07	787.132	448.663	734.358	596.76	732.232	660.911	803.209	648.105	470.2
11.03_580.3599n	no	14738.9	11382.2	15592.1	10249.3	13515.2	15459.6	11409.7	16538.2	11283.4	15165.1	12238.9	12006.3	10381.1	10069.9	11766	12990.5	12305.5	9172.25	3963.41	12559.8	4254.87	6039.41	8967.65	8161.03	3533.68	3454.48	3494.07	8623.36	6681.93	3394.66	8623.76	9963.56	5138.98	10550.9	8063.85	9997.59	8675.94	10418.5	8393.2	5974.67
11.03_596.3231n	no	4323.7	3530.96	4851.07	2897.99	4125.94	4636.51	3160.87	5175.91	3032.39	4538.49	3868.04	3553.2	2981.73	2888.92	3611.26	4077.99	3931.93	2708.1	1073.74	3805.99	1248.54	1724.21	2702	2406.57	1050.65	1063.16	965.745	2860.64	1843.29	915.3	2685.69	2967.45	1458.86	3441.78	2407.07	3046.68	2512.53	3146.73	2594.01	1810.16
11.03_534.2226n	no	949.856	880.457	1077	559.351	902.113	1002.1	601.79	1051.41	737.653	975.734	1109.43	1022.73	900.073	916.122	1066.87	1169.64	1126.99	898.354	736.026	1131.92	803.144	881.826	933.396	926.482	755.954	739.364	727.416	1082.29	834.516	745.545	916.625	990.401	825.749	1041.87	923.309	978.669	1045.9	947.102	1016.04	885.775
11.03_487.1426m/z	no	1127	972.725	1159.18	965.001	1076.85	1240.51	1100.6	1237.42	995.358	1202.76	1296.66	1223.77	1147.16	1087.07	1201.66	1266.88	1199.75	1035.87	692.213	1176.61	856.791	992.192	1157.32	1099.66	791.827	769.775	696.634	1263.72	943.885	704.882	1196.63	1197.37	982.731	1320.23	1175.78	1272.16	1325.6	1323.7	1272.82	1079.61
11.03_479.1549m/z	no	2137.83	1911.27	2476.64	1696.52	2070.07	2398.21	1798.58	2435.58	1942.2	2287.68	2299.37	2245.49	1936.18	1917.1	2240.21	2476.26	2445.1	2008.29	1326.41	2366.66	1620.76	1689.45	2123.98	1927.92	1516.4	1379.62	1397.15	2196.22	1881.67	1324.82	2058.04	2083.51	1756.42	2266.23	2017.57	2287.16	2249.09	2387.72	2111.69	1931.22
11.03_440.2386n	no	6123.9	5206.46	6160.14	5566.14	5975.89	5920.05	5735.68	6083.61	5981.99	6318.5	5843.78	5823.19	5539.39	5624.53	5679.21	5866.35	5564.69	5677.24	4428.16	6043.42	4727.02	4978.46	5399.8	5694.02	4272.3	4155.75	4262.08	5494.57	5298.33	4205.78	5552.51	5821.11	4899.25	5636.92	5501.62	5761.61	5544.65	5666.89	5639.52	5102.63
11.03_449.2355m/z	no	976.677	695.719	1005.69	677.546	929.556	984.397	788.684	1054.2	751.083	1001.95	1026.62	960.533	813.084	811.407	884.179	1088.28	1082.85	784.336	382.136	1005.62	444.175	579.498	778.23	679.609	379.694	366.887	387.048	878.971	602.032	308.847	777.212	783.919	542.935	969.133	794.291	905.161	826.113	942.593	793.742	593.458
11.03_428.1831n	no	14166.8	11982.4	15528	10764	12936.2	16719.4	11505.2	15580.5	12289.3	14781.6	16418.8	15596.6	16716.4	15913.5	16902.3	17642.7	17038.2	16344.9	12026.9	16274.6	14140.4	14847.5	16434.1	15792.8	12674.8	13007.6	12703.6	17192.6	15038.7	12569	17368	17485.9	15104.5	18398	17225.5	19439.3	18529.8	19194.9	18080.2	17351.2
11.03_664.3111n	no	1335.32	1174.63	1440.78	1142.78	1289.97	1416.78	1183.82	1447.19	1224.44	1450.55	1439.2	1439.86	1292.1	1134.64	1432.72	1419.27	1307.72	1186.64	791.301	1288.53	843.207	948.741	1240.56	1217.28	736.756	743.286	683.392	1314.78	1032.31	690.591	1167.21	1208.25	930.886	1348.65	1099.83	1286.6	1118.43	1172.25	1222.61	1044.21
11.03_442.2561n	no	5176.13	4674.61	6663.01	3669.41	5252.74	6296.01	3961.51	6544.46	3933.51	6036.29	5462.88	5333.71	4309.55	3982.05	5209.17	6363.63	5833.75	3878.8	1583.56	5669.3	1892.43	2520.43	4024.38	3220.2	1560.54	1541.9	1493.33	4278.84	2860.53	1428.13	4067.87	4361.42	2344.99	5532.08	3471.85	5021.32	4404.3	5326.93	4379.16	3198.68
11.03_402.1814m/z	no	1448.53	1380.76	1688.25	1225.61	1433.65	1566.19	1360.46	1485.99	1300.6	1416.3	1650.62	1619.47	1322.13	1239.72	1516.88	1758.99	1653.05	1490.23	779.549	1455.37	1161.65	1184.79	1529.63	1402.22	1014.73	877.775	982.47	1964.67	1328.07	979.037	1443.07	1471.98	1376.28	1889.36	1494.66	2185.47	2071.77	2033.2	2034.35	1620.2
11.03_416.2613n	no	10633	9344.73	14859.8	5411.66	10016.9	13983.5	6571.54	15551.1	6296.26	12692.5	10000.3	9450.15	7465.88	6801.77	9251.5	12644.1	11087.1	6388.87	2187.51	9984.34	3068.48	3814.13	6236.45	5204.6	2236.31	2303.36	2106.87	7194.65	4302.72	2195.24	6633.61	7417.51	4070.97	10416.7	6373.27	10813.5	8118.3	11766.7	8244.24	6700.98
11.03_412.2436n	no	30945.9	24694.5	33762.4	22066.8	28897	33167.2	24040.3	35220.6	24308.9	32855	26903.2	26412.2	23838	22780	26284.8	29327.1	27442.1	21584.1	10965.7	27401.2	11811.4	15014.1	21030.8	18813.9	9949.99	10127.9	10047.9	20601.7	16123.5	9660.59	21085.8	23451.2	13509.2	24798.3	19564.6	24174.2	21825.9	25769.6	21099	16560.9
11.03_379.2300m/z	no	4108.24	3669.7	5905.53	2203.08	3780.29	5281.84	2447.28	6061.17	2428.4	5000.8	3250.85	2966.54	2283.09	2171.12	2951.75	4014.36	3444.24	1964.97	683.84	3164.38	742.377	1145.86	1871.4	1502	588.521	618.006	592.939	2075.45	1533.83	490.076	1905.42	2131.05	850.853	2725.88	1603.74	2387.45	1790.75	2620.28	1859.57	1218.64
11.03_371.2438m/z	no	5250.41	6317.85	7517.35	3473.6	6316.34	6376.87	3378.49	7458.4	3564.68	6246.05	4776.95	5156.35	3276.4	3166.11	4966.89	6166.81	5677.2	3034.49	1036.72	5273.84	1147.33	1683.7	3139.91	2379.65	997.998	880.513	947.637	3399.95	2391.81	1008.61	2912.79	3163.11	1371.15	3777.86	2469.02	3505.38	3460.97	4033.28	3268.94	1823.74
11.03_322.1247n	no	1662.19	1313.94	1719.23	1480.43	1554.99	1632.45	1706.46	1459	1539.5	1554.73	1694.73	1619.71	1429.4	1417.17	1512.3	1564.83	1549.15	1519.27	1096.74	1470.08	1225.16	1246.46	1533.29	1547.41	1168.99	1116.88	1117.5	1643.4	1281.07	1111.47	1497.44	1540.97	1458.26	1679.03	1563.19	1766.02	1552.33	1619.13	1633.07	1566.47
11.03_308.1098n	no	3136.49	2462.86	3193.71	2461.26	2852.79	3146.03	2641.13	3230.58	2616.78	3248.81	3011.52	2905.53	2821.05	2605.27	2846.98	3089.28	2807.58	2617.43	1576.6	2851.77	1832.13	2214.67	2418.25	2398.17	1568.71	1565.82	1491.12	2625.23	1969.16	1405.52	2645.71	2754.07	2012.22	3031.84	2598.83	3071.92	2699.09	2837.02	2721.45	2441.24
11.03_268.0921n	no	839.36	1173.59	1120.09	936.267	1075.96	920.464	870.782	944.565	848.843	1040.42	1687.23	1272.13	1492.37	1148.94	1469.12	1532.47	1522.47	1190.32	1299.48	1540.9	912.335	1167.16	1032.83	814.943	807.875	1206.22	768.895	1318.16	687.123	756.033	1376.4	1133.62	1113.14	1432.11	1119.86	1090.16	1191.61	952.076	1058.09	1226.12
11.03_251.1049m/z	no	240.827	230.945	292.272	300.868	289.08	306.375	317.018	255.326	271.812	251.14	373.289	363.264	276.423	280.983	321.329	265.393	283.596	281.481	271.967	241.37	263.001	295.492	258.895	330.633	215.798	289.088	262.39	422.889	253.101	373.198	206.588	263.794	319.562	271.2	224.734	248.884	229.927	209.521	245.952	233.457
11.03_230.1324n	no	26275.3	22422.8	30023.1	19578.6	26301.5	28696.2	20423.7	29408.3	20932.5	28139.5	24474.2	24772.9	20427	20758.3	24615.6	27512.6	25839.4	19152.1	10817.6	26078.2	12237.8	14969.8	19908.4	18198.3	10683.6	10683.4	10231	21202.1	16417.8	10429.4	19397.5	20951.2	13819.3	23249.8	17995.4	21772.4	20593	22742.2	20469.7	15456.4
11.03_419.2208m/z	no	1055.06	870.17	1270.47	666.399	1022.76	1208.25	800.988	1295.53	731.558	1185.7	871.346	841.868	703.608	691.229	850.744	918.37	885.097	630.525	315.23	895.76	331.978	438.913	586.104	611.409	279.772	312.54	250.322	641.69	452.022	283.791	629.041	668.902	379.125	746.645	584.53	783.757	656.565	815.602	593.453	459.602
11.03_186.1431n	no	19029.8	14293.3	25546.5	8841.05	17831.2	22062.6	9886.79	25935.2	9737.05	21826.4	13685.1	13725.2	9068.06	8258.78	13008.9	16751	15493.3	7577.03	1871.71	13535.8	1822.55	3645.59	6804.31	5316.35	1499.16	1485.69	1534	7416.57	4424.41	1371.36	6751.41	8561.02	2588.07	9719.25	5717.05	8293.68	7015.85	8867.34	6665.1	3413.16
11.03_804.4315n	no	3415.13	2703.64	3568.43	2493.35	3205.16	3535.07	2668.26	3772.59	2616.56	3379.5	2917.49	2818.7	2316.14	2361.55	2667.28	3052.87	2898.21	2146.23	898.461	2830.19	970.76	1344.28	2097.78	1837.39	872.01	829.406	792.879	2098.79	1527.75	737.657	2078.05	2313.06	1170.65	2527	1904.1	2379.94	1965.35	2408.08	2051.13	1411.28
11.03_996.5741n	no	3705.67	2821.02	3669.57	2675.2	3389.88	3656.73	3003.76	4005.9	2861.54	3754.85	2845.61	2773.95	2432.07	2392.62	2869.3	2993.9	2760.92	2195.68	866.404	2890.83	905.014	1387.85	2159.12	1875.49	878.087	785.131	759.856	1905.88	1618.55	760.498	1931.97	2261.63	1082.09	2260.95	1773.46	2199.14	1906.77	2348.01	1948.67	1238.2
11.11_303.2172m/z	no	86.6746	80.0752	73.3609	100.05	75.7777	170.42	62.0763	135.253	59.8593	101.329	209.477	283.031	224.965	327.432	390.16	319.22	353.188	235.456	228.932	333.296	592.683	880.184	662.788	943.464	473.066	645.837	695.593	629.704	867.634	337.998	697.706	584.684	451.474	938.941	586.355	695.375	667.813	864.879	832.161	547.593
11.10_599.3180m/z	no	509.599	273.338	516.721	194.067	352.632	685.692	200.031	721.921	277.926	565.779	673.568	682.644	729.115	632.486	674.621	885.514	803.186	631.906	389.082	617.999	531.863	487.381	590.199	570.856	314.779	417.263	340.835	709.646	353.465	285.712	732.162	720.331	567.636	997.449	759.986	1148.97	837.449	1217.35	891.759	886.049
11.10_491.3822n	no	1194.18	1395.43	1258.26	241.134	1689.34	1849.88	321.72	1742.41	601.181	1494.13	2686.82	2992.64	2478.38	2818.19	2813.96	2964.55	3298.82	2726.39	2691.39	2993.65	2766.81	2555.03	3021.55	2660.87	2651.27	2592.49	2564.07	3172.95	2574.18	1875.11	2686.83	2538.66	2638.21	2419.51	2459.24	2462.37	2702.57	2565.25	2854.18	2294.98
11.09_229.1441m/z	no	11441.9	9396.15	15341.7	6822.04	10563.9	15986.1	8034.36	15878.4	8432.05	12827.7	18325.5	21703.2	17689.2	18670.7	19147.6	22914.9	22770.4	15512.3	9565.78	18711.3	13397.9	15744.5	19849.2	18075.6	12859.7	12731.4	12626.4	20547	14780.1	11748.3	19454.2	21724.9	18456.4	23560.1	17245.4	20976	20242.4	21636.7	20205.7	16878.1
11.09_103.0548m/z	no	178.556	371.664	478.034	82.6686	190.433	171.222	65.5846	198.334	36.7979	103.848	221.751	189.055	84.1172	138.592	238.61	212.019	203.47	120.74	78.2122	194.383	71.0665	125.287	80.3397	67.6649	64.8831	37.0472	57.2779	149.198	200.175	45.3329	52.7166	54.7751	68.0598	64.2265	70.0011	42.1136	116.732	58.613	89.6733	58.73
11.08_444.2682n	no	951.858	855.157	1148.9	791.193	922.907	1206.63	961.69	1227.69	872.278	1075.2	1130.14	1088.43	1019.87	879.189	999.98	1221.33	1185.47	1065.93	534.07	1101.39	691.922	726.558	1050.13	912.202	553.745	575.446	506.1	1079.04	840.04	502.091	1106.66	1063.48	897.705	1418.47	1154.21	1622.89	1418.81	1705.13	1383.71	1410.32
11.08_276.1534n	no	2278.42	1751.42	2359.67	1173.24	1298.11	2536.9	2037.65	2943.37	1845.43	2031	2196.48	1748.61	2366.06	1587.99	1806.65	2549.14	2241.76	2233.92	1169.75	2057.94	1534.21	1384.7	1629.8	1480.58	1013.8	1101.93	1045.96	2156.33	956.897	881.964	2478.21	2286.79	1986.14	3312.25	2732.88	4075.73	3250.5	3866.05	3266.83	3508.88
11.08_255.1211m/z	no	9774.47	7469.38	10095	6646.04	7747.5	10971.2	8492.21	10241.2	8589.77	9946.51	9458.75	8989.75	10204.6	9293.02	9676.18	10071.1	9631.34	9807.76	6925.08	9066.65	9701.74	9791.11	10769.1	10693.2	8603.35	8422.92	9205.43	10259.4	10038.7	8753.9	10908.3	11403.2	10602.9	12303.1	11303.9	13221.7	12000.2	13329	12214	12325.9
11.08_231.1406m/z	no	2263.68	1770.9	2605.27	849.471	1196.88	3004.3	1950.01	3343.95	1616.47	2280.22	2883.38	2168.16	2879.46	1787.94	2260.3	3497.56	2952.8	2658.25	1170.41	2551.77	1565.11	1481.04	1803.11	1637.95	975.486	1039.53	995.281	2680.39	910.881	798.102	3044.98	2814.81	2264.95	4708.64	3431.92	5895.96	4533.06	5223.76	4297.07	4528.08
11.06_265.1475m/z	no	7803.1	8225.9	8764.31	5090.3	5475.92	6042.43	6417.47	8048.61	5130.8	10246.6	9984.61	5986.95	7200.37	6176.95	6775.39	8130.37	7617.89	6447.9	4464.93	5472.59	4576.99	6454.22	5678.02	4775.18	9036.86	8679.07	5516.03	7317.57	4755.07	4903.99	5943.85	5564.92	4870.42	7690.88	6086.81	6455.48	5008.17	10592.9	6718.91	6675.57
11.03_810.4487n	no	7257.92	5559.48	7494.97	5211.07	6684.02	7392.9	5860.98	8034.1	5611.04	7460.3	5718.36	5884.35	4963.5	4916.29	5701.33	6192.56	5765.26	4619.53	1936.51	6101.6	2019.38	2882.88	4397.76	3973.85	1775.64	1631.11	1719.39	4229.99	3373.69	1662.03	4285.76	4910.02	2397.1	4910.96	3938.01	4896.6	4195.64	5061.08	4234.63	2864.47
11.06_85.0289m/z	no	41.7976	97.9223	93.0361	81.8409	90.6843	72.4049	38.0417	86.3715	57.5663	65.4946	113.774	146.307	69.6729	98.6113	142.204	155.621	184.772	122.387	92.4899	137.924	132.548	132.419	164.09	91.2078	140.777	71.3553	121.384	196.258	189.27	163.329	134.926	99.7979	152.288	106.322	108.476	119.762	207.99	117.56	196.403	124.641
11.05_607.2222m/z	no	2669.95	2428.87	2885.78	1742.86	2579.46	3368.93	1904.31	3090.78	2158.29	3107.04	3580.73	3424.19	3577.72	3518.79	3445.35	3582.39	3591.87	3499.84	2936.14	3425.56	3225.28	3408.43	3508.02	3537.33	2865.93	3090.98	2991.96	3562.97	3110.29	2654.59	3611.41	3607.7	3337.94	3985.79	3677.52	3905.57	3724.78	3995.41	3651.77	3808.09
11.05_576.2191n	no	2220.07	2017.07	2103.23	1525.67	2089.54	2161.31	1406.64	2117.88	1960.55	2222.16	2220.84	2128.26	2345.89	2358.31	2038.18	2221.68	2166.17	2318.12	2523.53	2345.55	2457.8	2130.1	2273.92	2349.73	2315.34	2363.64	2328.06	2178.35	2182.54	2212.55	2190.71	2224.51	2287.29	2118.22	2279.01	2129.38	2145.62	2087.53	2141.51	2134.34
11.05_545.2755m/z	no	15.6502	8.8795	7.49845	10.0554	12.2458	13.2326	11.0094	12.7715	11.3845	6.08138	18.8265	15.1161	10.9045	18.608	14.4485	14.2309	24.2659	12.8749	15.7574	15.4996	9.68311	3.40299	14.6234	15.4756	11.7944	15.0518	4.72236	21.2191	7.83157	3.02223	11.7958	15.5819	12.3929	6.70104	16.5602	20.259	6.20518	9.38372	15.7698	7.66536
11.05_540.1907m/z	no	2023.23	1868.1	2146.08	1717.58	1994.18	2028.43	1611.73	1937.04	1887.83	1909.27	2240.86	2278.37	2127.26	2100.92	2325.97	2218.46	2223.37	2194.24	1962.91	2373.35	2104.96	2167.05	2258.86	2143.85	1966.47	1921.51	1888.8	2379.34	2127.1	1988.08	2368.17	2312.61	2345.6	2419.54	2349.34	2423.7	2520.88	2374.56	2542.18	2469.21
11.05_529.2011m/z	no	1274.33	1246.97	1147.55	1246.32	1149.48	1161.17	1395.79	1208.07	1450.7	1398.12	1412.42	1328.4	1488.99	1502.55	1301.27	1379.92	1316.72	1524.8	1718.28	1402.73	1730.34	1721.75	1612.21	1714.09	1672.67	1660.45	1673.49	1605.49	1657.07	1620.14	1586.38	1505.66	1690.21	1371.84	1677.79	1529.36	1733.22	1291.57	1589.13	1673.93
11.05_523.1851m/z	no	1372.24	1192.39	1369.49	1267.62	1254.62	1419.25	1362	1205.07	1379.65	1341.31	1512	1551.09	1498.91	1454.62	1507.77	1484.32	1468.1	1557.03	1268.6	1379.21	1402.8	1502.04	1521.85	1624.32	1329.99	1311.54	1344.24	1813.75	1511.59	1292.08	1513.33	1517.74	1722.71	1610.85	1580.03	1678.47	1669.98	1595.67	1700.68	1647.28
11.05_253.1054m/z	no	15530.4	13835	15321.5	14780.8	15222.5	14860	15061.7	15385.4	15280	15438.9	13594.6	14633.9	13940.5	14732.1	14577.1	14526.7	13807.5	13992.6	12635.1	14854	13518.5	13832.5	14627.8	15431.4	13380.9	12698.7	13888	13117.4	15184.4	13114.1	13885.8	14877.9	13075.6	13003.7	14099.7	13424.4	13898.4	13255.6	13687.2	12589.1
11.04_688.3398n	no	1705.89	1553.79	1593.83	1594.27	1584.49	1689.78	1739.32	1852.43	1689.62	1652.69	1918.98	1717.44	1829.88	1806.96	1725.81	1856.92	1729.9	1695.17	1418.55	1838.87	1578.74	1645.66	1677.23	1804	1267.96	1320.6	1281.39	1681.43	1521.9	1160.99	1715.78	1827.09	1505.49	1740.86	1709.28	1827.23	1727.95	1627.65	1672.78	1577.95
11.04_313.2012m/z	no	25.2591	31.3513	45.6884	35.4013	59.4903	73.437	60.2118	57.3404	39.2791	42.6476	322.56	319.774	279.419	261.373	391.273	409.622	332.542	398.936	205.13	309.603	1368.94	748.88	912.066	528.9	1177.4	568.471	441.447	750.006	603.441	565.436	431.119	625.841	712.439	464.083	414.796	820.425	466.94	1029.02	618.969	1131.99
11.04_273.1322m/z	no	5176.64	4729.36	5359.32	5169.17	5172.28	4953.67	4766.48	5117.18	4992.18	5183.79	5281.92	5234.59	4633.11	4723.45	5324.84	5244.8	5151.73	4627.9	3517.78	5368.55	3637.07	4250	4779.93	4518.62	3365.43	3148.74	3249.61	5222.53	4363.38	3346.65	4708.26	4897.38	4088.6	4961.3	4597.99	5057.08	4901.02	4562.81	4902.93	4330.1
11.05_651.2246m/z	no	1279.06	1204.49	1338.47	920.452	1237.71	1477.36	1091.03	1423.92	1197.02	1295.08	1559.48	1430.53	1623.83	1444.38	1551.74	1613.09	1531.61	1600.09	1235.2	1492.26	1501.9	1484.04	1562.25	1640.32	1285.37	1379.52	1211.16	1793.29	1454.58	1261.97	1766.33	1672.66	1523.31	1864.62	1797	1948.21	1860.74	1962.25	1875.7	1843.87
10.92_95.0860m/z	no	36.9807	77.2909	101.321	12.934	65.6274	69.5113	2.67553	51.886	20.9631	48.1973	105.842	117.588	80.8514	105.477	162.062	173.669	175.151	144.534	84.58	129.153	219.205	194.475	221.483	139.604	304.458	115.844	199.772	288.088	475.339	340.507	166.609	160.557	208.031	144.427	199.87	234.752	345.066	315.379	363.824	194.298
11.03_186.1254n	no	308779	278208	357799	234990	318511	342286	243151	362940	247250	341746	288155	291592	245444	243405	295403	328799	314796	228641	120813	310163	131162	164021	232742	202258	114947	111056	114136	234377	192035	112214	222446	244531	142399	259769	200956	243779	230956	257780	227480	160298
11.03_109.1017m/z	no	187.369	233.784	284.245	177.518	264.413	195.029	120.752	233.863	147.289	213.503	164.969	208.167	109.838	101.146	207.295	247.106	232.201	146.103	67.2087	219.567	82.1905	88.9638	132.141	76.9968	61.548	39.3256	44.6484	171.112	145.109	75.5533	123.343	116.298	94.5492	136.338	107.414	144.693	178.289	148.139	171.814	84.5312
10.96_429.1839m/z	no	1719.88	1489.76	2369.03	1047.1	1672.67	2397.57	990.583	1815.61	1393.13	2060.5	3245.56	3288.59	3380.52	2778.57	3909.58	3739.39	3642.67	2833.34	2260.54	2868.71	3469.41	4028.41	4190.2	4224.38	3093.2	3476.41	3298.36	4888.6	4321.27	3553.47	4234.84	4101.64	4158.2	5370.14	4256.9	5083.88	4892.55	5833.46	5071.39	4674.43
10.95_616.3208n	no	250.836	228.069	452.068	127.104	251.761	409.424	148.928	317.689	151.928	342.013	763.956	710.643	644.593	615.209	803.901	890.013	864.514	516.467	396.5	623.087	715.156	926.678	928.519	1086.05	704.99	724.562	724.764	1040.61	1092	731.561	974.765	934.258	734.125	1235.81	1010	1074.94	1076.48	1257.91	1177.5	993.034
10.95_385.1424m/z	no	3704.98	3420.41	3537.7	3131.16	4407.24	4845.76	3159.83	3499.46	3636.19	3788.61	5607.05	5525.58	4581.12	5140.67	5060.61	4862.75	4983.89	4779.17	4271.26	5378.01	4274.85	4621.47	4617.2	5760.83	4021.34	4760.15	3932.69	6573.04	4604.34	3775.48	4450.68	4023.01	4995.76	5475.77	4788.83	5055.39	4409.13	4752.52	5230.58	4598.34
10.95_245.1384m/z	no	163.529	137.5	193.749	133.181	170.763	198.047	129.241	170.302	145.605	215.114	449.208	343.851	391.749	303.933	470.28	435.913	498.921	345.687	383.677	294.035	361.257	547.423	408.685	380.392	281.47	414.904	337.238	621.101	299.967	377.261	698.949	451.267	631.787	944.956	604.717	746.059	604.488	632.384	630.169	716.067
10.93_333.0989m/z	no	456.602	359.62	556.402	119.451	381.211	649.284	137.171	470.805	262.202	466.574	630.461	568.492	679.068	571.351	726.367	708.484	648.797	610.312	577.536	582.46	636.334	756.028	689.803	695.275	617.253	634.551	741.506	717.775	708.463	651.954	735	732.76	660.923	827.597	633.335	801.075	727.4	859.182	767.923	742.44
10.92_996.5738n	no	1093.57	737.722	1720.86	459.864	828.816	2489.9	414.329	1252.01	480.788	1318.17	2246.28	1798.87	2628.1	2987.18	2428.2	2670.33	2620.44	2533.5	1644.41	1947.06	3776.54	3805.99	3789.54	3683.41	4131.15	3411.3	4409.19	3269.57	4976.62	4385.55	3480.12	3712.06	3532.32	3777.16	4056.14	4149.48	3803.82	4403.16	4046.39	3905.59
10.92_1012.5385n	no	831.083	630.743	1270.53	489.016	568.46	1908.53	423.346	950.176	424.695	1011.5	1575.59	1372.05	1988.06	2182.74	1842.83	2020.86	1943.91	1921.04	1241.61	1478.51	2903.31	2847.91	2807.28	2875.89	3087.33	2627.32	3178.41	2625.74	3651.48	3223.7	2626.24	2875.15	2599.3	2757.46	2956.01	3010.17	2744.89	3376.29	3017.29	2950.5
10.92_822.4422n	no	905.219	620.054	1404.11	280.155	626.918	1931.11	397.861	1017.59	369.718	1154.73	1908.64	1565.57	2272.41	2538.02	2155.96	2223.24	2177.52	2173.99	1327.38	1545.37	3360.62	3228.3	3406.85	3343.31	3657.94	2812.24	3846.99	3004.21	4346.99	3803.36	2909	3465.23	3034.64	3248.24	3414.23	3680.86	3534.66	3989.72	3768.14	3407.17
10.92_580.3598n	no	3578.61	2580.95	6030.35	175.529	2784.8	8597.46	156.241	4378.44	1271	4416.66	7562.52	6559.39	9323.73	10264.2	8559.94	9377.78	9224.77	9155.35	5757.98	6557.24	13700.6	13923.9	14008.9	14301.4	14865.5	12146.8	16071.9	12386.1	17959.7	15457.7	12285.4	14357	12591.9	13646.2	14673.2	15220.9	14190.9	16930.4	15490.4	13777.8
10.92_596.3248n	no	850.453	566.211	1402.68	76.9325	634.107	2079.93	115.487	1020.36	311.143	993.087	1936.87	1697.38	2360.22	2567.09	2188.87	2357.79	2356.35	2204.06	1286.66	1683.57	3648.3	3770.78	3828.87	3998.83	4198.11	3121.48	4334.75	3365.49	5228.21	4208.42	3355.39	3964.52	3310.67	3756.45	3945.85	4347.75	3937.09	4795.93	4444.16	3846.85
10.97_156.1149n	no	3464.19	6067.1	6719.16	3417.36	4713.21	4856.38	2878.36	4915.78	3118.46	4868.83	15137.9	11714.4	11989	7552.51	16623.8	17340.3	16136.7	7858.28	8782.72	13148.9	8129.35	11794.2	10602.4	8430.75	6453.56	10315.2	6814.26	17300.8	9068.82	6826.67	15838.6	11288.3	10055.2	22098.8	11562.9	13781.9	16033.1	14692.6	14422.7	13803.4
10.92_530.2080n	no	1707.55	1388.63	1742.21	405.406	1533.33	1581.6	222.886	1490.28	1311.03	1645.71	1458.44	1247.8	1414.95	1468.11	1527.79	1413	1362.04	1515.17	1616.53	1430.56	1275.27	1270.4	1245.42	1360.33	1329.18	1400.15	1334.88	1201.07	1274.35	1462.1	1219.42	1304.46	1409.95	1370.75	1195.99	1317.99	1164.01	1466.6	1209.7	1113.39
10.92_440.2386n	no	4475.94	3604.61	5464.95	672.431	3971.51	5958.35	347.186	4605.54	2592.18	4592.65	5674.31	4842.56	5897.61	6365.9	5700.69	5821.28	6081.37	5943.72	5247.23	5320.56	6820.89	6510.2	6956.62	6634.38	6810.6	6577.05	7045.72	6249.18	7941.76	7338.06	6436.75	6913.97	6535.53	6419.84	6602.41	6651.43	6607.01	7495.04	7065.26	6364
10.92_442.2525n	no	382.394	288.493	721.589	70.033	280.182	1073.1	69.2961	517.536	187.748	516.495	1003.8	965.446	1183.19	1241.21	1172.48	1278.27	1353.09	1061.16	694.533	891.471	2119.76	2151.28	2453.3	2592.42	2317.43	1629.54	2462.69	2079.62	4365.39	2889.29	1772.99	2312.88	1902.04	2143.98	2320.57	2550.87	2641.98	3579.29	3070.95	2167.04
10.92_420.1966n	no	2351.5	2216	3500.85	616.998	2516.32	3852.01	470.235	2597.59	1514.99	2728.38	3838.61	3826.72	4072.98	4100.45	4549.1	4700.46	4681.4	4155.78	3512.36	3834.2	4983.18	5132.94	5220.39	4917.74	5183.62	4576.81	5083.49	5436.69	6168.65	6145.48	4834.93	4810.8	5066.88	4831.09	4943.12	5201.08	5418.01	5712.97	5957.44	4980.87
10.92_394.2332n	no	8527.87	6335.84	12879.5	588.988	6955.8	17576.8	245.365	9707.54	3874.08	9752.7	15324.1	13453.7	18213.7	19996.3	17580.7	18508.3	18238.8	17802.1	12083.3	13666.8	26336.4	27051.3	27751.2	28159.5	28940.6	23416.9	30832.3	24254.4	36378.4	30736.8	23854.1	27769.4	24885.9	26342.1	28535.9	29806	28175.3	33904.7	30950	27287.6
10.92_308.1096n	no	895.886	644.667	1159.62	494.53	721.855	1299.92	405.379	864.735	599.078	986.056	1336.75	1105.72	1493.48	1467.01	1489.51	1558.36	1430.33	1410	1173.02	1095.68	1759.76	1901.94	1954.63	2151.67	1917.91	1712.28	2043.7	1715.84	2770.67	2082.21	1738.82	1954.7	1785.91	2153.7	1977.33	2288.5	1976.72	2761.44	2221.91	1962.01
10.92_292.1500n	no	2390.3	2045.72	3023.91	1038.8	2114.18	3411.44	771.335	2578.11	1676.46	2598.44	3333.05	3178.69	3498.67	3635.05	3772.12	3867.66	3955.16	3583.08	2954.6	3285.45	4135.74	4333.21	4371.69	4022.25	4250.25	4005.82	4480.45	4198.26	5010.93	4979.44	3953.19	4331.57	4144.29	4245.64	4197.64	4392.89	4455.86	4740.49	4678.53	4278.01
10.92_230.1325n	no	4427.66	3673.68	6427.4	771.752	3788.57	8265.57	506.238	5091.49	2433.45	5405.95	7964.55	7308.78	9387.22	9873.15	9281.85	9912.66	9698.01	8868.46	6433.19	7592.43	13716	14019.8	15075.5	16082.8	15243.3	11666.4	15978.4	13593.4	23860.7	16898.9	12094.3	14519.9	12603.2	14034.5	14942.3	16703.4	16116.5	20725.4	17719.6	14452.6
10.92_186.1256n	no	104169	86735.2	158187	27284.8	94946.9	204556	21846.7	114969	62882	119692	184685	168479	215134	232765	214832	227972	229896	209783	148067	166902	317109	326444	337174	336928	348613	272475	358689	318037	490993	388026	287049	336472	298801	328633	342939	367443	364925	428043	398068	329384
10.92_125.0972m/z	no	211.905	213.408	278.656	49.9558	175.485	378.758	34.7674	240.301	119.195	230.376	377.977	347.715	430.489	448.872	425.184	464.049	462.223	392.382	281.114	335.093	682.319	664.547	710.776	662.947	778.739	500.907	735.412	745.968	1322.6	917.22	562.909	655.245	614.333	639.371	739.686	757.971	886.782	1020.68	965.782	688.074
10.92_105.0166m/z	no	8059.22	22176.7	12630	17199.2	17788.8	7644.29	7011.05	9156.28	10180.1	8469.37	9598.94	12226.5	7169.51	7625.69	12673	12875	15690.8	10635.7	10742.1	14869.3	10912.7	10038.5	11039.1	6893.49	14397.7	6793.83	9097.44	18932.7	20419.7	19451.6	8688.81	7453.42	11771.5	6927.19	8505.66	8394.61	17858.2	9282.66	17061.9	9177.18
10.92_479.1566m/z	no	666.822	647.765	804.636	280.717	668.419	949.449	208.352	710.913	504.879	693.285	914.428	903.032	948.53	995.765	1059.31	1057.52	1057.67	1023.63	826.637	923.648	1259.65	1224.86	1257.62	1249.99	1294.87	1138.31	1401.14	1225	1676.61	1470.2	1127.62	1214.84	1152.45	1305.22	1277.42	1328.61	1362.19	1601.09	1525.4	1254.56
11.03_111.1177m/z	no	115.907	150.411	179.242	105.778	158.304	136.358	93.3722	168.625	97.8926	128.566	116.39	129.305	98.0994	80.4919	135.231	151.876	148.853	87.2956	52.5002	162.391	39.1472	45.7934	93.3411	64.2761	36.7113	35.2154	41.2782	105.083	81.4876	41.7341	83.708	88.7833	53.4955	85.8276	62.8655	97.9084	105.207	85.2539	96.3392	51.6135
10.97_200.1046n	no	13217.9	19752.9	22179.9	12998	16405.7	16754.7	11284.9	16788.9	12042.4	16873.3	44019.3	35737.4	35458.5	24170.1	47809.3	49404.9	46349.7	25232.5	27655.2	38550.9	25660.3	35311.3	32000.9	26559.4	20855.6	31910.9	22112.5	48672.5	27687.2	22429.3	45407.2	33256.8	31076.8	59919.5	34477.1	39736.3	45308.4	42220.9	41444.8	39876.5
10.97_287.1115m/z	no	218.016	390.987	453.7	176.538	324.971	304.129	179.612	285.403	184.252	325.809	1098.7	799.834	785.941	481.412	1186.61	1265.11	1149.13	518.761	574.008	869.743	521.526	773.986	711.435	555.904	413.55	759.215	479.464	1223.28	568.114	457.939	1148.12	749.508	713.382	1532.69	748.194	934.418	1100.54	913.141	954.352	988.745
11.02_455.1940m/z	no	2410.28	1980.26	2543.82	1988.52	2213.08	2491.75	2202.66	2596.58	2261.07	2420.74	2536.92	2360.28	2449.2	2217.23	2272.71	2558.59	2491.11	2331.71	1746.19	2407.6	2037.81	2106.95	2366.63	2365.8	1852.29	1761.5	1794.82	2500.88	2058.49	1679	2490.07	2552.8	2197.79	2817.22	2590.08	3038.31	2894.88	3059.61	2790.16	2759.66
11.02_454.1810n	no	4006.61	3462.99	4336.32	3072.4	3644.27	4511.02	3169.28	4236.27	3647.92	4070.86	4518.63	4629.06	4802.21	4854.09	4725.61	4862.54	4860.5	4739.66	4008.08	4721.11	4321.3	4479.73	4897.28	4730.15	4007.02	4184.42	3997.09	4976.5	4557.86	3973.27	4936.15	4940.84	4463.27	4885.36	4866.79	4905.25	5011.95	4938.42	4893.31	4723.75
11.02_410.1734n	no	1798.15	1358.07	1877.62	1402.75	1547.96	2015.74	1422.56	1757.18	1676.13	1864.74	1985.41	1883.57	2088.39	1984.14	2080.46	2055.95	1979.83	1981.66	1555.74	1928.18	1915.49	2052.26	2084.43	2240.37	1701.23	1874.59	1761.26	2130.77	1987.38	1714.56	2146.2	2261.59	1918.89	2346.14	2186.68	2325.58	2077.06	2234.22	2136.63	2075.83
11.02_333.0991m/z	no	663.522	562.406	697.226	653.165	672.283	704.009	666.695	635.369	679.003	745.122	893.085	813.125	771.217	749.741	783.809	755.471	762.714	714.036	534.807	770.293	677.345	804.643	830.055	773.004	652.702	568.191	529.539	940.006	741.056	584.697	819.576	816.052	781.75	833.217	764.174	839.354	888.259	761.267	804.814	760.424
11.02_299.1291m/z	no	7805.35	6777.75	8645.15	5720.19	7376.75	8719.19	6092.79	8188.98	7134.79	8240.52	8461.65	8414.58	8564.97	8537.5	8897.71	9122.49	9102.55	8646.76	6839.49	8806.32	8015.35	8190.88	8995.47	8447.68	7125.22	7175.31	7431.16	8845.39	7961.59	7344.5	9149.85	9294.55	8709.98	9518.6	8940.74	9855.2	9704.69	9771.97	9677.09	9281.27
11.02_285.1699m/z	no	53.5093	35.761	64.1075	50.2537	80.2582	91.4441	50.5399	78.6049	51.397	74.6538	299.963	328.711	219.816	377.666	1101.41	354.759	506.618	305.241	266.517	618.667	235.116	238.801	359.978	358.967	224.807	355.335	234.157	337.131	274.986	160.506	207.157	284.524	137.782	297.937	236.497	277.863	221.337	460.729	224.839	170.776
11.02_209.1178m/z	no	530.869	448.967	669.235	422.115	535.092	676.144	437.183	635.756	482.942	583.212	676.148	850.405	681.903	648.003	775.364	893.893	776.38	517.993	329.817	769.842	339.537	448.694	601.56	519.156	311.257	335.755	345.964	653.428	465.986	324.032	561.93	607.334	396.876	661.709	482.263	515.826	556.665	631.021	520.337	437.647
11.00_507.2062m/z	no	1620.54	1465.58	1661.39	1095.52	1516.68	1667.11	1090.13	1593.62	1428.63	1628.02	1896.06	1711.22	1791.12	1675.46	1849.02	1855.12	1892.85	1797.38	1676.2	1855.48	1721.68	1671.12	1808.2	1820.94	1624.71	1659.83	1555.01	1853.9	1774.06	1620.04	1808.82	1829.68	1764.51	1801.33	1796.66	1795.11	1835.03	1779.26	1869.09	1828.65
11.00_346.1638n	no	1944.03	1600.49	1938.39	1473.64	1764.14	1989.23	1525.74	1831.95	1774.53	1977.66	2190.46	1927.79	2148.12	1950.98	2160.22	2153.59	2041.51	2068.92	1753.93	2064.61	1904.98	1833.51	2063	1955.57	1717.83	1623.63	1761.09	2234.31	1894.78	1652.58	1988.64	2060.03	1972.54	2354	2148.88	2183.37	2046.55	2060.19	2037.6	2113.33
11.00_342.1364m/z	no	4244.72	4110.5	4594.44	3087.22	4227.78	4383.73	3045.22	4123.05	3713.33	4236.42	4634.53	4588.4	4404.23	4520.05	4995.96	4834.24	4928.7	4616.77	4185.93	4770.24	4544.76	4507.3	5053.7	4651.02	4305.05	4240.36	4194.14	4920.22	4572.46	4276.1	4780.84	4908.5	4894.17	4733.85	4725.75	5070.71	4866.56	4887.88	5170.18	4741.7
10.97_244.1117n	no	526.01	754.137	962.51	438.142	638.186	711.019	407.465	643.888	427.084	663.209	2209.75	1714.08	1771.85	1003.75	2544.82	2674.58	2413.49	1125.62	1164.58	1898.71	1178.85	1688.84	1507.63	1178.66	827.744	1547.03	916.559	2498.82	1160.29	999.322	2441.61	1591.49	1454.54	3445.85	1683.14	2029.41	2245.86	2162.75	2047.59	2058.77
11.00_328.2120m/z	no	14.0181	6.73495	15.8569	8.75368	16.0108	23.6074	6.05757	5.58013	4.83605	11.6213	109.577	132.707	48.9267	103.58	150.862	122.189	199.116	115.024	77.5472	135.46	66.5287	32.3953	73.3172	70.2643	55.808	33.735	22.0321	76.4099	45.1554	47.2798	24.6787	49.4049	45.1113	35.6948	34.9216	85.9856	38.0479	66.0973	31.9609	33.2804
10.98_268.0741m/z	no	233.729	208.769	215.878	208.466	192.456	257.242	193.724	214.74	227.169	236.081	326.264	271.086	354.861	284.115	376.425	324.284	303.998	282.172	292.135	348.141	305.554	321.918	254.993	291.932	287.646	366.848	273.986	345.985	263.946	275.178	352.676	278.962	325.757	396.2	296.309	316.959	286.937	294.712	307.321	342.362
10.98_231.1406m/z	no	378.617	220.301	514.338	161.227	356.088	639.427	205.389	354.752	300.448	561.789	358.363	588.044	425.255	524.644	772.662	518.941	567.122	399.469	208.322	380.051	859.968	907.89	1044.44	1015.17	772.361	751.194	689.878	1135.26	1213.54	885.855	734.893	813.242	874.638	1120.82	841.563	1119.08	1183.38	1349.66	1300.76	886.471
10.98_149.0243m/z	no	243.435	384.905	257.661	390.198	328.143	165.138	359.872	206.531	364.276	238.842	244.928	232.782	198.334	177.023	226.648	210.094	266.675	216.161	310.503	297.588	273.623	231.091	202.621	147.624	284.568	236.713	207.356	275.778	273.731	345.561	220.095	170.048	262.941	157.797	196.221	160.191	258.722	140.226	240.535	210.834
10.97_688.2454n	no	213.148	202.904	309.874	69.986	230.892	278.799	80.9482	179.804	176.941	298.911	1062.12	688.703	733.612	401.948	1128.33	1225.72	1153.41	336.231	317.739	850.601	373.395	726.052	595.176	491.542	280.206	590.528	301.13	1235.73	446.396	317.383	1241.69	648.989	590.433	1771.68	764.431	917.033	1053.69	867.453	882.977	870.831
10.97_438.1534n	no	276.369	381.568	383.097	203.883	343.936	376.511	270.034	398.756	315.72	396.175	1195.74	768.387	887.394	484.187	1236.02	1407.7	1243.31	515.614	551.131	975.717	558.304	815.8	743.288	559.234	413.478	840.594	390.338	1337.04	503.735	418.713	1293.04	791.782	799.553	1791.28	889.031	1025.92	1149.07	1003.79	982.052	1067.34
10.97_444.1726n	no	1055.35	1555.85	1920.48	786.609	1399.22	1693.33	794.578	1578.72	875.08	1493.01	4892.41	3489.09	3781.15	2299.57	5334.47	5379.68	4939.61	2567.51	2650.06	4076.64	2468.39	3520.79	3121	2573.68	1839.75	3213.71	1943.76	5159.77	2433.09	1909.47	5081.67	3354.15	3027.82	7421.43	3701.45	4476.99	4855.91	4703.28	4455.92	4464.24
10.97_442.1611n	no	314.191	380.824	522.091	209.175	305.297	381.484	262.021	303.462	280.261	354.855	1554.71	1139.53	1245.34	753.636	1547.28	1856.48	1687.51	933.973	822.054	1210.21	756.734	1086.37	995.247	825.445	590.693	995.374	658.772	1772.98	1010.96	772.201	1564.75	1114.4	989.663	2402.37	1145.7	1388.13	1633.92	1451.84	1396.54	1408.36
10.97_400.2072n	no	233.381	415.615	529.035	151.289	312.316	369.639	121.617	330.078	193.952	377.858	1636.56	1167.12	1227.61	610.943	1922.16	2087.7	1851.28	628.545	687.587	1367.76	688.419	1264.01	1062.92	851.284	553.265	993.607	577.033	2113.82	906.534	602.678	1883.76	1160.49	1043.31	2878.39	1247.57	1593.28	1887.94	1686.8	1696.18	1509.23
10.97_356.1184m/z	no	390.271	414.703	495.055	214.711	361.99	480.149	203.193	458.732	343.386	441.248	739.448	588.771	633.749	497.18	687.815	771.767	732.634	574.651	511.23	662.721	540.529	585.324	521.774	529.596	480.843	522.785	430.199	758.741	482.866	444.086	674.296	602.643	590.249	752.213	572.135	635.411	592.153	644.243	633.569	618.563
10.97_314.1154n	no	534.668	691.244	769.631	402.08	676.206	672.648	469.503	720.206	533.266	663.768	1378.81	1143.34	1014.1	736.215	1237.72	1498.85	1182.7	973.317	911.451	1141.4	702.794	748.68	875.188	660.087	598.078	860.726	529.688	1028.43	590.924	589.101	1005.82	970.502	828.239	1065.02	800.768	919.559	906.545	965.09	924.72	859.91
10.98_275.1471m/z	no	323.318	210.868	368.512	145.143	290.82	498.029	168.061	364.413	265.459	383.007	391.87	486.37	494.39	419.547	502.334	489.091	493.672	408.792	241.289	336.59	823.108	842.573	1014.85	944.908	808.41	742.213	689.385	1000.56	1132.44	873.68	720.917	854.039	932.834	868.126	768.804	978.62	1097.6	1185.23	1112	877.827
0.95_102.9330m/z	no	40.2411	93.9503	52.3648	39.3951	44.9052	36.7786	27.7231	46.9929	42.5749	49.593	37.9045	39.8941	28.8972	37.2271	48.5444	38.1664	42.2962	46.1417	42.1131	38.1007	28.9883	27.7522	33.3026	28.529	35.9018	27.1564	36.8079	83.2453	66.0536	53.9094	30.021	28.2674	49.2509	35.8022	36.5598	39.1488	50.7815	43.3084	51.3738	39.6525
3.89_470.0230n	no	964.643	870.74	880.379	886.903	963.33	779.567	967.251	872.323	894.308	957.081	215.503	210.563	215.513	173.155	174.994	223.622	196.88	176.685	203.558	177.211	140.643	185.754	209.606	184.804	162.392	201.351	194.264	203.731	222.387	198.147	219.903	206.852	223.718	238.4	203.522	269.434	206.68	218.946	202.553	199.169
5.17_334.9695m/z	no	678.413	548.063	685.978	382.799	828.509	745.072	483.89	723.933	640.023	765.542	546.166	387.386	343.668	294.945	577.118	560.544	489.786	360.986	359.754	359.657	338.836	267.297	542.615	247.882	291.067	311.514	128.282	354.058	318.814	173.534	422.28	785.189	400.027	458.318	659.473	534.822	444.1	716.997	516.299	404.142
1.33_1246.8995n	no	937.28	1644.2	1362.04	1740.21	1776.45	2009.48	1471.73	2211.31	446.52	1128.52	3419.77	4034.13	3970.71	5544.06	4165.67	4848.83	5421.17	5279.46	3466.32	3178.7	2511.98	921.159	2863.81	801.109	2576.87	714.681	2005.12	1585.33	2270.37	1898.23	2210.99	1158.2	1524.42	2121.7	2453.15	176.776	3989.51	2858.81	2477.26	3658.4
1.33_1215.4151n	no	422.605	565.064	424.698	667.537	617.718	606.103	706.86	683.483	303.853	363.649	994.641	1334.06	1572.51	2292.17	1674.45	1426.44	1661.64	1162.81	1147.65	1187.34	907.88	597.134	1277.7	397.587	676.339	549.892	641.873	829.672	909.345	792.381	2056.85	677.247	1073.36	1326.56	1494.39	247.857	2033.75	1418.97	1263.71	2352.83
1.33_1145.2994m/z	no	1528.98	1716.44	1685.61	1851.02	1911.78	1883.13	1801.57	1979.83	1326.08	1764.46	1981.01	1776.1	1876.2	1715.78	1844.74	1753.2	1867.43	2040.61	1979.25	1810.78	1966.36	1526.49	1723.25	1505.47	1809.69	1202.41	1870.76	1737.55	1823.49	1744.16	1206.99	905.994	1512.27	1489.49	1488.25	873.802	1280.65	1535.68	1720.13	1408.05
1.33_1072.3433n	no	741.737	914.214	701.068	795.518	752.782	866.803	818.061	890.715	376.199	604.483	927.01	860.063	1129.42	1091.99	1290.73	995.063	1038.21	940.057	989.93	751.145	714.431	526.366	827.531	647.604	897.316	436.215	767.503	598.44	666.751	744.466	754.485	586.746	657.297	822.036	896.078	274.222	982.283	867.722	957.605	951.767
1.33_1075.3394n	no	2937.99	4375.59	4202.26	4750.85	4983.18	6173.62	4299.92	6333.97	1339.54	3489.13	8448.62	10714.8	9423.04	13717.1	10309.5	11143.3	12169.7	12498.1	8710.35	8250.96	7786.65	2847.43	7708.72	2769.91	6758.68	2370.08	5904.25	4306.79	6052.76	5068.02	5780.79	3772.3	4298.67	5498.96	5733.86	656.361	8453.23	7072.78	6246.11	9144.88
1.33_1025.3414m/z	no	4558.67	6161.32	5072.78	5326.39	5121.12	9197.18	5737.3	7973.69	1358.97	3323.23	10684.7	12953.4	14725.3	26451	18157.1	12718.5	15052	12269.7	11239.5	12374.1	10370.4	4399.53	12923	4997.11	7583.72	4407.74	8695.67	5149.19	7398.79	7280.55	18924.3	8271.58	6765.52	8582.51	12084.9	737.986	17155.3	11150.5	10236.1	21970.1
1.33_940.2914m/z	no	220.007	193.409	206.375	453.253	152.311	231.161	492.407	196.464	234.859	173.918	413.144	1096.92	1337.02	370.72	587.395	597.035	471.26	493.619	679.23	829.909	767.777	904.447	1723.06	199.396	220.407	681.488	267.756	720.48	784.955	528.59	3008.74	2306.05	1732.09	2069.5	2836.98	383.965	1388.64	2496.71	1503.77	1023.32
1.33_914.2614m/z	no	547.845	386.453	466.569	437.411	411.873	635.424	455.258	650.649	361.294	429.326	604.664	748.901	552.945	946.156	833.252	479.744	550.371	625.533	567.105	599.558	818.096	495.082	687.368	474.026	574.366	390.192	655.467	333.365	520.497	486.532	568.703	498.669	424.328	584.159	519.126	222.89	425.168	469.109	511.496	838.478
1.33_922.2913n	no	3607.32	4903.28	4748.4	4941.64	5939.89	6735.17	5093.04	7242.86	1907.93	4488.16	9221.13	10935.8	9878.03	14410.2	10726.6	11104.5	11523.6	12638.6	9043.38	8278.74	9384.45	3761.86	8562.58	3636.5	7506.74	3112.06	7268.4	4949.5	6857.22	5908.28	6179.48	4082.14	4902.07	6407.89	6065.03	722.465	7805.19	7202.34	6522.44	9761.08
1.33_1295.3853n	no	863.851	1076.4	1084.23	1236.87	1145.14	1281.78	958.606	1382.7	484.216	982.814	1476.27	1992.38	1726.03	1598.44	1773.83	2207.61	2396.11	2596.9	1663.1	1420.28	1409.66	703.116	1428.57	593.408	1500.4	577.198	1156.56	1051.69	1403.57	1091.51	1019.37	643.487	989.632	1322.56	1110.61	314.143	1348.42	1371.48	1302.1	1324.07
1.33_877.2444m/z	no	721.292	610.255	651.382	755.098	593.032	640.862	657.758	658.241	518.618	528.6	646.552	840.773	803.875	714.107	971.72	755.841	905.471	827.627	802.66	737.09	1184.28	1322.19	1460.02	872.051	1547.6	1239.99	1156.13	1293.69	1562.24	1370.67	1100.63	1005.75	1436.9	1217.05	1264.1	1217.31	1369.04	1492.68	1457.79	1523.36
1.33_829.2947m/z	no	3561.85	4759.12	3608.1	4915.97	4292.97	3956.64	4526.68	4026.71	2557.17	3314.54	7281.87	6476.1	9408	5370.33	9180.29	7269.7	8253.22	7261.64	6565.4	6271.27	4472.15	4127.62	6331.23	4653.59	6756.99	3474.5	6156.2	4644.87	7111.76	7021.92	6790.38	7212.06	7328.61	7525.92	8569.18	2561.72	10553.9	8762.03	7953.55	6518.13
1.33_814.2773m/z	no	1728.34	1143.73	1022.14	2903.7	1672.44	1443.32	3009.04	1751.87	1210.66	1181.17	599.506	592.265	701.14	631.512	760.902	541.03	739.261	662.898	607.15	556.154	422.796	348.815	552.34	444.156	450.232	430.709	559.142	322.905	428.865	573.625	667.082	401.054	477.904	595.362	639.548	209.127	674.518	578.957	511.262	773.421
1.33_787.2662n	no	5088.87	7795.53	6375.23	6555.28	7708.13	5777.81	5928.93	7741.19	4479.95	6995.25	6050.97	6025.6	7318.62	4551.62	6762.99	7897.8	8370.81	7349.54	6961.31	5645.87	5020.81	5196	6062.43	5617.68	7643.08	3669.3	7496.31	6412.7	6522.86	6971.11	4132.34	5963.8	6310.93	6669.34	6621.15	2748.55	8811.81	7987.75	7061.08	5628.68
1.33_766.2143n	no	1160.16	1225.1	1240.09	1173.49	1151.68	1138.54	1289.18	1115.73	995.162	1152.04	1095.47	1013.36	1214.6	1012.05	1269.01	1395.7	1182.63	1117.03	1500.38	1101.15	879.35	879.916	937.934	989.734	1136.28	766.153	1101.98	903.189	964.292	1144.35	1731.96	875.157	1004.12	3370.09	1063.1	848.627	918.708	942.405	1254.25	979.095
1.33_781.2023m/z	no	19045.3	21782	23029.9	23362	27693.5	31294.5	20425.9	29036.7	15815.6	25990.6	31580.5	36863.1	30210.7	34548.9	31034.5	35060.4	37148.9	41196.4	30586.3	31328.6	31997.8	18380.4	26558.6	17325.4	30178.9	13183.3	24938.7	25465	25447.9	22586.7	14390.4	12068.9	19697	22977.4	18849.9	9592.69	19744.9	23549	23826.5	21743.7
1.33_772.2739m/z	no	938.014	1181.29	1066.83	964.881	1091.26	807.538	1338	1188.43	950.233	806.074	458.869	512.603	648.046	393.827	946.64	785.027	808.901	620.394	613.822	491.836	262.879	185.219	347.603	469.287	354.453	244.012	518.775	232.767	344.891	400.385	325.315	542.289	416.801	548.149	460.014	113.114	635.478	513.866	449.677	435.481
1.33_730.2390n	no	13745.7	19076.3	13850.7	14893.4	17980	12820.1	18981.6	18563.6	7965.72	13377.2	22760.8	22325.6	33374.2	23341.4	36187.8	30965	35017	27980.3	26131.5	18227.7	13876.7	8629.15	18866.9	13108	21701.6	8097.47	17907	11820.4	16813.4	17819.8	16926	13036.2	15668.4	20832.3	23582.7	4278.59	30107.5	24802.6	25115.5	26209.7
1.33_698.2285n	no	95269.8	142388	137934	154252	123128	173123	115047	135565	64335.9	101527	154160	174301	165962	187211	154469	190970	201055	180446	168662	174549	123067	106241	141204	97230.8	147211	69676.2	127804	115828	138609	138401	151150	120870	129606	143971	154295	46461.6	231295	163779	148331	177456
1.33_684.2338n	no	10279.4	10624.6	11945.9	12624.4	8581.75	27618.5	11101.1	15106.4	4006.21	6702.74	17469.6	23225.5	17473.2	54303	25796.4	14061.2	17287.5	15671.5	16172.6	26333.4	25083.5	13180.5	23634.5	12607.5	12312.2	14263.4	16423.4	11777.1	13582.9	13967.4	37228.5	15453.8	13630.1	14192.5	18167.6	3932.75	19337.3	15469.8	15114.2	34326.2
1.33_845.2806m/z	no	648.542	355.976	527.24	1302.03	263.203	2088.09	707.917	568.382	241.123	316.446	776.267	1483.47	731.215	3992.95	1487.07	565.029	748.986	619.489	804.867	1378.15	946.673	331.689	854.016	379.565	648.992	615.279	407.252	313.081	669.969	400.602	2116.41	311.752	682.937	625.195	841.897	270.111	676.546	751.238	484.826	1786.12
1.33_1386.4724n	no	674.124	946.673	825.677	1144.2	814.334	1573.47	768.794	1271.87	268.551	520.033	1559.32	2261.45	2778.69	4968.66	3128	2315.16	3104.05	2157.56	2022.75	2096.47	1141.9	525.233	1829.64	445.039	1088.44	476.506	930.741	778.533	1045.55	993.597	2760.01	1036.36	1102.55	1377.51	1969.65	181.714	3650.76	2011.57	1736.26	3653.4
1.35_322.0446m/z	no	608.695	329.976	379.979	667.02	568.808	427.728	890.316	517.903	1086.06	686.385	240.614	248.901	278.572	175.297	271.606	274.841	275.273	281.394	267.439	234.576	344.981	345.783	245.625	297.262	288.98	266.38	314.967	416.864	349.786	315.061	189.39	159.656	291.848	270.235	226.707	472.626	194.206	229.598	317.074	207.382
1.35_445.0729m/z	no	704.813	730.992	697.188	626.201	688.91	718.779	796.162	672.127	693.24	687.302	850.914	907.948	820.304	1083.13	1101.89	824.452	962.673	857.105	861.8	843.835	824.729	654.401	825.09	883.558	847.803	612.82	847.605	700.99	754.423	879.447	985.341	785.237	815.509	803.213	803.098	700.832	823.314	803.271	874.338	1066.95
1.36_1262.3587m/z	no	441.353	736.148	546.102	618.253	518.374	507.827	567.203	604.818	225.107	448.313	761.717	676.094	931.783	638.689	739.053	1017.26	1141.39	897.273	907.127	706.561	557.355	387.056	637.204	401.572	810.563	276.92	623.625	522.882	717.743	664.111	708.813	712.512	611.589	664.102	828.815	120.669	1453.75	955.926	790.429	890.188
1.36_1121.2755m/z	no	1627.53	2403.4	2260.3	2325.96	2030.92	2165.04	1931.42	2092.37	1081.01	1716.38	2484.4	2298.98	2271.23	2026.98	2123.01	2496.21	2704.62	2378.07	2657.37	2496.3	2010.49	1942.96	2082.45	1869.32	2353.73	1148.78	2317.63	1908.64	2275.58	2378.41	2262.36	2185.9	2064.21	2218.99	2337.22	746.468	3180.43	2436.09	2296.36	2488.96
1.36_1138.2945n	no	2481.97	3355.8	3195.1	3411.8	2825.56	3142.89	2876.61	3232.09	1669.83	2531.72	3548.3	3368.93	3489.03	3023.21	3119.03	3615.56	4047.97	3704.99	3806.55	3546.27	2865.01	2747.43	3049.53	2662.56	3441.89	1662.93	3315.28	2791.58	3324.28	3515.54	3249.1	3117.97	3113.59	3148.71	3495.39	1268.1	4465.08	3601.52	3409.48	3773.13
1.36_922.2788n	no	1489	1078.55	1577.73	2322.99	1034.56	3768.47	1203.45	1781.17	789.952	1034.11	1633.84	3079.23	1880.2	4303.15	1985.93	1599.13	1990.13	1914.47	1581.32	2876.35	1465.91	1190.4	1405.05	975.701	1490.9	935.371	1131.62	1225.29	1211.8	1026.94	1711.78	1332.88	1255.81	1892.95	1864.82	1054.85	1842.5	2185.56	1715.64	1917.41
1.36_929.2754m/z	no	806.682	703.776	1150.61	1259.09	722.243	1062.95	797.875	1165.2	566.91	872.065	806.81	903.71	946.395	480.715	777.117	1045.34	1243.09	1114.44	919.799	685.359	852.471	1154.94	1105.15	459.231	1332.74	495.659	952.503	1048.89	1055.06	1244	755.386	878.219	663.541	1050.09	796.554	358.529	1522.45	985.456	953.589	952.261
1.36_649.2320m/z	no	1425.09	505.615	1113.71	1540.78	856.434	1524.67	997.55	1020.77	721.648	978.828	1834.94	1244.1	1297.14	1452.66	655.129	879.578	1097.01	1410.03	1215.03	1599.38	1529.45	1444.77	1498.15	1466.62	1049.26	1337.08	2117.48	1235.38	1522.15	1157.49	2779.25	2116.31	2603.84	1846.51	1806.45	1664.27	1197.58	1494.58	1986.38	1825.29
1.36_537.1672m/z	no	12845.7	11624.5	12791.6	19937.4	6081.06	25477.9	11531	12777.5	5303.27	5460.47	11009.2	20042.1	7523.91	29099	12884.2	7420.95	8544.54	7554.12	8124.52	21339.7	10651.3	7875.28	16153.4	5816.84	10255.5	7927.48	7880.66	12265.1	13289.7	7478	16563.7	3165.44	4674.16	7101.05	10923.4	3502.89	17930.2	5225.46	7620.83	16525.3
1.36_533.1363m/z	no	412.437	925.239	547.022	521.961	646.269	931.525	610.269	708.075	478.767	485.313	586.794	637.104	644.189	596.261	1228.53	502.588	668.75	487.948	384.904	346.672	840.125	1104.4	739.614	963.17	1610.01	551.723	1129.94	880.246	981.055	1274.18	700.051	609.564	535.099	488.897	652.449	609.349	880.633	697.157	721.991	779.771
1.36_383.0985m/z	no	1475.56	914.042	1004.48	1653.49	867.283	1752.11	1237.68	1247.73	1001.19	777.287	1221.07	1571.32	809.894	1357.26	1018.65	802.278	953.063	1084.32	942.027	1203.72	1518.57	959.753	1980.69	721.674	1066.69	1006.76	888.187	1690.62	1719.41	1057.28	1250.15	557.713	830.265	1141.38	1129.33	798.863	1141.88	800.697	956.815	1404.44
1.36_379.0832m/z	no	43706.4	52350.5	55375.9	57359.8	47506.3	64427.8	45966.8	53192	34202	43558.6	60819.1	63476.6	57474.6	69224.9	53428.6	61515.6	62313.8	61509.6	60990.3	65840.4	55731.9	50650.5	56843.8	45673.6	52517.1	37494.8	52951.8	49946.1	53431.2	52432.2	64740.2	47414.3	53435	55077.4	57608.8	35261.1	71260.6	54846.9	52322.3	67153.4
1.36_307.1141m/z	no	811.821	274.524	533.084	508.382	551.141	539.001	449.382	427.789	557.334	560.761	956.571	573.602	626.073	586.57	282.719	470.063	530.171	558.77	591.55	811.71	969.876	1100.97	823.125	1063.91	706.479	1107.66	1185.29	926.354	943.258	731.073	1563.95	1360.16	1640.47	1266.82	1016.42	1597.88	772.436	920.296	1114.05	973.159
1.36_217.0297m/z	no	8851.34	8414.73	11130.8	9718.87	6121.8	12872.4	5333.38	9358.97	4336.43	4983.89	11315.5	12942.4	7579.38	16456.4	9028.17	6867.94	8276.82	8464.69	9521.07	16186.7	18474.4	9610.18	14813	8599.43	5339.7	9702.65	8761.32	11394.9	11752.1	11030.8	19037.5	6494.34	11914.2	7351.88	9979.47	7486.67	10326.5	8515.57	9350.48	16121.9
1.36_215.0325m/z	no	17320.4	17107.8	22047.6	19474.3	11429.4	26882.5	9519.75	18271	6113.09	6436.26	22087	26741.4	13843.6	36486.4	18299.7	11171	15692.4	16039.8	17832.1	34125	39284.9	16424.6	30803.9	13761.1	7543.26	15960.8	14547.8	23963.1	23665	22069.7	41145.9	9172.69	21847.7	13194.3	17059.2	9991.2	19176.6	13587.7	17924.5	32966
1.36_188.0552n	no	298.752	464.033	300.207	334.235	315.992	573.368	305.389	434.883	316.387	257.216	316.54	349.381	275.901	348.34	603.981	267.666	277.289	260.273	195.905	201.155	636.023	606.93	521.231	495.553	655.558	350.593	537.867	614.549	606.39	645.873	457.328	274.456	320.19	269.6	345.306	351.805	375.804	344.748	405.965	493.183
1.35_1197.3548m/z	no	149.055	91.7003	149.448	349.057	74.841	257.631	160.398	159.785	110.77	68.7387	138.642	401.804	597.294	210.035	270.994	184.577	299.931	355.503	314.523	237.681	236.766	423.166	782.097	86.5159	121.388	233.847	173.795	192.543	250.594	237.612	754.799	1189.69	827.393	875.004	1286.03	315.107	553.628	1175.11	776.838	386.418
1.35_1102.3401n	no	3813.28	4712.22	5013.38	5080.15	5926.88	7152.84	4163.86	6331.6	2492.11	4767.68	7260.92	8593.09	7120.9	7612.14	7213.8	8879.54	9160.21	10227.9	7219.94	6989.45	6609.14	3814.59	6150.03	3384.28	6581.64	2656.55	5383.62	5633.98	5834.46	5273.52	3367.44	2613.51	4424.08	5455.59	4532.16	1367.58	5361.75	5597.25	5706.03	4971.9
1.35_1103.3100m/z	no	773.539	942.636	864.849	1061.19	905.225	1005.26	864.057	1082.22	500.981	936.591	1251.27	1391.95	1209.26	1225.04	1260.29	1214.96	1269.71	1389.27	1254.71	1264.85	1012.12	756.98	964.171	691.354	1088.04	541.27	1018.41	902.019	980.145	997.88	918.761	590.244	900.734	1103.97	920.826	421.96	905.285	1036.96	983.494	985.739
1.35_1061.3180m/z	no	10700.7	19965.2	16880.9	19724.2	18170.8	17829.9	15468.3	19256.4	6150.29	12515.2	24115.2	26840.7	30039.6	24050.3	25400.7	37525.6	38901.7	34582.3	29254.4	23412.2	16337.5	13038.7	22186.4	11651.9	23403.5	7821	18556.2	15513.6	21885.2	21091.6	23304.2	19534.1	19768.2	24215.6	25882.9	3015.8	49628.1	30267.4	25464.3	30925.2
1.35_932.2540m/z	no	719.929	695.895	684.841	730.11	793.519	630.67	672.483	859.6	634.176	855.523	777.998	651.502	804.95	415.58	763.305	667.653	858.06	924.638	828.183	568.501	765.936	733.922	787.29	686.792	908.629	516.079	912.734	822.937	780.328	850.412	592.471	418.319	719.689	663.575	726.1	411.597	568.17	743.393	768.889	595.018
1.35_855.2390m/z	no	902.32	548.549	709.071	2927.43	666.437	643.188	2663.13	671.978	2003.76	532.296	1378.44	4977.89	5661.51	733.831	2034.29	3101.27	2036.46	2197.69	3131.94	3397.58	3511.31	6004.19	7067.82	613.27	752.081	3858.44	600.606	4882.03	3568.18	2632.79	8461.24	10033.5	10255.8	11618.1	12189.1	6539.91	5538	11869.6	8261.62	3130.39
1.35_844.2948m/z	no	38.9576	93.8205	19.7742	61.1087	25.553	115.126	35.5799	31.272	43.6804	28.329	438.177	530.93	503.737	108.719	761.545	437.538	490.66	520.939	496.15	111.393	593.379	66.4972	697.214	64.6608	660.175	341.927	89.6204	53.5259	746.018	107.558	535.479	23.5896	596.843	368.532	436.098	22.2689	62.5936	560.843	51.8529	278.584
1.33_561.1564m/z	no	1555.5	2195.62	2144.58	2500.66	2627.7	2455.42	2672.21	2882.87	1317.09	1589.32	3300.58	3552.65	2953.34	3994.84	3919.27	3510.09	3710.78	3781.16	3318.89	3078.65	4084.13	2143.8	3724.45	1915.76	2786.32	1930.21	3048.08	2498.68	3055.1	2666.49	2750.63	1995.81	2472.48	2402.55	2348.29	762.796	2905.82	2503.77	2773.01	3674.3
1.33_551.1805m/z	no	251.589	435.191	281.954	270.033	404.466	364.418	339.604	303.719	242.302	225.908	293.582	325.324	261.172	361.099	713.04	306.123	251.364	248.578	222.515	262.779	353.984	424.922	301.928	393.796	658.117	313.342	343.195	464.275	370.449	484.772	342.873	225.828	280.186	271.926	290.392	236.34	297.426	303.76	337.31	371.527
1.33_535.1517m/z	no	735.922	559.212	601.105	686.889	650.023	697.762	669.052	678.003	569.812	681.594	1339.84	1135.45	1112.62	1168.78	1584.86	1364.94	1699.17	1336.99	1285.35	1054.2	2042.63	1763.94	1820.48	1656.67	2946.43	2063.36	1987.23	2020.57	2532.47	2511.56	1368.67	1432.31	1824.35	1589.24	1454.49	1840.33	1620.46	1974.53	1889.92	2550.54
1.33_521.1729m/z	no	4140.89	4579.5	5376.45	5449.01	3963.94	10521.6	4148.78	6223.4	2202.54	2575.56	6601.37	8467.18	4103.95	17658.3	7407.18	3820.17	4489.38	4947.07	5308.92	10298.4	14536.7	8251.14	12349.8	6236.19	3589.6	9135.66	7320.12	7015.91	7161.16	6721.5	18990.5	8025.44	7152.08	5118.4	6470.45	2485.53	6648.09	5145.48	5789.62	14499.4
1.32_278.0400n	no	5008.77	4203.72	4895.26	4376.6	4966.86	6844.81	3792.55	5581.76	4130.8	4307.08	6380.98	7601.7	5433.48	7872.87	5742.27	5055.19	5227.18	6121.69	5087.28	7026.64	9456.14	7050.44	7379.96	5888.89	6009.41	5952.89	5691.2	7003.36	6524.5	5243.72	5940.52	5905.47	5573.64	6150.08	5340.6	7150.31	5401.23	6284.42	6034.81	6111.81
1.32_225.0612m/z	no	1880.36	2300.88	2357.94	2253.59	2134.55	2929.62	1640.84	2332.39	1457.41	1469.78	2366.69	2818.49	1562.94	3940.82	2681.33	1587.41	1936.58	1905.73	2028.16	3309.68	3777.98	2886.73	3566.77	2552.32	1928.72	3136.95	2681.69	2974.79	2934.85	2802.26	4358.35	2302.76	2655.42	2030	2335.12	2037.14	2920.48	2007.31	2593.17	3951.23
1.32_149.0454m/z	no	1055.07	872.179	1222.52	1292.46	817.29	1405.36	941.789	967.256	832.87	595.176	1034.57	1269.97	679.031	1912.44	1092.61	810.714	776.675	948.192	859.421	1403.63	1562.84	920.213	1381.62	787.47	602.708	974.904	919.478	1028.62	1076.99	1033.5	2095.82	713.54	1162.41	796.803	866.337	652.169	1094.27	812.613	1118.64	1717.9
1.32_120.0422n	no	3183.13	4771.14	4416.8	4402.27	3987.93	5565.91	2659.86	4059.85	2429.26	2348.5	4508.76	5620.04	2534.36	7446	5175.38	2984.54	4038.54	3480.12	3891.38	7120.52	7958.73	5379.51	7133.07	3981.05	3764.14	4947.13	4796.19	6491.82	6439.54	6046.69	8918.02	3917.9	5112.71	3157.8	3869.75	3359.4	5589.91	3613.7	5149.73	7243.27
1.32_113.0244m/z	no	1183.83	1636.87	1561.76	1592.09	1211.38	1982.23	799.375	1405.93	725.838	625.894	1669.64	2131.02	922.923	2873.59	2043.93	1064.46	1543.57	1288.85	1428.26	2868.37	2937.06	1759.55	2754.06	1214.49	1306.5	1569.86	1532.24	2393.05	2548.37	2298.39	3256.37	1252.45	1822.05	1007.94	1384.96	1100.91	1954.26	1263.6	2052.78	2745.85
1.32_96.9689m/z	no	3974.36	5882.83	5742.94	5640.72	6870.06	6602	2888.41	5887.1	4190.88	4464.83	6723.91	8991.31	3564.41	7182.12	6612.99	5551.12	6647.65	7024.52	5594.9	8570.86	10450	4944.66	7661.61	3281.42	5800.43	3395.34	5144.91	8539.24	7763.27	6424.07	3872.85	2384.12	4996.8	3324	3196.95	3895.31	4234.59	3781.78	5698.77	4839.57
1.32_108.0416n	no	4073.71	7293.1	7110.42	7174.77	5598.44	7915.45	2648.07	5807.1	2777.13	2469.82	6941.72	9637.89	3202.97	11608.8	8451.9	4491.15	6481.77	5316.16	6011.6	12889	13249.3	6447.81	11413.2	3745.15	4627.01	4826.88	5680.93	9779.07	9787.7	9298.06	13551	3941.72	7353.74	3364.79	5080.98	3641.18	8383.34	4901.53	8051.01	11190.6
1.32_71.0134m/z	no	1413.58	1679.56	1899.69	2011.32	1507.85	2457.4	1097.32	1790.18	1113.52	932.073	2038.66	2464.6	1257.4	3581.77	2378.92	1282.39	1712.63	1654.49	1637.42	2986.63	3424.61	2079.81	3015.69	1372.08	1493.15	1794.26	1794.05	2337.91	2416.09	2293.9	3852.33	1448.22	2024.06	1263.81	1698.79	1329.77	2025.41	1596.38	2135.63	3173.9
1.32_59.0135m/z	no	2191.57	1797.61	2410.44	2174.42	1646.77	3607.78	1605.72	2549.84	1472.53	1338.94	2654.7	2877.82	1687.47	5013.28	2791.03	1463.82	1762.15	1988.96	2109.3	3346.22	4359.39	2681.37	3757.44	2269.17	1599.53	2794.61	2664.61	2342.82	2375.03	2379.05	5242.98	2085.17	2497.84	1883.79	2317.75	1833.92	2034.76	2003.91	2115.91	4275.27
1.31_592.1464n	no	1266.96	1628.31	1530.47	1441.9	1617.77	1605.56	1388.85	1731.95	1156.17	1593.41	1382.57	1577.61	1526.49	1805.53	1550.52	813.557	1914.42	1588.74	1556.51	1491.27	1465.04	1488.51	1634.74	1354.54	1688.34	1417.1	1748.47	1554.93	1406.68	1586.37	1243.9	1539.34	1454.18	1582.17	1609.81	1017.08	1982.25	1775.68	1559.4	1646.9
1.31_384.0388m/z	no	396.533	306.399	356.247	448.42	361.585	335.642	454.234	344.381	431.284	378.483	454.04	656.932	741.613	475.79	442.53	418.14	587.118	507.413	496.184	534.987	578.653	778.219	654.777	617.252	742.652	601.237	473.835	556.687	619.46	367.139	569.685	1167.19	668.526	939.29	840.007	1063.85	957.783	1140.17	790.321	536.223
1.31_348.0058n	no	749.508	765.328	829.056	742.736	1118.08	1021.78	637.173	1040.71	902.096	1248.49	711.001	959.44	647.18	797.322	678.351	355.316	983.033	1072.35	766.267	774.17	1048.48	712.12	785.758	640.429	920.094	565.319	865.99	996.807	758.225	757.872	303.226	388.417	624.071	586.477	487.493	530.595	517.821	642.776	639.736	508.938
1.31_333.0590m/z	no	1704.73	1108.66	1426.44	1273.51	1472.12	1745.54	1311.27	1685.8	1415.87	1617.67	1234.13	1166.9	1242.81	1135.56	1137.87	976.717	1461.31	1258.31	1162.18	1076.57	1394.86	1296.02	1108.38	1014.53	1607.07	1365.18	1336.25	1468.79	1315.02	1297.74	1197.62	799.856	1129.17	1278.85	1056.09	1676.82	1382.36	1271.86	1234.55	1595.72
1.31_325.1250m/z	no	2603.43	3059	2855.77	3003.91	2367.1	3974.75	2244.3	2337.72	2316.24	2080.7	4084.05	4128.74	3116.52	5001.28	4372.54	1958.2	2533.08	2842.81	2837.76	4895.65	4831.94	5397.39	5465.21	4202.23	3484.03	5114.93	4202.31	4116.11	4765.63	4280.49	7738.58	5196.82	5401.89	4030.48	4613.13	5619.77	4604.94	3756.84	3998.04	4522.38
1.31_304.0702m/z	no	987.629	1210.49	1183.62	934.411	984.513	1393.25	904	1159.4	940.507	1150.84	817.124	977.901	693.591	1233.25	817.303	551.824	697.412	875.963	791.244	1186.15	1356.67	1357.35	1350.62	1230.2	879.993	1301.67	1163.62	1130.95	1122.44	1124.96	1504.34	1240.94	1011.81	856.409	1036.65	932.247	1059.76	837.458	871.717	1196.11
1.31_298.1138m/z	no	795.746	637.719	836.564	699.525	828.351	880.007	612.908	498.577	705.036	565.817	1049.22	716.235	721.014	1173.04	878.19	569.814	557.777	608.296	765.191	921.788	972.891	879.853	882.4	687.266	707.043	853.024	508.506	719.706	863.355	726.795	1465.33	1058.88	969.384	929.548	862.476	1161.71	858.892	792.796	679.625	802.971
1.31_243.0359m/z	no	113.027	138.866	120.321	131.124	139.102	149.899	114.485	112.953	148.155	164.473	218.629	216.524	157.291	153.942	188.385	147.501	168.282	235.305	144.995	210.981	186.282	130.648	129.799	137.655	201.09	114.101	142.494	180.904	172.36	166.803	121.252	106.523	147.481	128.658	108.376	195.822	164.01	134.34	134.707	120.541
1.31_147.0528n	no	29361.4	27214	30383.1	37138.9	31799.8	32605.8	30846.2	26706.2	26875.4	22472.6	32033.5	35586.3	27725.4	34356.6	33273.2	18366.8	36078.6	33095.7	30058	37982.7	38027.5	28897.2	33296.7	27987.9	27514.5	29188.8	33260.5	40152.7	42665.2	44166.5	35920.9	25838.6	35089.5	28193.2	25601.8	25052.8	32958	29935.1	39990.4	34398.4
1.31_145.0618m/z	no	14555.5	18345.4	14519.7	17075.6	15986.7	16627.2	13175.1	11281.9	14539.8	13536.6	23497.4	22266.9	20949.7	19293.2	24043.2	12579.6	17421.1	17881.2	17023.8	24967	21342.8	22295.4	24161.2	19013.6	19279.6	20232.1	19716.2	22789.3	28692	23641.5	31439	23792.9	28737.2	22641.9	24745.7	31935.6	26998	22059.6	23787.3	19456.5
1.31_118.0509m/z	no	501.389	464.913	903.954	784.312	523.179	995.901	486.301	286.212	449.981	155.88	1472.07	1199.53	1012.92	1585.88	1326.47	859.758	1214.69	1044.33	1359.48	1833.47	1497.77	1610.18	1749.27	936.65	1290.18	1394.54	821.828	1478	1767.05	1458.05	2218.5	1514.44	1750.85	1379.79	1241.21	1710.8	1757.07	1132.83	1327.59	1288.19
1.31_102.0555m/z	no	2790.01	2735.57	3154.88	4049.29	3425.37	2949.16	2834.84	2584.53	2735.75	2191.95	3198.92	3781.98	2602.14	3028.53	3478.33	1835.14	3964.05	3421.15	3120.43	3912.59	3826.69	2901.15	3374.7	2527.8	2868.52	2542.62	3266.29	4138.93	4461.82	4788.27	3558.53	2394.51	3730.8	2631.3	2480.42	2580.1	3378.7	3009.07	4357.81	3377.11
1.32_286.0601m/z	no	1886.19	713.888	1595.98	994.578	1183.48	1450.01	850.106	1299.32	904.61	1365.78	1485.7	959.629	902.208	1281.52	273.301	679.297	931.293	952.985	1067.74	1331.79	1618.62	1640.52	1552.29	1766.74	933.322	1997.75	1827.74	1528.42	1276.33	997.731	2267.35	3126.53	2585.23	1649.98	1496.37	1535.84	990.755	1290.37	1763.62	1950.35
1.37_435.0443m/z	no	2646.64	3076.81	3010.01	2887.64	2843.22	2271.15	2909.86	2661.27	2731.4	2768.24	3333.14	2878.69	3043.08	2384.4	2562.43	3214.35	3160.89	3126.07	3511.64	2962.75	3265.96	3550.61	3050.49	3478.64	3275.73	2636.71	3583.06	3162.41	3191.43	3484.67	3551.54	3213	3315.31	3315.29	3262.17	2990.48	3640.29	2898.93	3060.97	3523.58
1.32_310.1140m/z	no	745.746	434.28	529.131	1226.87	622.272	753.424	1135.22	580.075	856.24	483.401	209.142	215.75	153.4	311.766	223.226	180.626	140.862	194.231	230.435	239.425	250.859	231.059	279.263	244.979	170.655	357.921	255.075	200.067	226.312	217.121	414.113	186.566	261.833	269.631	261.876	307.685	240.854	188.262	209.86	351.382
1.32_354.1514m/z	no	1513.79	798.493	1098.53	634.149	1202.94	842.315	358.868	836.746	739.273	666.143	41.3904	43.8944	49.3748	40.8747	66.4358	37.661	29.5201	47.0543	50.0002	43.861	20.1243	45.6252	32.1041	28.4512	60.914	40.3909	25.9501	38.5553	28.2064	36.1794	64.7507	88.588	68.9693	77.1347	60.6929	94.5975	69.1227	71.6876	48.5829	73.8804
1.33_513.1233m/z	no	685.455	318.104	391.24	4041.14	696.947	435.462	4304.06	436.819	4091.57	346.571	2182.26	7846.58	8256.91	1415.26	3136.84	4603.77	2537.12	3030.32	4526.35	5565.48	6868.49	11696.7	12125.2	1144.88	1012.67	8350.07	969.278	8347.02	5807.15	4402.51	16050.8	17398.7	17134.8	17765	18714.1	18084.1	7217.92	16432.2	12323.2	5375.2
1.33_492.1370m/z	no	314.482	274.909	295.509	229.879	314.912	352.873	289.232	241.774	267.051	268.17	151.385	119.697	115.452	193.582	151.486	130.035	137.78	143.695	109.694	128.938	349.018	369.303	362.418	306.146	412.564	346.391	334.762	316.493	368.519	299.976	593.391	287.294	461.435	445.104	307.407	396.3	338.727	305.677	536.841	456.174
1.33_472.1678m/z	no	2723.43	1569.31	1549.83	4020.58	2556.94	2381.21	4195.44	2278.95	2568.52	1878.73	718.342	554.479	648.697	577.817	788.57	593.441	602.245	671.382	661.176	653.618	515.143	493.99	648.041	628.832	417.596	646.145	817.41	409.693	432.507	622.41	733.38	384.541	513.576	597.308	660.867	455.083	447.309	502.806	451.942	715.951
1.33_439.0857m/z	no	23265.1	22455.4	25319.2	25233.5	28915	34553.9	24368.7	31603.6	22066.5	29467.3	34014.3	38192.4	30128.1	39056.3	32482.3	33897.9	34701.7	39979.5	31436.3	33157.8	38248.1	23301.9	29725.6	22668	30692.2	18623.4	29341.5	27777.7	27028.1	24743.8	17932.9	15020.4	21875.7	24201.6	20289.5	16428.8	19601.5	23199.8	24506.7	25415
1.33_387.1147m/z	no	53136.2	62776.6	53646.6	55727.5	60515.7	59274.5	63093.3	64393.2	38824.8	50147.6	72660.9	74392.3	89560.7	86476	99041	82877.1	92270.6	80385.3	77427.7	66936.7	59064.7	42911	68817.4	54844.9	68221.9	40876.8	63373.7	49968	60988.8	63061.4	68680.1	53727.7	58362.9	67416.4	73663.5	29863.7	85415.1	74157.4	75747.7	85195.1
1.33_182.0782n	no	3073.64	2259.58	2959.44	2326.95	2300.81	3009.05	1585.17	2474.68	1212.53	860.822	3338.7	3119.82	2482.27	3595.65	2498.07	1711.66	2090.58	2246.45	3015.67	3584.05	6824.18	1874.64	4416.51	1856.76	1961.06	3529.89	2009.19	4001.38	3331.12	4394.85	6241.78	3456.01	6280.67	3706.84	4957.21	2452.46	2775.69	4547.11	4323.49	4148.58
1.33_144.0421n	no	613.713	699.992	765.114	745.54	538.928	1159.42	448.491	732.494	371.667	361.683	762.26	1019.31	500.796	1630.02	935.163	423.178	622.835	609.483	638.82	1287.65	1423.78	777.61	1254.53	691.263	454.091	740.344	778.592	962.95	966.594	906.853	1690.14	570.341	766.678	554.251	682.017	480.939	776.897	617.35	796.071	1329.3
1.33_87.0081m/z	no	195.408	407.167	341.465	333.539	313.482	368.496	142.042	322.898	172.063	164.206	442.623	545.271	236.371	550.576	686.662	348.425	556.327	375.645	384.48	605.377	690.232	505.988	646.156	278.015	564.521	311.603	341.706	613.956	763.277	794.15	658.607	327.449	431.98	215.182	363.433	314.951	503.599	321.022	542.012	675.483
1.32_871.2783n	no	1090.41	960.618	969.037	1226.04	861.472	1284.87	1306.7	1092.29	831.043	755.63	1082.97	902.485	1137	1194.24	1261.88	686.02	1136.94	909.906	1139.46	1086.43	1176.69	1093.93	1184.6	1268.29	1016.49	1263.12	1254.15	1066.04	1208.03	1500.49	1640.2	1214.35	1173.38	1147.71	1238.42	622.304	1100.52	1165.29	1353.77	1533.25
1.32_620.1571n	no	2242.94	1508.35	2000.29	2696.08	1563.35	3689.33	1670.02	2326.41	1286.02	1528.59	2350.09	3790.49	3034.82	4378.19	2567.5	2446.57	2397.17	2461.09	2171.2	3550.6	2606	2521.88	2332.08	2111.16	2357	1943.48	1929.81	2023.88	1996.53	1534.36	2857.38	2972.28	2184	3177.66	3026	2602.15	2992.66	3421.67	2606.94	2970.62
1.32_516.2049m/z	no	12914.5	7276.59	8657.4	6020.71	11177.9	6382.29	3917.77	7943.49	6174.58	7222.43	277.768	120.995	251.785	71.1393	148.865	199.015	263.113	182.656	110.275	121.12	45.2189	115.611	120.613	96.0021	219.848	64.4294	65.9749	137.477	135.932	70.2061	234.398	451.579	350.899	423.761	154.806	218.967	364.699	302.681	506.153	367.069
1.32_507.0737m/z	no	159.022	182.153	144.365	154.993	148.131	130.124	210.539	144.385	259.211	211.383	120.918	130.916	171.035	131.067	199.866	161.473	195.717	229.337	188.679	100.525	139.941	133.238	135.137	160.522	196.648	166.329	192.912	141.96	171.758	189.406	88.4026	88.7803	131.546	143.578	143.134	189.698	97.9632	125.987	163.501	129.391
1.32_504.1711n	no	1305.08	1056.73	1295.75	1980.44	677.647	3731.89	1188.48	1382.27	614.996	621.646	1757.05	2977.73	1451.54	6185.21	2728.99	1162.66	1510.16	1464.8	1616.6	3035.62	2326.98	1393.78	2209.17	1303.4	1494.23	1899.97	1361.19	1256.81	1632.77	1312.11	3978.12	1234.91	1598.82	1349.43	1827.79	981.229	1542.61	1586.58	1151.66	3314.07
1.32_487.1787m/z	no	17331.4	18038.7	16968.5	22252.8	18075	21870.5	21484.9	18056.9	14581	15161.1	27102.9	25683.2	29498.4	26617.3	29667.5	23847.4	27540.4	25386.8	23924.9	26979.6	21715.5	19170.8	23803.5	22006.4	23691.9	19296.6	24690.4	20540.9	25656	26166.2	28847.1	25904.7	25669	27342.5	27363.1	16973.4	30963.9	28286	26880.4	27675.4
1.32_466.1241m/z	no	14327.5	18655.5	16423.1	16225.5	17781.1	17663.5	14594.3	19195.1	13371.4	17530.1	15307	15792.3	16582.7	15376.9	16288.3	14726.2	18410.5	16644.2	16217.1	15848	14901.7	15121.6	17072.6	16512.6	17852.6	12714.9	18681.4	16145.5	15092.2	16749.4	12638.9	17797.6	15555.4	17230.1	16914.9	11200.7	19889.9	18318.3	16159.5	16059.8
1.32_461.1748n	no	1299.54	859.559	1321.48	1570.07	927.824	1731.94	1507.52	1038.14	1191.39	798.327	2375.05	1884.48	2497.74	2862.51	2474.01	2007.55	2412.25	2226.51	2408.52	2357.28	2624.8	2472.57	2661.81	2249.59	2625.69	2516.89	2206.6	1861.42	2228.21	2233.74	3022.63	2492.04	2266.27	2660.81	2307.64	1973.59	2720.06	2314.4	1988.53	2712.68
1.32_430.1567m/z	no	1950.7	1989.46	2106.76	1950.59	1779.43	2271.49	2256.48	2314.54	2135.87	1527.92	1227.33	1393.42	1109.4	2098.76	1656.62	1126.95	1298.07	1118.74	1200.87	1514.65	1656.08	1294	1590.5	1468.54	784.773	1380.08	1605.65	899.004	1134.41	1117.76	2325.79	1693.21	1224.39	1118.64	1260.14	636.783	1321.41	1120.37	1158.41	1910.32
1.32_425.0808m/z	no	1381.17	948.696	1016.86	1432.48	1135.53	1127.56	1444.35	951.25	1615.09	1304.43	1042.01	1109.15	975.238	898.173	929.929	930.703	869.668	2298.36	1297.39	1413.9	666.419	774.844	700.545	844.349	1061.14	841.372	934.103	808.631	767.031	796.523	716.868	777.009	843.069	1206.3	1250.14	1151.75	582.86	728.301	663.731	729.821
1.32_356.1113n	no	102784	126115	130681	138296	111442	153404	108524	125576	79988.2	101882	140364	149997	135703	163336	125820	143118	149259	144300	142558	155832	130838	118213	132978	106407	122323	86331.7	122744	116845	126583	124918	153166	110612	124234	128503	135631	78626.3	170418	129393	124576	159693
1.32_369.1204m/z	no	1930.85	1271.03	1638.39	1307.72	1357.89	1214.94	1087.86	1295.36	1073.29	660.898	1606.45	1400.37	1497.23	764.771	1145.25	837.022	982.539	1172.25	1624.64	1162.33	1689.47	571.678	1148.38	842.416	776.133	949.682	814.566	1300.04	1118.24	1444.5	881.461	958.484	2056.87	1676.19	1605.55	1240.26	668.344	1480.03	1497.28	809.895
1.32_359.1192m/z	no	751.981	846.604	962.106	884.308	677.262	1858.72	633.73	1000.56	390.08	465.619	1105.98	1344.07	529.122	3188.54	1148.33	578.917	632.653	717.479	829.776	1778.69	3059.46	1840.28	2274.08	1281.86	720.028	2121.82	1325.43	1469.96	1323.32	1258.33	3884.62	1219.44	1139.53	742.422	903.77	733.8	944.328	642.969	905.93	2542.87
1.32_342.1161n	no	17659.4	16200.8	19260.5	18738.4	12826.6	34905.5	15595.6	19761.6	9072.88	11278.8	19139.3	24058.2	19908.9	45782.2	25893.3	15556.3	18184.5	17154.9	18058.4	26722.2	20817.8	13529	20313.7	14275.8	14422.8	14718.3	16009.4	12634.9	13097.1	13730.7	30378.8	13677.8	14247.7	15027.7	17930	9510.28	17782.5	16307.1	15595	27935.9
1.37_437.0416m/z	no	2071.79	2438.4	2339.12	2407.53	2291.26	1882.06	2310.11	1984.81	2210.24	2232.8	2822.89	2114.55	2356.23	1917.57	2073.1	2518.18	2443.81	2388.95	2731.22	2381.3	2537.05	2900.89	2550.5	2822.11	2727.54	2130.48	2852.3	2556.34	2736.55	2573.41	2852.69	2530.9	2633.22	2606.82	2657.72	2733.18	3109.92	2367.83	2468.83	2797.4
1.37_453.1014m/z	no	2933.36	2605.64	3034.72	3145.85	2913.61	3275.31	3212.64	2959.2	2526.46	2601.07	2569.28	2895.22	2957.82	2630.57	3150.2	2254.01	2753.2	2680.6	2907.85	2597.26	3102.46	3108.57	3005.01	2704.91	3367.16	2016.87	3115.93	2604.35	3007.06	3452.9	3509.84	3538.87	3133.44	3585.7	3712.54	2473.35	3159.3	3247.91	3584.97	3298.97
1.37_473.5930m/z	no	787.021	449.181	544.793	1543.69	611.315	692.774	1433.48	746.656	579.575	492.301	478.733	464.534	488.935	504.198	599.699	499.155	556.086	519.715	476.391	657.725	770.224	368.422	528.26	301.695	466.774	291.926	561.768	662.526	664.687	684.357	504.087	266.355	472.347	491.722	432.434	271.052	589.965	499.133	572.05	800.249
1.43_289.0689m/z	no	388.108	220.228	350.252	509.025	260.566	327.666	448.567	299.725	383.907	214.912	220.703	216.976	205.639	276.569	274.906	233.014	180.592	190.521	217.284	274.031	234.979	306.198	229.088	239.598	338.541	379.159	271.553	337.076	253.957	188.94	259.057	271.8	200.469	207.55	265.409	269.974	332.918	225.054	179.616	273.84
1.43_265.8492m/z	no	71.5098	86.4758	72.8578	59.6371	91.0237	50.9358	82.1522	59.9948	89.2007	74.9075	86.6349	74.2273	106.944	40.221	56.946	101.948	92.0767	81.7644	99.6922	56.9512	79.3815	105.81	73.8877	138.579	116.237	99.2027	113.791	96.0547	77.6505	82.9044	54.4946	96.8954	88.3318	102.345	98.8059	110.44	68.4287	86.5372	87.7967	60.6269
1.43_282.8698n	no	99.8848	136.192	98.7445	91.4625	138.119	66.9148	125.32	124.852	144.653	114.507	156.165	104.847	168.663	83.7566	115.471	183.771	150.223	169.928	167.781	97.6212	140.636	172.902	137.456	253.076	216.658	174.284	211.105	174.514	142.583	173.283	99.7945	166.792	168.008	155.54	169.874	200.464	123.926	160.454	159.483	110.146
1.43_259.8146m/z	no	124.441	166.922	168.423	178.86	171.949	88.9814	186.361	147.639	173.926	168.039	200.297	201.737	205.974	125.484	177.768	208.626	239.947	233.043	229.569	164.585	208.106	246.007	172.508	298.38	265.406	231.382	265.646	240.643	213.945	287.433	153.727	239.547	210.4	224.248	218.113	234.488	233.248	212.279	225.755	199.468
1.43_257.8185m/z	no	336.693	419.999	367.903	386.417	432.191	250.814	466.468	388.633	498.394	383.202	523.677	443.551	504.489	319.132	419.52	547.018	528.177	502.314	572.213	399.57	513.241	656.419	499.027	744.653	673.228	579.329	687.823	570.985	597.187	614.576	383.777	569.207	510.703	573.617	537.309	680.897	560.389	554.965	552.969	493.634
1.43_255.8217m/z	no	314.467	457.544	363.752	339.712	408.542	223.655	470.286	325.341	476.205	382.179	479.767	427.184	467.079	285.7	406.726	520.407	505.264	437.828	541.888	382.785	503.656	614.634	496.763	736.127	609.306	620.873	627.566	607.416	534.41	588.919	442.3	564.622	534.375	521.035	559.279	586.572	542.903	506.759	497.867	437.683
1.43_242.1140m/z	no	38.3721	30.3285	40.7125	45.1561	42.792	40.211	48.6505	35.6857	38.8482	32.5871	65.7246	66.0717	47.2911	47.5897	66.8273	64.8583	53.9723	86.6069	83.196	54.9043	76.8541	83.468	80.335	65.3919	83.4346	84.7602	68.5575	76.1032	72.5352	79.749	71.2343	80.1678	97.5133	81.7171	92.1581	84.7796	56.8421	79.2294	85.7847	41.1153
1.43_236.0772m/z	no	2402.68	1344.64	1438.29	1797.33	1398.23	1494.51	1566.61	1499.94	2083.9	1752.5	367.823	242.61	392.868	216.119	254.371	342.707	343.033	359.847	251.079	358.807	749.877	1005.48	345.712	480.108	586.558	522.032	893.915	750.658	1271.56	821.748	4311.47	486.868	589.131	963.731	528.418	955.917	586.248	810.668	881.595	597.943
1.43_221.8417m/z	no	243.718	335.267	299.53	279.553	332.731	201.534	368.978	320.072	380.142	308.375	445.213	371.672	425.093	251.822	331.153	450.047	470.178	468.136	469.853	327.92	459.51	526.897	460.248	632.484	516.106	479.59	582.953	470.429	489.194	431.79	303.685	467.399	395.722	458.416	453.188	506.481	419.486	401.976	399.23	384.698
1.43_219.8451m/z	no	291.636	346.557	319.7	292.917	327.812	228.631	374.28	289.407	400.214	313.383	428.652	342.946	466.651	251.807	336.894	421.827	404.118	392.428	459.781	306.252	433.682	539.205	410.505	652.388	483.095	507.293	578.489	452.825	442.095	471.077	368.478	473.698	455.342	458.866	449.598	518.126	440.888	450.796	400.894	353.85
1.43_203.1035m/z	no	103.636	107.832	82.2875	90.1036	110.195	93.2623	80.4104	95.7368	104.694	130.578	39.9647	39.6671	41.2906	21.3836	35.2879	40.5795	41.3265	49.7389	58.7465	40.2881	25.5509	45.3329	34.3675	19.3807	38.1297	33.6276	30.6249	31.705	27.7133	32.3074	47.5558	54.2422	50.9286	90.1263	72.4601	81.6485	61.8171	71.9262	45.3628	55.1219
1.43_187.8718m/z	no	44.5815	58.2266	48.6781	47.0077	46.6365	35.5923	50.8415	46.0144	70.7689	49.2306	85.0688	65.2788	79.2427	35.8995	51.2519	81.1641	71.5113	66.5528	85.9747	61.2106	82.2586	100.935	70.9759	124.129	80.7361	100.29	111.113	82.3548	82.1987	90.4324	56.7707	87.2007	82.1773	88.1791	82.4901	103.136	77.1213	70.1775	67.0859	67.8307
1.43_185.8748m/z	no	73.2525	88.212	83.8474	80.164	93.4208	49.3293	102.253	72.65	105.364	79.326	118.469	101.708	122.059	73.4316	84.9954	133.792	110.204	104.834	146	84.1523	125.455	152.069	132.962	231.594	129.525	160.574	184.684	152.136	133.893	143.741	101.834	150.502	127.27	134.322	139.303	147.926	124.835	118.628	121.885	98.2772
1.42_628.0575m/z	no	903.527	552.499	519.157	1065.48	798.113	511.504	1607.28	656.36	1287.72	796.959	452.423	412.631	513.061	369.477	478.273	455.211	406.54	481.191	482.929	397.403	437.766	475.512	426.464	408.568	487.681	463.567	502.619	497.12	452.924	477.519	355.266	465.236	439.074	530.143	465.882	657.027	448.113	400.164	483.16	460.343
1.42_283.9670m/z	no	151.835	173.425	152.364	154.878	183.425	112.872	175.696	173.53	151.382	151.971	107.261	92.3259	131.742	74.7223	113.562	95.0773	94.9723	108.562	99.6364	104.666	46.784	38.3577	53.7226	69.0103	50.7606	56.7739	42.4698	43.4825	64.2152	41.4827	52.4881	68.2224	58.7241	57.9145	68.3876	80.342	50.6551	52.6323	110.997	46.4387
1.42_162.8389m/z	no	94.0547	157.08	126.846	128.517	143.215	67.9944	130.717	102.051	155.145	112.21	149.308	124.274	127.718	75.3424	133.608	170.305	189.481	127.049	173.716	113.336	154.468	199.847	153	257.13	196.858	206.011	207.279	237.265	229.278	246.941	129.773	172.671	179.85	155.383	140.312	191.279	235.798	134.452	144.564	151.252
1.42_117.0192m/z	no	63.4267	85.0109	72.7671	95.1251	91.6781	53.6661	85.7806	78.3736	91.2855	56.6125	97.9637	137.878	63.5055	91.4541	194.938	113.999	191.454	87.3595	102.722	113.206	98.8389	118.046	121.366	74.3884	177.196	80.0905	65.2733	120.787	184.017	195.759	112.834	99.2432	108.97	57.3095	121.409	69.9329	124.303	89.1455	149.475	158.387
1.41_599.0955m/z	no	634.001	639.159	690.526	966.828	409.656	1017.78	499.524	702.508	392.904	332.801	658.132	1057.38	524.243	1063.18	742.916	422.752	578.704	563.08	567.212	1123.85	494.871	531.761	478.966	553.794	450.007	544.811	541.177	531.611	515.944	422.405	739.43	340.034	411.452	341.76	647.426	469.177	526.112	375.355	437.745	702.149
1.41_597.0994m/z	no	673.911	627.761	728.118	1065.16	364.999	1139.9	532.19	783.012	373.303	345.907	707.968	1129.11	513.328	1243.14	701.655	399.109	497.919	474.314	568.601	1177.73	556.53	589.008	622.951	558.782	484.647	610.684	515.473	606.95	542.044	443.196	867.557	306.892	375.702	316.388	696.333	460.286	567.949	353.936	416.139	780.442
1.41_549.1696m/z	no	5062.81	4796.1	5407.58	8122.37	3599.07	10866.4	5182.78	5626.75	3525.84	3485.84	4294	8004.32	3910.64	13081.5	6528.98	3411.04	4056.91	3523.82	3643.87	7823.96	3688.36	4070.2	3848.52	3625.47	4154.16	3541.22	3252.85	3799.5	3437.81	3539.4	5297.46	2637.05	3074.82	3206.4	4294.69	3141.59	4052.57	3318.45	3139.26	5423.62
1.41_532.0797m/z	no	657.088	737.857	512.921	467.267	687.867	298.754	693.13	593.674	817.88	738.349	139.087	130.407	192.804	84.5765	148.6	189.893	135.706	135.814	122.982	123.57	104.073	102.84	87.5896	120.969	173.065	99.6475	128.645	99.6887	156.874	146.842	118.162	115.241	125.502	97.1351	113.307	150.355	98.3639	84.7327	144.723	117.1
1.43_302.5338m/z	no	54.4029	38.7553	47.3779	99.29	27.6043	40.1883	105.077	42.1532	43.6385	30.3311	36.7293	30.8999	53.7298	34.5791	55.3237	43.0334	54.1153	32.4229	39.2628	48.6757	63.7451	34.6364	52.6854	40.3556	34.8386	58.4148	54.721	96.3324	78.9482	100.045	48.1389	35.685	42.3859	48.0402	36.1314	34.7596	69.4611	78.1042	47.3031	83.2083
1.41_517.1166n	no	1454.05	1293.85	1148.74	1139.97	1352.52	851.899	1230.18	1397.78	1382.5	1407.35	397.103	455.524	616.14	384.853	469.975	514.707	503.385	495.987	518.63	513.827	405.268	409.291	472.912	435.164	513.574	378.65	461.792	364.299	462.051	452.134	512.607	480.459	422.834	431.572	432.262	453.633	451.689	400.581	484.266	440.748
1.43_404.1022m/z	no	241.948	191.523	176.747	258.783	167.619	323.193	174.671	174.98	141.924	96.0631	169.716	224.263	134.834	316.404	164.199	167.582	125.762	139.711	160.539	174.222	111.926	73.3562	102.738	81.7392	108.751	73.501	108.926	91.9461	92.9815	91.4588	189.487	102.282	107	97.2707	86.7749	57.7496	205.515	99.4303	113.713	163.932
1.43_578.1948m/z	no	119.894	64.8837	117.796	153.943	68.0751	202.753	78.2939	106.829	48.2027	59.2012	35.4382	47.6462	40.2081	73.8409	53.7539	32.2144	51.9493	41.947	34.3108	50.0987	112.647	91.1541	79.4137	52.6286	81.8066	68.5596	93.9139	90.2957	128.864	83.6457	774.754	42.3022	58.1413	85.6623	71.0262	34.924	124.551	81.1489	80.4704	114.587
1.46_401.1015m/z	no	1043.92	972.324	1237.65	1028.66	1001.87	1078.16	978.972	1076.35	1165.73	1293.94	1313.26	1264.58	1149.51	1096.88	1021.1	1504.67	1229.06	1138.83	1298.1	1399.24	1472.7	1767.56	1369.48	1609.74	1455.9	1796.38	1440.72	1205.02	1471.43	1299.92	1367.2	1583.68	1568.01	1040.84	1618.48	1808	1501.25	1608.95	1204.59	1452.13
1.46_347.1045m/z	no	521.758	538.095	538.756	491.017	452.053	575.96	446.665	594.093	405.456	604.662	185.375	241.054	283.324	218.441	202.866	198.284	178.761	227.813	202.469	296.094	86.6849	92.0334	134.89	104.756	116.704	102.696	71.0378	62.8281	141.648	91.1803	194.265	133.996	105.858	79.5637	144.774	115.576	104.368	107.116	167.003	109.126
1.46_326.0907m/z	no	1080.04	535.15	941.594	634.217	719.452	872.819	544.608	841.703	431.651	723.899	430.952	429.66	388.918	513.043	286.038	351.009	366.365	436.606	400.085	520.462	366.884	253.181	343.212	316.799	280.966	250.778	238.668	331.263	355.265	277.717	435.052	506.434	338.11	262.083	288.237	227.819	198.854	308.243	406.778	274.18
1.46_306.0396m/z	no	285.83	261.445	254.281	264.334	303.638	275.781	290.161	296.128	319.843	348.496	261.282	286.05	304.706	311.353	367.115	314.972	335.43	372.486	336.041	402.475	391.007	355.107	406.525	432.892	359.97	313.048	299.659	425.978	339.613	325.646	374.126	341.583	339.148	259.834	324.813	298.84	253.273	345.338	339.645	295.294
1.46_280.0341m/z	no	736.217	562.887	694.172	697.643	749.303	787.737	698.869	787.618	777.713	829.237	740.698	819.667	773.091	854.601	713.37	688.49	847.177	876.057	744.478	805.018	866.461	693.924	800.973	814.276	839.415	640.721	777.697	592.578	710.211	619.992	645.035	642.309	654.997	475.881	711.067	615.734	662.371	753.883	671.713	748.639
1.46_220.0323m/z	no	831.701	750.717	931.684	812.034	711.446	877.765	772.692	859.164	903.607	993.742	960.136	907.112	907.84	882.396	777.845	1108.09	897.855	854.63	998.735	1035.94	1042.65	1269.34	1023.68	1214.77	992.723	1325.15	1152.13	755.048	1026.88	925.916	1032.46	1150.53	1154.61	826.571	1188.23	1399.15	1080.81	1216.9	914.193	1124.36
1.46_212.0504m/z	no	336.682	350.402	328.071	276.055	323.29	322.87	304.643	345.809	344.405	379.151	382.358	333.393	375.421	300.73	364.723	391.847	337.43	327.228	380.909	334.256	316.542	331.53	338.954	433.724	360.445	403.692	374.662	262.804	338.45	318.814	367.128	418.705	427.175	314.003	411.571	500.724	331.305	390.471	391.263	343.002
1.46_207.0141m/z	no	602.359	527.796	608.073	980.36	685.725	511.222	1410.62	545.411	1091.85	615.306	283.07	221.6	263.93	189.223	152.447	258.501	251.362	214.298	265.111	192.158	139.874	223.956	213.203	238.601	215.628	284.755	246.516	253.511	271.487	291.268	212.104	159.223	237.908	241.758	259.835	172.714	270.906	237.96	212.406	228.62
1.46_191.0558m/z	no	223.35	50.6352	658.054	117.726	108.624	243.583	145.671	229.387	154.995	231.91	205.226	235.936	690.719	277.476	105.677	197.086	217.663	211.596	242.066	417.528	32.7104	25.7004	28.8323	19.594	18.2404	24.973	36.8896	29.9423	31.631	27.8758	130.016	81.757	107.8	37.2234	59.729	63.6108	131.777	52.0819	122.208	144.698
1.46_184.0589m/z	no	478.423	557.072	388.205	453.816	375.125	405.385	512.125	343.17	485.07	445.728	289.94	237.636	305.187	216.47	260.651	261.007	277.723	256.853	256.455	218.99	155.952	176.786	200.861	186.571	208.401	189.724	169.044	150.913	245.145	175.461	200.007	201.983	272.454	189.224	219.937	278.822	190.267	185.973	218.279	166.543
1.46_159.0774m/z	no	200.218	203.183	241.385	189.425	265.069	252.657	158.171	230.214	145.111	212.922	28.7854	23.3645	23.8958	17.6203	28.2595	26.3885	18.1267	27.3514	19.1353	31.322	19.1194	21.9694	27.0727	18.2977	17.8515	20.1369	32.3504	34.4319	29.5966	27.5606	25.4833	20.3061	27.2017	31.4607	36.9483	40.5208	34.6975	23.1215	26.4278	26.7147
1.45_272.1247m/z	no	48.7873	27.2934	54.8212	76.5339	45.6075	63.1472	65.0571	34.3164	63.538	41.1937	116.134	79.3313	135.947	60.8666	19.1576	110.207	72.2624	92.786	86.441	84.1263	71.4781	166.301	105.46	124.557	110.975	187.991	99.8769	127.582	159.631	130.66	247.684	235.306	322.651	201.345	216.018	235.503	177.969	207.268	249.984	148.827
1.45_261.0231m/z	no	299.272	312.602	302.628	260.132	381.252	290.654	268.424	380.076	298.357	360.132	221.595	202.495	253.536	172.437	192.234	217.717	218.984	243.703	201.403	169.29	262.83	346.229	265.283	238.846	286.016	297.054	231.453	269.29	258.924	263.065	381.403	234.254	233.007	305.913	230.506	265.755	226.068	227.565	239.628	241.719
1.45_165.0765m/z	no	91.4598	45.2361	103.53	95.2034	76.6998	59.4731	78.9076	70.7203	78.5162	48.6435	17.9108	31.3838	29.9434	26.6708	24.9107	38.6862	32.556	45.7387	27.7271	32.3781	21.7168	15.724	21.6585	17.9701	18.9429	19.8251	21.7017	16.9009	18.9912	17.4365	27.0202	19.4684	29.6669	12.165	17.3381	13.8381	34.8687	27.3016	27.9187	28.205
1.44_605.1972m/z	no	122.746	145.976	141.63	132.528	125.38	134.614	140.868	110.246	106.455	153.605	198.763	169.667	145.205	131.983	166.002	151.77	151.189	212.758	167.756	193.494	368.218	582.248	204.418	189.301	485.567	305.359	250.869	301.961	341.513	411.4	417.345	255.989	298.904	324.294	238.315	273.28	269.329	285.856	204.616	306.877
1.44_542.1710m/z	no	224.237	201.772	248.384	313.258	173.524	498.236	199.763	247.177	166.837	177.103	304.122	457.657	227.941	654.866	266.409	276.682	620.996	314.729	327.851	420.895	350.091	461.395	437.329	475.667	296.929	689.918	415.944	390.194	659.629	419.369	349.349	341.25	532.984	243.92	386.972	330.122	334.151	314.403	523.854	707.687
1.44_409.0942m/z	no	812.589	818.004	916.767	808.255	951.011	922.561	754.299	837.926	862.454	1026.34	963.312	1117.18	945.786	1349.05	1303.4	1036.73	1189.26	990.028	1103.96	1442.74	1245.57	1111.23	1138.22	1090.19	1181.74	1156.73	1176.95	916.259	1257.38	1182.69	1390.58	1065.45	1293.54	705.594	1118.54	1198.89	1268.01	1335.86	1197.74	1584.43
1.44_279.0634m/z	no	227.489	138.391	154.339	224.268	171.847	183.677	287.268	178.654	204.455	191.15	73.1	75.99	63.6893	80.8665	54.9318	49.3871	61.2415	73.1235	63.0651	49.3442	211.674	245.354	233.833	205.458	289.932	203.854	217.861	254.642	190.016	195.502	328.499	254.517	266.778	274.124	194.57	266.428	339.831	208.238	350.169	294.269
1.44_269.0754m/z	no	75.9903	86.1445	110.95	88.8608	85.6335	110.079	120.897	59.9454	80.525	85.5554	153.491	106.494	134.229	125.99	168.911	155.74	134.955	175.11	173.867	135.694	137.09	129.387	133.517	159.333	163.556	140.365	125.899	111.274	114.445	148.706	172.311	113.954	154.74	154.047	137.779	183.736	144.752	114.577	145.969	123.71
1.44_185.0216m/z	no	180.737	138.514	125.916	247.198	120.341	88.611	221.373	92.122	203.219	178.437	86.476	86.713	105.93	47.7598	72.4237	131.105	100.617	111.891	123.665	103.24	72.896	90.915	60.455	70.3967	98.4476	66.9868	83.725	104.489	83.8969	64.8247	114.314	60.038	88.1129	150.458	85.5032	115.173	125.925	100.088	126.347	109.85
1.44_116.0353m/z	no	178.394	122.795	112.736	135.726	121.791	96.519	120.791	114.437	146.991	117.572	17.1955	15.2188	24.5173	17.0464	18.0913	25.1878	26.7092	26.7128	16.5943	26.7701	61.7383	73.0171	26.272	29.2382	42.3485	30.409	62.8513	61.6666	100.953	81.1447	361.281	28.7298	47.5702	58.3037	39.0595	63.1662	35.4905	50.7411	54.9119	39.01
1.43_531.1207m/z	no	254.105	396.014	322.248	466.362	451.71	255.736	903.538	322.9	490.742	276.14	146.41	132.213	190.454	121.115	72.0319	192.234	191.209	139.151	204.314	84.1057	106.252	122.282	104.717	177.989	166.282	165.275	202.955	118.789	221.454	198.667	133.452	144.576	125.614	174.33	179.195	57.297	208.22	163.884	167.316	146.551
1.29_723.0497n	no	764.103	1107.43	1049.69	1040.07	1320.93	1194.59	905.46	1116.75	1070.19	1303.83	812.781	1107.42	776.409	999.148	901.029	664.581	1111.91	1169.67	964.713	999.321	1250.36	940.539	1085.43	840.369	1045.83	771.855	1154.28	1363.07	1019.59	1018.78	463.052	674.521	884.284	717.816	642.508	750.536	778.854	847.131	871.254	711.137
1.41_421.0749m/z	no	698.494	604.671	809.946	653.817	778.015	746.287	678.276	760.963	675.744	753.083	1467.1	1462.45	1586.48	1502.62	1324.22	1692.9	1462.67	1722.08	1999.62	1611.43	1303.75	1467.65	1182.28	1297.17	1160.87	1211.37	1476.64	1494.13	1243.78	1329.3	2556.12	1146.99	1157.2	4321.28	1216.36	1492.09	1255.49	1059.46	1403.77	1320.47
1.41_388.0376n	no	858.563	807.978	668.142	608.178	825.415	399.731	822.302	712.958	950.427	748.649	253.947	192.5	324.679	96.2933	167.545	266.582	157.191	258.146	247.041	163.149	56.9623	89.6883	104.762	94.8003	91.1797	116.661	60.5988	57.5309	121.207	68.3957	108.168	170.855	136.733	139.093	98.6546	194.122	75.0828	80.6965	214.563	39.2086
1.39_231.0277m/z	no	836.837	766.687	698.75	598.571	780.203	725.098	636.289	782.002	701.994	726.839	826.824	771.419	775.821	708.808	947.682	849.623	1020.02	808.779	827.351	722.368	602.976	809.539	616.398	603.365	953.96	646.999	505.125	506.261	839.537	844.12	683.978	880.453	732.092	538.442	787.283	793.217	464.21	581.956	733.472	887.429
1.39_197.8076m/z	no	985.816	1123.61	1079.63	1202.1	1155.9	608.337	1248.43	947.935	1446.7	936.897	1343.14	1088.71	1205.73	567.642	997.213	1517.09	1404.16	1233.67	1428.73	1133.14	1299.34	1692.35	1410.89	2187.88	1510.27	1911.11	1713.03	1629.19	1670.7	1653.99	1200.71	1446.01	1680.77	1439.53	1440.77	1840.15	1712.83	1071.71	1361.23	1243.3
1.39_195.8106m/z	no	807.491	929.112	900.481	998.151	934.405	529.539	994.138	848.676	1162.93	752.971	1113.76	886.703	994.852	481.452	792.397	1183.53	1185.79	1010.09	1167.73	926.74	1048.66	1301.32	1168.75	1774.1	1238.13	1476.23	1405.52	1385	1312.57	1332.31	982.929	1183.34	1326.14	1136.37	1124.8	1467.1	1413.69	854.809	1047.82	1019.79
1.39_135.0298m/z	no	2930.93	3034.29	2743.02	5223.19	3316.19	2077.98	4671.09	2141.55	3985.6	1905.83	1112.84	973.347	909.073	790.707	672.857	1156.62	1049.62	909.565	1050.91	997.101	751.508	835.718	853.343	615.037	773.45	912.176	722.501	1150.43	1469.8	1205.63	1069.55	556.521	1049.26	863.651	813.213	722.739	1204.22	633.753	1126.87	1057.15
1.39_78.9852m/z	no	169.703	265.836	189.319	297.476	283.785	146.712	182.845	162.71	361.303	202.706	6.43221	7.26467	6.50392	4.95404	5.54038	12.7408	5.87754	9.21824	6.64076	8.68774	0.578886	3.81344	3.85334	0.277935	4.01908	2.03562	1.60227	0.886944	3.57643	2.10631	1.38353	5.39192	3.13969	7.86863	4.59579	7.4249	5.10674	2.85437	10.4717	4.45484
1.39_75.0082m/z	no	377.257	480.865	500.698	677.5	526.044	409.417	458.08	404.129	525.418	322.217	307.035	363.177	192.9	378.733	268.389	299.4	301.028	294.083	281.962	391.611	374.927	269.786	427.306	166.391	290.282	215.975	236.762	334.635	449.076	370.08	502.745	179.997	328.125	198.924	272.353	220.131	413.001	264.074	401.01	428.546
1.38_1043.3058m/z	no	1115.29	685.753	1147.15	2681.6	525.283	5766.08	1008.88	1262.09	520.771	572.744	925.388	2701.4	728.946	6919.29	1245.8	450.712	785.808	748.242	780.288	3013.82	651.698	519.404	811.382	451.829	561.218	516.166	742.455	483.064	530.746	519.962	1416.04	413.6	587.87	649.516	874.792	457.699	788.079	666.945	616.437	1285.22
1.38_939.2172m/z	no	646.336	605.385	762.393	1096.68	333.694	1547.24	527.502	680.155	271.621	303.732	639.035	1300.84	569.074	1897.49	747.793	336.885	511.955	450.815	469.244	1401.01	515.351	390.223	620.439	271.276	356.314	328.752	390.805	485.126	444.669	430.674	1107.5	411.206	530.741	460.705	877.872	290.624	639.854	552.957	544.542	866.908
1.38_881.2543m/z	no	5847.38	5792.77	8961.34	16073	2289.48	30656.9	4541.38	7997.32	1532.06	2223.73	6028.41	17611.1	4782.32	34521.3	8643.97	2979.05	5899.61	4582.29	4898.81	19522.1	3789.41	2351.26	3417.78	2154.8	2514.74	2026.99	2684.47	2763.88	2451.52	2640.31	10178.8	1500.94	2521.21	2339.36	5191.2	1594.98	5627.25	3138.06	3011.03	9307.73
1.38_848.2716m/z	no	1188.76	1809.35	2025.9	2174.16	1005.93	4303.63	957.782	1953.88	346.828	861.859	633.754	1121.89	1007.38	1791.63	946.09	810.375	800.698	863.413	618.171	1147.75	186.367	121.877	330.532	99.7954	211.377	136.125	108.9	99.511	245.3	142.511	527.279	302.387	214.224	207.519	303.096	83.0538	282.989	191.684	452.4	273.61
1.38_758.1845n	no	2732.86	3594.45	3855.33	3859.12	2757.97	4190.73	2700.77	3054.92	2174.55	2594.68	3387.26	3369.09	2820.43	3695.06	2886.44	2946.15	3300.65	2953.07	3335.65	3987.48	3063.67	3020.29	2933.93	2812.8	3184.44	1800.9	3182.73	2831.52	2840.07	3159.46	3643.1	2757.29	2867.67	2822.01	3083.82	1918.9	3527.09	2712.94	2829.25	3553.82
1.38_699.2207m/z	no	454.434	280.382	431.408	885.671	154.675	1689.03	354.81	424.766	140.847	161.762	419.716	938.226	273.712	2367.12	508.839	174.154	282.587	248.112	242.572	1085.64	479.924	290.844	576.521	241.376	337.033	262.917	395.278	434.269	428.732	248.173	826.559	114.874	184.418	203.949	411.751	178.746	553.544	200.345	259.996	727.703
1.38_497.0440m/z	no	651.079	627.448	672.843	579.326	901.25	594.941	701.594	685.504	833.88	910.949	906.279	733.854	705.506	658.017	699.412	825.564	776.129	916.758	842.918	680.733	990.51	814.211	794.035	847.746	937.572	596.54	910.212	836.028	754.262	769.936	484.688	506.601	676.967	707.873	595.571	800.62	577.348	589.255	648.979	644.8
1.38_110.9848m/z	no	405.438	608.962	510.217	540.679	652.319	409.878	330.428	401.412	374.414	327.527	309.386	463.464	224.543	264.18	318.992	265.556	295.169	258.747	295.881	466.4	695.415	399.853	507.097	218.185	298.475	239.665	262.078	577.299	653.792	635.328	601.776	286.849	525.779	321.054	391.673	324.75	420.98	261.959	596.381	453.708
1.38_94.9244m/z	no	387.912	687.1	545.212	535.973	619.934	286.266	370.775	405.884	474.498	395.952	579.227	528.859	370.411	259.812	474.819	563.097	651.11	527.523	609.919	642.876	671.245	690.855	607.426	498.99	593.748	462.97	555.774	818.794	843.758	813.197	537.084	447.102	668.948	448.518	520.576	563.752	697.104	474.111	698.995	523.616
1.38_92.9273m/z	no	560.593	1039.61	819.181	814.512	910.4	433.747	533.426	617.788	738.979	574.386	898.454	785.261	561.597	420.827	712.512	869.619	954.231	815.731	919.73	881.48	966.064	986.876	966.575	695.547	923.736	640.784	804.255	1249.8	1225.77	1238.54	817.242	648.256	1037.98	603.519	752.801	842.116	1069.27	691.341	1043.04	823.105
1.37_1223.3695m/z	no	1251.97	1509.91	2096.59	3803.35	874	8108.62	1227.38	2033.31	473.125	769.859	1732.31	4477.03	1581.17	8894.66	2541.24	1113.62	1951.81	1526.49	1526.04	4506.78	1036.94	696.945	1077.32	587.392	825.034	605.991	879.913	914.442	903.431	919.043	2555.62	579.943	983	960.882	1554.2	345.562	2083.33	1244.6	1171.27	2755.69
1.37_795.2173m/z	no	1844.52	1807.73	2205.25	2440.42	2063.1	2632	1855.45	2202.18	1191.71	1690.7	1869.11	2314.9	2394.29	2027.57	2448.94	1967.95	2612.87	2188.53	2313.77	2108.39	2217.13	2092.06	2350.34	1539.44	2557.24	1008.81	2425.54	1903.17	2448.32	2664.19	2524.1	2984.32	2365.44	2974.12	2940.09	974.936	3030.28	3040.24	3014.77	2507.82
1.37_796.1791n	no	4034.13	5184.26	5631.79	5613.02	4077.26	5831.26	4266.33	4302.16	3082.02	3747.11	4876.43	5086.89	4176.24	5330.54	4274.01	4544.96	4795.27	4370.45	4838.17	5709.91	4466.93	4401	4277.6	4054.79	4576.94	2626.36	4392.29	3917.35	4269.85	4645.78	5189.63	3933.77	4182.61	3989.26	4372	2935.39	5302.08	3911.03	4119.8	5153.16
1.37_644.6519m/z	no	840.086	619.165	665.192	1847.05	736.694	933.528	1708.6	862.804	891.499	687.76	570.142	570.553	583.521	522.316	643.524	560.526	653.194	644.521	567.686	599.722	638.682	323.919	416.919	277.52	513.162	286.473	483.363	543.29	551.349	594.907	419.165	368.471	455.526	482.649	483.046	270.048	566.386	592.975	529.093	655.646
1.37_587.1608m/z	no	5027.72	4510.38	6545.81	6064.71	4986.18	5754.74	4693.13	5850.44	4032.37	5416.87	4297.59	4288.35	4155.41	3201.81	3784.33	5320.25	4582.29	4258.14	4067.06	4359.62	5159.21	6697.89	5326.19	3303.11	6174.78	3772.28	5031.65	6621.58	5935.93	6284.02	4093	3831.6	3556.71	4593.72	3822.56	3109.02	5329.76	3786.52	4050.09	4652.29
1.39_418.1125m/z	no	669.834	515.377	599.651	584.579	651.543	520.528	564.99	537.402	708.676	497.441	636.355	511.982	513.659	437.629	428.056	574.843	577.209	544.384	585.827	416.279	1659.78	1931.67	1356.87	1308.33	2032.54	2463.5	1567.98	1648	1361.02	1454.74	1004.69	1008.09	1069.18	966.523	811.724	1228.11	867.536	773.923	752.102	890.458
1.41_403.0092m/z	no	729.147	711.957	570.88	526.056	693.009	328.364	657.437	672.814	812.829	637.563	216.12	182.16	282.27	105.007	149.343	219.877	128.157	206.269	236.734	142.404	82.796	64.9086	94.8659	88.1551	70.6648	75.6919	46.9425	66.6861	115.135	68.3991	145.71	118.682	104.446	97.2247	94.3495	187.409	50.5496	45.8247	138.893	79.7237
1.39_477.1463m/z	no	634.608	561.787	717.109	1272.54	590.097	889.594	1218.86	545.673	767.32	477.178	406.78	404.313	444.878	476.646	350.796	491.894	415.787	412.648	495.685	393.52	248.968	337.685	258.361	237.833	421.578	289.291	406.017	257.89	354.427	331.938	434.87	399.977	362.166	411.546	421.379	341.794	520.356	271.152	403.341	441.49
1.39_539.1395m/z	no	10073.1	8549.69	12023.6	18968.9	3555.09	28794.9	6850.26	11738.1	2487.99	3024.27	9178.33	20310.7	6440.01	30035	10641.3	4255.13	7193.27	5837.49	6666.69	21497.5	6562.17	5667.21	6411.86	5027.45	4413.77	5592.78	4882.17	6142.89	4965.91	4347.81	12809.6	2778.16	3852.54	3142.29	8176.44	3762.61	6911.93	4059.38	4025.19	11600.8
1.41_375.0701m/z	no	161.673	130.734	161.258	120.957	168.435	164.497	127.699	167.729	121.855	169.34	343.314	320.657	260.841	403.529	462.731	296.3	389.457	369.232	364.974	401.192	372.299	347.75	297.839	297.749	562.674	363.484	308.293	321.949	375.298	467.357	429.52	486.869	414.571	349.208	549.877	396.075	350.884	384.708	360.576	618.867
1.41_351.0673m/z	no	985.795	961.671	738.602	695.461	919.507	668.541	809.503	938.087	832.365	759.72	218.297	197.848	399.455	171.884	225.752	258.887	201.235	255.008	220.754	240.83	180.48	132.165	276.622	69.0323	96.6458	111.384	74.2405	145.642	146.594	107.709	394.251	214.291	291.492	217.946	274.107	219.076	114.706	191.575	311.666	184.369
1.41_300.0483m/z	no	1718.32	1059.05	1129.7	1762.53	1443.39	1162.91	2477.61	1521.16	2349.03	1701.65	1700.67	1165.56	1439.02	1002.84	1273.31	1339.25	1554.86	1632.7	1225.54	1138.94	1324.74	1363.89	1157.41	1230.84	1481.81	1273.61	1239.36	1358.04	1566.64	1426.95	1122.83	1237.9	1479.35	1805.17	1417.55	2457.66	1311.95	1622.52	1461.25	1530.87
1.41_285.0034n	no	330.313	282.55	246.706	255.943	343.68	188.608	351.546	351.598	423.783	365.169	148.198	149.272	192.207	94.8415	140.52	172.994	130.758	179.497	167.595	121.359	95.8979	78.6863	77.5346	104.925	106.468	90.6271	103.936	88.4358	87.4445	77.3749	72.7817	78.0095	95.3118	100.44	94.8186	120.893	68.4178	64.5428	113.242	64.0706
1.41_280.0495m/z	no	73.7036	54.7699	61.6565	48.3519	82.4673	42.3625	55.9302	71.6812	65.8789	73.5191	185.913	140.304	140.52	91.8938	140.003	188.182	196.447	117.851	133.079	75.3452	169.292	235.815	169.242	167.861	235.216	118.955	146.885	108.418	173.801	248.537	167.641	234.854	230.505	197.959	219.559	260.187	147.266	129.572	160.098	210.498
1.41_275.1113n	no	1075.12	796.5	883.401	1817.71	1190.57	838.136	2321.11	806.846	1445.69	910.481	1667.44	1031.29	1524.96	859.085	1418.81	1524.95	1132.87	1567.46	1273.63	1587.16	1628.04	1845.12	1673.88	1983.72	2007.27	1887.39	2523.16	1855.41	1893.85	2058.12	1938.36	1595.89	2310.8	1589.68	1751.09	2594.04	1795.65	1382.43	2151.79	1380.13
1.41_256.0587m/z	no	1095.82	973.865	993.074	1238.51	983.731	1046.17	1402.28	1064.91	1186.34	972.151	721.68	541.143	604.464	441.24	548.369	1133.59	636.837	666.073	636.064	538.616	691.329	982.739	738.629	720.565	781.606	882.018	626.143	669.071	632.366	637.556	628.687	773.85	764.058	764.486	688.944	970.263	657.018	611.741	640.166	583.058
1.41_221.9969m/z	no	1591.24	1674.72	1392.24	1209.75	1612.89	1061.1	1468.47	1474.39	1719.81	1410.63	639.882	590.4	822.027	366.588	591.016	712.17	565.503	696.71	648.472	520.994	203.921	261.987	286.049	296.19	315.151	328.833	163.25	214.463	348.22	177.095	298.467	469.959	346.112	390.002	317.867	540.888	208.756	213.236	563.321	165.707
1.41_213.0167m/z	no	111.063	78.2283	118.304	108.496	110.123	93.0703	114.952	128.899	120.02	138.808	316.51	281.409	208.675	274.465	357.046	320.117	489.178	302.658	272.936	265.68	282.628	390.036	301.801	254.497	510.015	370.657	202.625	249.543	399.119	422.883	307.389	447.432	272.409	211.52	385.291	299.322	244.886	250.107	282.942	386.068
1.41_201.8017m/z	no	95.3735	114.566	127.982	128.639	123.356	59.7449	128.073	93.6445	147.41	106.672	155.827	113.601	131.768	55.4787	89.143	164.947	151.227	117.823	135.496	109.429	139.499	183.978	149.293	227.557	165.156	205.09	178.313	175.028	172.664	174.502	144.7	175.288	179.025	136.374	154.041	193.432	169.329	109.617	157.986	132.043
1.41_161.0090m/z	no	54.4658	110.245	88.9841	40.4058	126.453	121.09	43.171	111.445	54.5241	81.1013	228.373	138.835	131.499	142.721	96.9383	149.897	206.736	124.853	105.852	119.954	260.095	441.449	351.675	228.121	388.15	217.064	227.992	424.451	434.748	342.816	203.787	210.73	209.623	133.266	203.179	353.631	230.953	219.063	315.602	175.888
1.41_100.0398m/z	no	1431.43	2507.29	1605.75	1888.98	2165.28	1127.23	1264.67	1589.47	1698.56	1462.64	565.252	594.322	590.385	293.035	539.117	772.052	526.561	591.53	554.862	617.741	140.034	177.863	219.809	155.232	267.583	192.381	94.462	215.045	354.128	168.395	228.937	271.341	276.489	201.005	227.52	359.92	211.378	131.532	543.881	108.766
1.41_80.9161m/z	no	3.20388	8.38872	4.45498	6.37947	14.5012	7.27469	4.15212	2.8238	1.1303	0.994063	6.77667	3.78873	4.31967	5.43155	4.10412	5.39964	3.99165	4.02435	11.9665	6.52371	6.25156	4.26393	4.48671	1.40188	1.85543	0.853729	1.41092	7.26511	5.72784	6.97896	70.9754	12.6073	29.6918	8.94475	10.1423	4.22077	8.77361	3.85411	118.115	7.57745
1.41_78.9180m/z	no	2.44518	6.52002	2.3309	8.90896	13.0938	8.6645	2.59488	3.83518	2.60617	1.95855	8.80825	6.10858	4.144	3.54979	5.78052	5.56478	5.56639	7.41185	10.6251	8.01843	6.2352	4.17825	6.75495	3.49848	3.04649	2.1992	0.981276	5.77036	7.54392	2.97038	70.3293	16.1979	28.7405	9.1673	4.64561	3.34952	13.5998	7.11938	119.933	11.4616
1.41_76.9696m/z	no	161.861	242.163	187.187	221.83	242.329	144.489	165.133	199.314	222.283	179.706	56.4486	59.8838	80.768	30.4193	53.0244	78.9852	60.8433	64.7723	83.24	65.0145	9.3214	26.6298	29.9115	19.105	25.6163	18.5209	6.12058	23.8532	42.0479	13.851	20.8266	42.7323	31.1925	16.7356	34.4157	54.4022	19.0734	19.9195	63.2156	9.16444
1.41_62.9906m/z	no	1416.73	2208.2	1667.36	1883.27	2170.5	1193.67	1351.69	1732.99	1907.89	1555.87	581.627	582.569	595.298	304.515	496.702	749.623	500.662	665.374	593.248	588.762	120.721	191.356	224.121	132.073	279.086	191.762	89.7148	186.934	317.051	133.879	215.007	344.607	261.791	200.68	229.257	431.749	189.222	123.271	500.658	95.0251
1.39_1068.2821m/z	no	52.1476	14.6558	63.5855	147.988	19.2256	409.823	10.4305	90.3825	2.02632	17.6131	19.1301	61.5774	37.4473	171.101	12.7182	2.56297	27.679	27.2709	4.45897	39.7611	1.73898	6.24425	17.3768	13.1586	4.86035	5.04532	5.1434	3.77721	4.84385	4.14093	23.2932	4.45192	5.42818	3.99215	14.2891	2.85346	15.8515	0	3.0581	20.3253
1.39_742.2185m/z	no	382.063	433.845	631.985	332.97	395.264	678.96	286.142	589.281	309.592	743.232	719.999	722.41	671.071	972.641	718.461	702.128	709.993	883.266	783.161	991.765	1075.67	1097	663.644	931.064	910.89	948.755	1098.07	846.891	907.272	1014.44	942.98	714.376	652.114	1143.87	754.885	1130.91	917.584	611.424	770.36	930.001
1.39_668.2083m/z	no	1536.61	1354.33	1751.05	2705.47	435.341	5858.27	829.639	2019.51	275.498	328.257	501.51	1516.46	514.084	2766.96	988.783	282.539	435.081	379.696	387.813	1667.34	193.546	165	221.191	196.667	181.864	177.268	155.92	121.427	177.983	140.014	474.656	134.385	147.756	139.75	300.904	135.225	174.818	117.826	242.654	248.729
1.39_617.2292n	no	408.686	321.911	450.257	862.076	302.118	616.125	670.619	319.833	272.984	242.503	735.674	579.958	596.728	689.456	740.715	659.784	590.212	690.781	542.47	968.69	748.289	559.784	698.548	499.613	772.106	521.442	823.356	617.204	716.431	824.02	1195.45	616.368	817.737	586.747	757.572	442.699	1018.92	484.389	727.584	892.244
1.39_564.1131m/z	no	1328.54	1495.77	1452.62	1419.27	1160.5	1645.86	1102.3	1480.09	760.833	914.632	763.001	920.795	1014.05	1014.29	824.046	753.238	794.888	879.701	810.68	905.128	477.965	312.844	569.811	274.489	329.492	237.045	375.411	274.486	435.156	386.35	804.122	419.39	452.168	380.179	495.04	270.868	463.469	372.516	616.589	608.386
1.39_506.1556m/z	no	9841.32	11369.9	12667.9	11797.1	8561.02	18795.1	8920.44	12320.9	5469.72	7668.22	5501.29	7528.48	7315.75	9644.58	6846.23	7481.77	5656.56	6503.51	5734.09	7405.7	2404.04	2312.3	3069.57	2456	2774.42	2492.76	2197.5	1894.89	2948.74	2338.27	4633.18	3838.24	3127.3	3629.89	3250.07	2434.07	3529.53	3156.98	5483.94	3330.7
1.46_438.0847n	no	197.812	215.061	246.58	241.887	198.309	255.041	235.784	235.553	192.928	261.991	265.549	210.118	231.949	258.234	204.287	229.944	226.449	253.818	252.093	233.931	234.386	303.542	241.277	317.162	252.495	310.505	247.256	224.123	207.953	235.556	299.864	258.834	263.067	221.154	247.65	274.193	282.43	270.787	208.246	303.781
1.29_598.0353n	no	535.089	727.339	807.454	671.416	976.484	925.215	518.851	950.284	759.654	1032.8	579.154	856.513	529.765	685.409	623.22	335.318	846.691	858.861	725.098	725.125	966.561	673.623	774.989	615.428	767.903	522.739	821.303	987.859	730.754	764.095	288.434	390.402	559.239	478.484	421.431	503.527	462.345	596.269	579.48	483.321
1.29_439.0557m/z	no	969.226	2987.28	1591.36	1290.07	3776.36	1397.87	2510.73	1214.68	1324.99	1152.11	3303.85	3574.98	1718.9	3917.47	2504.68	4674.12	1818	1273.39	1629.69	4162.58	3744.58	1053.49	1453.32	1507.29	2564.95	1173.59	835.693	3364.71	3178.67	1879.08	1661.51	1559.35	1436.07	1727.16	1118	931.114	2012.34	1314.88	1469.81	2097.6
1.14_166.0619m/z	no	64.7436	69.5311	103.504	48.3426	64.4296	48.8309	97.9456	49.7116	75.3153	49.9786	28.1139	15.8848	31.6945	18.5735	5.09445	19.2085	22.5027	26.1729	30.6933	30.5043	20.3694	34.5418	22.7606	30.2338	27.472	26.5625	27.7994	24.5997	35.9824	34.8415	39.5025	56.2923	54.4681	51.4252	44.2054	55.4186	45.5252	47.2364	42.5973	39.5386
1.13_595.9561n	no	607.62	484.282	545.743	771.504	472.406	654.61	732.356	607.195	626.938	550.148	612.664	726.6	680.532	674.486	717.593	658.9	734.722	699.88	657.867	725.591	670.87	605.418	711.31	633.168	651.644	622.889	573.984	734.2	656.416	600.815	526.561	577.91	546.047	551.815	538.33	531.871	441.099	603.057	594.428	552.889
1.13_511.9945n	no	679.823	564.948	657.819	853.426	592.667	715.875	794.634	650.336	738.294	626.888	828.65	786.532	671.118	801.921	760.242	770.043	857.698	764.461	701.348	850.297	809.602	714.457	785.658	747.771	712.58	697.265	680.471	780.904	708.433	658.133	598.671	625.35	674.977	719.771	650.745	627.865	545.347	794.631	762.66	651.324
1.13_443.9022m/z	no	470.469	519.704	722.248	513.621	699.392	556.766	551.458	452.398	493.225	483.934	385.255	291.163	287.43	311.271	296.364	276.694	265.98	295.335	258.599	256.361	219.395	191.092	259.425	204.118	211.383	200.836	207.683	231.644	297.965	223.823	179.243	263.424	211.511	143.713	236.772	184.214	115.863	209.429	225.246	135.245
1.13_406.9539n	no	1341.62	1383.02	1886.5	1224.37	1625.18	1253.21	1131.86	1198.83	1374.67	1389.15	1038.16	802.576	853.34	797.594	695.088	744.337	716.909	745.964	797.444	822.828	613.508	619.324	670.761	576.974	637.562	587.981	567.151	638.128	774.372	693.325	566.268	792.442	680.346	632.415	743.612	645.037	428.128	634.277	596.911	527.981
1.13_424.9886m/z	no	415.426	317.775	356.689	552.221	338.055	454.531	584.677	381.453	424.901	359.419	472.931	482.539	374.036	464.558	488.166	495.239	527.274	461.081	444.797	494.141	478.317	387.544	484.918	373.966	381.134	398.309	387.868	483.226	429.716	368.839	310.291	340.53	308.968	321.839	329.673	292.992	225.368	381.193	448.655	299.598
1.13_359.9407m/z	no	481.695	499.042	680.183	475.205	592.008	461.466	471.543	442.176	452.568	443.892	354.775	276.61	257.263	245.667	261.951	233.588	232.737	244.211	224.064	259.512	203.133	169.209	244.844	200.717	193.882	182.61	199.195	217.2	267.991	223.897	155.062	220.759	182.513	166.169	206.557	178.197	112.012	203.047	207.229	155.434
1.13_347.0886m/z	no	934.718	856.667	1650.7	644.881	1152.91	635.45	662.124	617.899	762.395	792.953	407.68	245.888	271.747	219.787	210.464	241.486	218.859	271.646	248.165	287.681	174.114	194.562	204.031	155.14	178.75	167.352	165.306	161.736	233.311	202.063	225.61	257.049	296.297	264.069	314.374	292.109	174.482	210.011	216.797	171.685
1.13_322.9921n	no	1301.77	1215.07	1645.51	1016.76	1495.13	1177.78	1028.66	1053.12	1145.16	1254.67	968.117	677.073	749.868	657.141	616.763	638.396	597.157	652.705	665.121	762.508	604.023	551.4	587.851	564.003	611.999	589.417	510.371	610.362	711.355	539.591	522.699	706.356	631.091	630.703	736.265	630.949	408.438	641.845	532.327	491.042
1.14_173.1043m/z	no	2731.86	2120.61	2237.92	3152.66	2131.41	2392.99	2949.31	2417.67	2760.95	2189.81	2370.1	2358.17	2248.86	2409.38	2522.47	2305.49	2732.58	2505.98	2482.12	2831.16	2440.6	2157.11	2399.39	2257	2316.61	2136.43	2370.06	2495.84	2437.93	1973.77	2004.22	2130.34	2161.09	2481.07	2243.65	2318.64	2025.6	2557.31	2519	2301.24
1.13_307.0174n	no	1371.94	1131.81	1552.7	864.895	1228.45	1057.51	853.098	1079.46	1164.99	1246.53	883.773	597.882	793.16	638.105	559.422	613.616	558.937	644.136	693.121	726.753	619.58	644.828	518.067	603.046	611.4	600.44	577.568	541.128	677.081	660.273	612.197	757.025	711.345	798.782	847.272	865.519	629.799	687.801	566.275	618.304
1.13_222.0495m/z	no	4067.35	3637.82	4909.84	2974.05	4179.95	3229.44	2874.73	3421.56	3535.37	3895.82	2520.22	1894.98	2295.6	1889.52	1597.84	1978.33	1786.35	2033.86	1912.14	2162.67	1640.93	1750.75	1561.05	1634.81	1710.69	1618.84	1669.79	1508.1	1993.98	1826.67	1755.03	2370.61	2174.59	2388.73	2525.78	2698.44	1891.22	2041.64	1621.29	1691.84
1.12_1039.6048n	no	872.305	851.791	907.861	1105.03	1111.56	1261.83	1021.94	1155.27	946.926	1108.46	1298.26	1629.25	1238.53	1521.05	1268.2	1408.17	1567.99	1356.13	1309.96	1244.03	1475.66	1295.07	1529.41	1309.94	1338.68	1404.43	1248.14	1579.64	1525.52	1348.54	1074.05	1111.13	1041.24	910.281	952.231	716.138	705.951	1129.92	1281.63	977.563
1.12_1007.6199n	no	1447.11	1454.85	1377.08	1527.07	1417.79	1780.68	1370.08	1665.18	1388.64	1766.29	2087.19	2271.93	2207.93	2261.94	1708.35	2428.78	2280.32	2208.52	1982.73	1878.13	2403.73	2452.2	2356.05	2355.74	2266.58	2494.27	2258.57	2675.59	2273.34	2316.65	2380.55	2378.77	2250.38	2397.19	2160.31	1982.35	2384.86	2615.93	2389.17	2385.09
1.12_1005.6188n	no	1052.63	1000.34	1066.73	1123.74	1178.76	1322.51	1155.74	1269.85	1001.6	1214	1331.22	1713.67	1521.49	1619.19	1364.03	1695.91	1690.02	1487.53	1354.08	1228.48	1558.42	1541.87	1804.83	1540.33	1396.57	1552.11	1453.13	1811.28	1498.73	1611.29	1403.37	1425.96	1278.02	1135.06	1099.23	977.035	1021.01	1481.75	1587.93	1301.63
1.12_963.6415n	no	587.326	629.32	543.457	700.727	759.169	683.184	642.896	785.508	506.418	713.335	806.434	934.47	1057.77	978.914	784.24	1069.78	1080.88	997.956	937.049	830.515	1000.67	1105.67	1013.46	1070.46	907.599	999.684	960.511	1066.85	1033.2	1133.17	1049.71	1068.94	995.146	879.385	837.604	715.711	952.144	1052.23	1082.97	1138.54
1.12_971.6188n	no	1015.35	1061.11	1350.51	1493.79	1314.63	1604.93	1450.5	1396.1	1125.54	1406.73	1666.57	1988.08	1731.79	1836.92	1694.27	1912.23	1834.34	1752.15	1564.71	1453.06	1793.43	1604.55	2099.89	1675.53	1558.81	1677.69	1568.58	1992.86	1739.35	1740.88	1456.18	1455.48	1304.19	1157.71	1222.77	884.601	963.089	1492.5	1819.95	1326.43
1.12_937.6330n	no	1066.38	1207.53	1196.17	1384.86	1368.93	1603.39	1404.19	1338.65	1104.5	1347.18	1607.68	1910.9	1580.96	1846.98	1642.15	1929.67	1812.87	1703.82	1448.18	1449.42	1751.34	1477.69	1957.46	1565.49	1514.05	1649.33	1546.68	1876.14	1795.82	1666.13	1305	1388.11	1166.79	978.659	1111.29	812.355	835.367	1371.14	1612.3	1164.4
1.12_920.6515m/z	no	915.793	983.583	947.512	927.244	914.116	1236.41	949.76	1218.23	937.047	1228.6	1330.32	1592.89	1515.93	1478.23	1181.42	1704.45	1629.11	1546.01	1375.97	1346.45	1628.71	1666.29	1640.27	1498.83	1411.34	1570.07	1553.6	1665.37	1530.06	1588.34	1485.49	1498.83	1443.8	1272.19	1312.21	1133.46	1231.39	1620.68	1568.53	1476.52
1.12_923.6930n	no	1746.43	1620.29	1658.17	1786	1672.68	2058.65	1542.24	2027.28	1688.79	2065.97	2308.48	2715.68	2531.1	2528.24	1874.84	2895.06	2669.51	2577.43	2504.78	2422.05	2871.69	3029.73	2626.56	2854.56	2628.15	2878.83	2727.35	3000	2618.03	2760.22	2799.34	2847.15	2715.11	2855.06	2504.59	2729.5	3092.15	3040.47	2814.38	2813.38
1.13_239.0305n	no	2609.84	2551.52	3700.62	2344.54	3316.09	2592.81	2366.02	2280.59	2476.08	2685.71	1991.16	1441.9	1565.11	1377.9	1353.37	1411.69	1268.92	1408.67	1352.51	1452.98	1134.81	1099.65	1258.77	1002.29	1073.53	1116.54	1076.76	1224.31	1358.77	1235.66	1041.35	1369.84	1188.04	1103.13	1357.95	1222.25	792.75	1267.04	1125.86	896.865
1.14_241.0915m/z	no	1684.77	1150.17	1241.16	1718.39	1132.06	1385.27	1548.63	1499.64	1574.96	1394.79	1461.02	1405.48	1486.06	1458.72	1353.07	1481.81	1534.7	1472.99	1541.48	1817.67	1544.47	1491.24	1375.44	1530.92	1526.77	1524.27	1476.35	1553.37	1346.19	1313.39	1406.77	1485.3	1437.98	1844.19	1605.63	1770.76	1511.36	1776.81	1513.07	1638.33
1.14_257.0654m/z	no	873.103	652.695	890.884	1221.03	786.405	1003.15	1264.39	933.129	1020.96	794.22	984.018	987.822	931.813	1006	1043.11	908.007	1164.72	1002.16	928.032	1126.89	1052.69	873.285	1008.49	878.998	899.566	877.211	909.543	1024.68	918.579	797.325	722.662	825.738	750.31	851.595	773.693	743.639	572.388	960.372	958.815	783.82
1.14_309.0790m/z	no	294.828	201.918	202.488	268.026	182.432	243.331	230.098	226.43	275.639	242.908	228.659	237.454	263.863	209.394	232.183	243.989	258.895	281.083	277.973	342.324	268.465	314.673	256.686	256.554	274.465	262.046	283.518	260.689	238.933	256.844	268.992	273.149	282.957	410.621	300.171	358.227	361.205	338.625	329.111	338.755
1.18_224.0151m/z	no	136.011	129.501	104.321	125.46	117.081	146.222	134.29	130.152	130.99	126.341	140.93	146.897	177.257	150.108	145.629	152.603	151.776	149.94	141.657	152.639	138.046	144.754	156.086	163.558	131.451	157.95	152.502	138.918	140.905	142.421	164.037	155.213	135.091	163.839	149.468	151.199	157.69	143.877	164.524	168.316
1.18_172.0016m/z	no	71.0438	67.0897	65.2472	66.9541	78.6048	80.5107	56.3973	64.1063	75.403	80.8912	91.4595	105.822	95.851	94.2036	88.8891	108.433	112.554	109.634	77.9582	105.424	111.405	128.883	126.903	108.282	100.699	107.82	129.384	135.87	115.968	109.476	80.8757	109.728	98.5493	110.254	86.6877	97.0289	119.13	83.6874	125.83	84.1772
1.16_307.9763m/z	no	132.726	123.292	120.973	127.123	151.247	148.785	113.729	119.215	125.766	158.362	146.034	160.988	153.761	130.996	113.54	169.344	156.315	134.991	138.443	151.942	146.91	159.676	152.585	167.458	139.546	147.773	153.633	147.584	144.552	164.138	145.427	162.638	146.693	185.607	154.448	162.361	159.059	166.129	164.147	124.07
1.16_286.1039m/z	no	130.401	90.5269	158.544	103.65	107.701	122.221	78.8932	146.596	102.749	155.313	64.7477	42.0984	57.0671	49.6495	51.0277	42.355	55.5934	41.2739	64.9263	56.7466	32.0334	47.381	53.4133	56.2705	38.1388	39.5719	35.0168	38.8733	47.8054	25.6301	47.4835	44.2237	36.5086	49.3683	41.6348	44.2352	45.8775	46.4036	41.2762	42.833
1.16_261.1335n	no	178.063	110.764	145.071	198.025	254.963	155.518	254.49	128.979	166.298	218.944	189.545	128.506	126.009	91.922	74.3867	148.883	105.337	124.467	122.915	183.196	158.673	134.259	112.446	125.291	145.974	151.725	110.752	147.472	92.1103	153.387	169.492	136.606	156.874	155.942	133.044	145.332	195.211	122.962	140.683	175.824
1.16_329.1810n	no	373.279	275.215	424.921	328.657	287.107	258.599	306.094	273.561	332.507	284.902	228.548	146.863	185.825	149.374	145.055	129.834	149.723	165.282	182.333	234.74	135.232	134.753	124.638	115.674	142.49	127.555	124.706	133.76	152.524	112.278	150.393	160.715	176.297	207.275	200.135	218.017	133.267	179.232	165.267	158.014
1.16_348.2230n	no	217.64	105.768	167.674	331.053	151.656	189.913	301.888	181.549	277.351	163.078	181.774	182.168	188.034	164.523	187.327	180.354	247.899	205.74	191.427	261.023	218.733	135.468	175.831	173.418	175.889	150.218	176.439	223.813	150.327	161.146	156.643	148.175	135.977	219.606	189.575	186.482	149.047	227.461	178.751	190.11
1.16_282.0874n	no	158.849	102.319	105.88	143.996	110.022	100.917	131.562	128.694	129.374	97.3091	106.03	113.681	99.4333	122.842	126.985	103.171	114.118	98.1676	124.305	146.925	116.468	101.693	81.0172	111.903	100.558	89.0693	108.976	111.658	83.8664	103.79	88.4659	83.9974	100.859	116.636	97.762	149.348	81.5132	99.6105	108.614	112.582
1.16_287.0842m/z	no	88.0328	57.0977	60.7455	84.5217	71.5125	62.9197	104.944	76.9386	80.7358	84.3781	63.1686	65.7748	66.345	63.5733	72.8511	60.087	64.1067	67.8283	79.1209	77.3291	54.4609	55.1016	62.8532	69.5575	57.7087	53.2036	69.4525	62.5804	68.3831	42.1261	55.2109	63.3764	53.975	78.6032	53.9898	76.8695	49.7836	58.7017	53.5821	71.3408
1.16_219.0985m/z	no	47.68	32.7606	29.7903	79.3275	37.5214	18.0354	73.5558	27.9071	55.3695	34.1498	6.02297	5.38123	6.88981	2.95866	5.23211	8.4927	7.44077	6.50733	12.7827	6.91557	11.8998	10.7294	9.18851	7.31481	13.4306	16.5043	16.538	7.85157	9.75594	16.702	16.2583	12.1697	13.8499	12.2864	12.6162	11.9614	11.1036	9.50081	12.2574	7.84683
1.14_579.9819n	no	565.33	442.112	494.384	675.427	385.229	552.196	604.239	563.211	580.904	511.184	610.046	630.061	587.091	602.327	612.203	656.193	715.399	669.637	621.206	745.537	698.493	681.932	600.423	703.402	604.282	612.656	637.979	722.938	625.076	600.671	546.013	631.302	566.706	683.631	577.633	704.854	595.976	762.908	688.941	641.931
1.14_496.0202n	no	622.889	502.761	535.091	744.415	490.542	614.171	678.618	598.472	702.029	569.504	698.394	721.074	690.78	641.584	679.002	765.841	814.479	715.474	765.274	886.301	800.486	787.864	772.625	727.69	703.471	733.037	754.198	780.269	722.902	654.363	693.561	782.451	761.315	847.73	773.668	864.017	813.732	851	732.859	817.698
1.14_461.0284m/z	no	191.83	108.874	128.45	169.551	128.498	130.24	142.362	188.172	168.673	159.263	150.86	170.114	182.369	151.926	160.698	169.964	183.194	189.093	185.782	196.859	194.503	214.418	162.302	205.88	187.272	189.746	218.639	203.636	185.491	172.396	204.787	217.466	239.632	310.783	270.291	317.228	321.235	292.23	216.02	278.421
1.14_409.0147m/z	no	691.42	475.714	566.207	866.144	522.423	686.108	759.243	712.219	689.188	609.682	776.163	760.546	740.081	743.569	702.415	790.542	846.925	752.109	780.218	897.789	808.95	735.143	774.18	742.236	740.561	782.005	752.827	800.477	737.067	689.481	620.54	700.991	675.06	788.72	730.448	714.436	599.395	775.007	840.23	733.211
1.14_393.0405m/z	no	429.904	305.099	384.076	436.923	318.288	400.351	417.202	392.558	458.007	341.364	453.68	408.339	453.36	438.578	393.181	454.155	494.36	458.345	442.241	555.564	531.748	484.153	435.178	489.997	492.496	441.606	499.576	499.441	409.21	362.371	461.28	460.947	497.972	640.555	530.724	627.79	599.677	515.523	474.956	548.114
1.14_385.1721m/z	no	126.507	72.0275	95.7325	191.964	69.9758	93.0015	158.815	107.254	119.79	72.6426	85.9129	105.642	91.6225	123.123	123.415	85.1506	148.424	100.349	101.431	137.38	122.589	99.1859	99.2506	90.0908	93.6173	92.5313	85.6191	120.702	80.2251	60.6368	74.2796	75.1237	74.9438	99.6182	98.9484	80.1746	55.8582	115.988	106.416	95.0122
1.14_377.0667m/z	no	128.019	101.36	77.8351	123.67	78.8281	98.1711	87.7388	117.105	121.639	123.975	129.593	132.84	142.869	106.943	90.7487	125.104	113.435	139.763	127.431	161.07	154.853	166.806	129.482	147.984	141.719	151.917	142.236	146.997	125.241	116.315	155.72	170.563	200.012	225.266	175.504	255.868	245.186	211.243	142.633	184.275
1.14_367.1368n	no	395.496	326.063	445.042	423.999	375.518	332.582	372.405	288.836	380.926	320.224	260.687	175.657	191.8	197.733	220.022	207.515	181.239	212.74	172.172	230.461	177.938	147.874	135.058	119.526	128.767	123.429	150.852	169.424	193.258	133.164	111.217	182.042	168.7	195.534	185.813	183.753	99.071	157.651	173.53	127.404
1.14_341.0270m/z	no	481.792	347.674	416.003	685.859	438.667	564.091	604.485	478.257	516.914	415.001	576.401	555.711	490.018	528.714	515.048	555.389	622.557	514.336	493.618	593.122	555.47	412.675	577.938	464.239	493.953	482.222	463.036	565.039	519.934	456.098	362.223	392.704	390.931	405.092	351.9	343.821	277.488	480.597	515.989	424.836
1.14_331.1136m/z	no	780.973	645.046	1304.78	414.01	818.356	468.231	469.729	466.528	586.981	698.085	295.58	131.291	249.7	157.941	139.727	167.672	150.223	171.449	193.206	210.184	120.361	135.12	131.05	121.201	119.551	114.846	124.914	142.164	190.121	143.915	140.552	260.72	196.67	223.439	285.788	303.428	147.521	191.825	138.656	131.256
1.14_325.0529m/z	no	528.433	394.677	403.108	604.145	416.523	494.453	610.723	492.836	588.67	479.095	537.873	583.306	541.617	561.623	513.351	532.657	598.678	620.083	539.604	646.505	606.88	559.148	526.099	560.563	535.113	523.064	528.976	619.572	495.121	496.057	491.068	529.087	514.587	615.469	534.276	569.688	493.823	604.553	587.139	528.95
1.12_905.6824n	no	585.555	622.036	567.409	643.126	644.017	771.053	659.073	728.666	562.6	688.061	775.435	916.414	867.366	909.288	767.519	921.306	945.485	910.374	831.23	740.583	907.473	832.674	1014.44	890.397	828.494	884.996	845.109	953.161	906.687	859.63	737.197	734.415	654.497	610.845	697.603	472.772	496.222	832.525	880.138	695.206
1.12_853.6722n	no	1521.27	1550.26	1618.93	1810.68	1766.25	1929.86	1655.93	1825.08	1497.54	1753.27	2119.56	2481.87	1988.88	2403.67	2012.34	2391.51	2547.79	2131.03	1998.97	2002.79	2305.79	2071.06	2474.37	2162.61	2055.45	2062.02	1980.85	2549.16	2249.2	2159.16	1768.15	1865.63	1725.12	1463.36	1520.47	1300.22	1172.6	1931.36	2260.22	1576.11
1.12_815.7160n	no	1580.36	1703.58	1668.43	1683.55	1742.91	2015.17	1449.91	2023.12	1676.2	2033.32	2201.52	2516.84	2418.81	2477.46	1869.17	2683.31	2498.95	2292.62	2258.29	2151.6	2610.38	2659.28	2337.28	2536.22	2417.12	2517.05	2479.89	2739.51	2582.89	2680.04	2520.22	2368.35	2375.51	2271.04	2281.33	2199.23	2567.06	2690.24	2528.91	2497.9
1.12_839.7340n	no	1910.44	1933.48	1838.13	1861.96	1832.17	2236.86	1698.29	2354.51	1927.84	2416.65	2577.79	2972.56	2877.59	2728.6	2108.54	3242.58	3066.04	2992.98	2829.4	2778.15	3318.59	3618.42	2998.66	3279.37	3115.89	3203.67	3112.56	3305.37	3228.9	3334.03	3419.43	3200.97	3313.1	3456.33	3061.44	3390.06	4038.71	3593.42	3318.28	3609.6
1.11_511.8189n	no	2122.92	2039.36	2151.64	2631.45	2532.75	2889.62	2593	2548.4	2112.15	2457.41	2885.24	3367.83	2809.07	3147.65	2761.9	3012.52	3048.78	2917.47	2635.87	2613.41	2870.73	2648.88	3310.49	2747.9	2811.98	2734.51	2762.12	3072.19	2940.94	2767.71	2234.9	2455.74	2136.47	1854.98	1984.79	1675.83	1457.98	2426.52	2640.92	2076.23
1.11_484.8711m/z	no	727.483	588.633	590.079	447.964	509.107	621.237	445.94	776.816	613.238	792.463	765.925	787.28	979.356	840.395	555.459	979.07	831.245	970.666	906.799	846.127	1054.51	1373.84	806.186	1207.88	1047.37	1075.36	1182.57	930.873	887.249	1136.2	1540.59	1418.41	1508.73	1894.29	1536.48	1872.01	2764.05	1604.19	1077.03	1801.63
1.11_411.8829n	no	2902.93	2560.15	2682.38	2763.26	2646.8	3275.24	2675.84	3152.06	2825.3	3297.72	3420.95	3750.73	3751.15	3692.26	2975.59	3889.57	3818.85	3722.4	3551.1	3419.51	3939.85	4091.64	3749.82	4030.2	3708.11	3896.54	3938.34	4030.15	3710.08	3851.99	3919.17	3800.76	3700.33	3866.46	3602.38	3611.27	3885.33	4072.48	3761.64	3993.11
1.11_395.9086n	no	2001.28	1673.82	1733.83	1547.83	1557.27	1989.94	1469.49	2070.51	1859.43	2078.06	2082.37	2235.73	2394.25	2356.1	1642.63	2497.34	2420.62	2356.98	2431.13	2262.78	2613.46	3047.84	2238.77	2986.45	2529.78	2683.79	2782.97	2450.83	2391.34	2660.46	3135.34	3012.95	3108.92	3569.31	3134.35	3484.65	4188.34	3302.47	2617.97	3512.99
1.11_400.9092m/z	no	518.377	427.499	420.296	300.149	308.329	454.5	313.425	498.629	451.959	536.319	529.337	538.899	646.099	582.21	335.452	613.641	615.14	656.533	612.269	585.726	748.888	960.083	532.732	894.449	669.978	794.135	878.375	661.632	613.448	763.651	1038.7	1006.24	1070.6	1469.12	1126.22	1508.3	2102.97	1072.12	753.224	1277.21
1.11_343.8950n	no	3989.13	3768.4	4068.11	4419.11	4306.95	4949.84	4110.97	4608.7	4093.94	4510.73	5070.23	5884.86	5040.31	5383.75	4799.62	5552.16	5530.2	5162.19	5079.05	4846.3	5299.72	5118.46	5693.12	5296.7	4932.36	5190.02	5095.22	5643.24	5176.73	5150.75	4484.84	4800.69	4311.36	4174.7	4210.56	3758.41	3759.98	4935.77	5196.26	4385.46
1.11_327.9210n	no	3789.35	3300.77	3451.58	3424.28	3396.15	4157.4	3176.06	4081.49	3687.54	4282.69	4389.75	4884.43	4923.5	4754.15	3783.77	5176.41	4795.33	4945.46	4774.52	4575.7	5280.21	5566.08	4841.54	5325.92	4858.14	5316.18	5322.09	5145.09	4759.88	5169.48	5477.65	5401.9	5252.69	5693.05	5304.5	5279.35	6024.5	5680.72	4976.53	5656.47
1.11_259.9334n	no	4889.68	4612.4	4763.45	5212.11	5005.35	5800.46	5130.14	5438.14	4928.15	5450.7	5954.01	6574.2	6102.98	6339.13	5338.24	6347.91	6203.08	6100.79	5888.38	5732.6	6304.63	6154.74	6260.7	6200.43	6028.27	6135.91	6091.3	6293.38	5982.82	6068.66	5616.88	5691.06	5483.25	5374.3	5346.65	4879.94	5007.45	6063.76	5887.46	5550.47
1.10_229.0593m/z	no	309.142	201.046	139.852	586.789	188.255	256.36	465.661	189.545	370.895	334.837	445.354	315.661	310.011	238.734	550.474	353.288	401.393	388.29	396.987	573.658	355.364	480.895	502.486	411.939	458.731	439.377	446.589	430.455	456.588	348.029	374.026	373.477	570.901	547.899	381.576	525.651	231.199	406.097	480.702	338.148
1.08_349.0607m/z	no	204.227	129.284	96.4269	202.653	119.991	122.516	205.656	95.0129	199.572	194.249	207.35	133.834	166.161	111.391	204.397	165.342	177.627	190.072	192.105	268.254	173.869	316.422	227.274	211.162	222.114	214.252	231.993	227.186	234.346	188.48	260.825	202.84	364.503	460.529	277.345	486.358	342.12	250.694	232.508	240.264
1.08_313.1854m/z	no	85.383	21.7194	15.8662	181.564	21.9604	30.2733	121.572	26.9793	104.34	83.865	133.62	44.9057	48.2187	22.2913	209.625	61.5038	72.2214	103.892	74.5416	242.152	80.4931	174.738	141.525	83.7817	118.488	113.825	111.148	112.539	107.817	91.8462	109.095	71.168	254.392	302.734	151.533	366.631	89.7096	110.946	132.88	71.0562
1.08_299.1699m/z	no	15.5527	4.83993	5.77019	12.0898	8.30131	3.30841	26.0757	7.69085	29.6498	9.61124	48.8147	26.3164	14.6819	19.4805	46.0484	43.2542	52.2141	33.1366	50.1138	54.8763	32.2775	23.3973	31.7532	22.5529	31.3794	165.67	27.8058	32.6059	23.8537	44.5491	37.3507	32.2819	56.2062	43.4381	29.8876	37.981	26.685	36.8054	19.4878	20.6661
1.08_281.0729m/z	no	162.15	93.5756	77.9529	208.447	94.3793	101.445	163.204	110.118	188.483	170.37	182.551	148.958	150.55	110.5	224.063	162.874	165.276	189.183	167.464	294.072	165.127	286.132	213.593	229.835	203.529	218.369	216.074	193.964	197.177	196.173	249.054	194.749	322.315	359.397	263.258	395.601	252.212	231.755	206.056	201.423
1.08_213.0854m/z	no	1049.62	627.424	454.398	1449.08	512.413	734.212	1253.34	538.508	1155.51	1130.39	1298.76	833.345	927.347	767.639	1427.61	963.682	1027.59	1162.39	1124.88	1721.08	1020.82	1640.43	1399.95	1285.63	1272.74	1418.62	1307.12	1309.79	1277.73	1118.3	1329.81	1147.76	1966.3	2201.79	1478.52	2337.96	1275.12	1312.49	1310.49	1107.93
1.08_145.0982m/z	no	1118.99	795.382	496.446	1895.69	619.991	754.741	1471.64	646.892	1357.64	1195.97	1464.64	966.787	991.726	746.694	1783.37	1089.84	1177.92	1325.56	1195.53	2287.24	1123.76	1788.57	1678.11	1349.39	1489.74	1539.34	1420.37	1566.34	1628.88	1399.09	1357.24	1221.02	2127.02	2249.89	1579.75	2552	1384.02	1286.47	1506.2	1076.12
1.07_360.1986n	no	44.7607	18.4049	11.3293	96.7941	16.6868	22.5932	57.5638	18.2057	43.2557	43.9212	70.1775	25.7647	41.9792	20.1417	84.2209	39.6683	33.7757	48.0235	51.4659	111.427	47.1055	79.4143	64.6536	50.3429	72.2732	52.4339	61.5411	45.1567	64.5239	50.9578	65.545	48.8991	106.811	122.318	62.6758	162.585	72.1023	50.8733	81.2512	35.1018
1.07_343.0433m/z	no	136.308	94.1464	57.6458	158.425	94.7789	87.0092	140.759	81.6276	159.082	130.774	161.452	111.631	104.069	81.6598	171.327	116.038	118.91	134.942	114.207	172.91	135.973	176.177	150.556	175.5	156.498	163.404	157.211	156.89	161.591	120.688	137.531	119.974	181.476	198.597	149.731	192.867	131.862	143.809	151.603	112.533
1.07_254.0812n	no	182.748	119.434	101.517	285.652	99.2517	121.01	229.01	106.885	229.207	195.522	241.225	146.251	172.488	119.33	260.522	151.386	159.126	182.418	155.478	278.904	171.918	232.928	244.027	197.251	209.125	196.576	221.509	205.03	201.483	197.581	225.842	196.077	281.701	323.984	267.497	329.739	187.225	202.718	207.091	168.22
1.07_259.0782m/z	no	112.118	73.6904	33.0363	129.282	61.2786	78.8612	125.309	56.9921	126.003	90.5515	128.851	77.0745	91.1511	78.1257	122.957	65.4653	91.2607	87.298	78.0102	147.384	107	132.834	116.578	103.281	114.737	118.25	122.035	103.539	96.9109	106.341	112.575	91.9494	121.628	155.381	124.98	152.682	98.0603	92.4389	102.214	91.0009
1.02_181.1091m/z	no	71.6837	48.3161	55.3262	19.1898	47.8964	72.9252	27.3927	52.1357	28.5176	52.2021	100	49.0292	66.5572	55.4947	60.3689	57.7922	110.027	77.1387	67.4584	67.5773	212.281	102.199	53.2015	133.756	140.769	104.471	169.13	189.229	215.185	175.155	108.377	105.043	123.925	100.685	114.236	285.349	91.1897	98.7834	103.683	163.001
0.96_110.9425m/z	no	67.6302	76.4315	58.6508	76.9801	73.4159	53.0559	40.8295	47.0136	56.8487	45.28	36.1812	54.5202	46.2678	46.095	50.0512	70.0295	40.6613	21.7563	55.3693	63.7677	39.9368	47.9267	29.4954	64.8059	31.8568	33.681	48.8043	46.4987	57.9454	77.3251	47.5915	41.7824	46.9415	51.5356	31.0682	58.5672	80.5828	51.7965	58.1547	52.9095
1.11_568.8328m/z	no	851.946	711.885	642.081	594.161	586.545	756.933	483.096	825.55	725.922	946.608	845.231	900.439	1120.38	940.194	606.139	1126.49	988.074	1074.6	1117.98	999.336	1267.57	1567.79	981.314	1369.82	1095.78	1218.78	1349.51	1156.24	1044.69	1304.35	1674.59	1544.58	1650.26	2055	1675.34	2062.01	2810.97	1689.12	1244.18	2025.07
1.18_274.1403m/z	no	73.0063	41.0524	21.9434	154.762	39.5087	30.665	190.865	29.737	115.592	49.3401	32.3071	36.7382	30.3644	26.4561	48.7154	33.3008	30.644	41.363	49.5657	77.6126	47.3131	56.9831	37.5642	28.0471	47.5129	60.8575	49.7139	52.4373	35.4725	41.1817	47.6823	36.8555	45.1485	43.6918	35.3349	39.3962	51.2896	39.751	45.4868	38.567
1.11_731.7552n	no	1834.95	1698.18	1778.29	1677.46	1704.32	1984.51	1490.28	2012.91	1762.95	1973.93	2241.54	2566.51	2423.35	2369.36	1924.15	2605.26	2488.34	2464.3	2369.1	2269.19	2698.58	2870.46	2520.05	2664.6	2586.44	2630.76	2587.02	2649.46	2559.77	2750.03	2716.37	2743.69	2636.74	2786.39	2529.49	2425.17	2884.81	2754.26	2698.13	2708.13
1.12_128.9595m/z	no	3108.51	4488.42	3654.4	4534.06	4690.03	4069.69	3533.93	3704.98	3400.42	3417.28	4257.17	5145.08	3656.81	4021.71	4501.99	4917.76	5347.24	4395.32	4179.08	4591.29	4349.18	3859.04	4945.19	3443.58	4353.32	3568.9	3801.1	5732.84	5421.38	5028	3256.38	3438.61	3491.01	2629.66	2959.16	2730.48	3274.65	3625.72	4766	3155.06
1.12_805.6946n	no	1448.16	1661.77	1605.18	1667.04	1697.4	1940.99	1578.2	1718.06	1463.19	1693.89	2076.11	2327.66	2076.2	2057.28	1807.43	2381.66	2226.98	2056.47	1926.98	1961.32	2232.55	2311.65	2327.47	2138.6	2043	2023.48	2107.76	2348.79	2259.55	2290.41	2316.43	2172.52	2225.79	2314.75	2034.91	2059.31	2846.18	2326.72	2230.32	2296.58
1.12_803.6956n	no	1300.34	1487.67	1439.83	1808.43	1743.9	1859.89	1695.76	1631.81	1348.21	1566.06	1913.95	2302	1796.07	2091.9	2005.09	1965.61	2109.57	1901.9	1743.83	1697.98	1872.04	1613.95	2219.28	1703.75	1708.78	1738.48	1588.24	2116.55	1946.29	1866	1377.12	1506.99	1306.12	1030.13	1247.29	880.751	842.32	1412.3	1817.69	1230.31
1.12_768.7038m/z	no	1706.56	1748.54	1670.79	1834.6	1844.25	2240.16	1809.95	2058.35	1773.42	1990.28	2348.02	2679.33	2338.56	2529.23	2100.68	2579.09	2689.32	2322.16	2145.88	2390.22	2416.24	2304.06	2501	2316.66	2352.79	2365.25	2241.03	2767.51	2422.26	2502.72	1985.14	2229.69	1879.88	1743.7	1848.72	1572.4	1497.31	2273.99	2472.33	1913.86
1.12_755.7734n	no	2074.33	1824.27	1866.78	1706.58	1747.16	2031.77	1582.28	2229.15	1938.87	2289.99	2376.31	2617.6	2847.02	2595.72	1951.47	2998.87	2812.97	2914.57	2635.92	2575.91	3063.95	3447.3	2797.8	3126.19	2900.32	3012.12	3255.01	3135.01	2978.15	3212.43	3501.56	3256.96	3319.64	3649.26	3329.09	3401.58	4499.19	3608.08	3149.94	3592.78
1.12_719.7344n	no	1509.83	1661.64	1788.56	2190.75	2126.63	2322.73	2086.7	1980.79	1664.84	1864.03	2264.22	2717.13	2005.9	2533.96	2404.22	2374.1	2556.15	2169.59	2115.27	1977.14	2223.75	1808.24	2615.81	1893.01	2082.06	2013.35	1947.14	2461.71	2290.25	1988.56	1541.87	1709.7	1342.67	1132.05	1272.87	1014.78	834.04	1657.55	2012.06	1356.55
1.12_703.7608n	no	2538	2559.18	2664.04	2974.94	2842.34	3414.22	2801.82	2987.03	2623.39	3076.17	3422.63	4034	3523.18	3622.84	3219.84	3703.49	3947.56	3559.57	3353.38	3307.38	3820.87	3450.14	3793.54	3485.99	3414.67	3458.7	3454.38	4024.32	3592.42	3592.82	3018.14	3022.85	2982.62	2600.08	2723.94	2323.93	2388.61	3377.35	3504.77	2781.33
1.12_668.7690m/z	no	1622.36	1529.07	1510.98	1492.33	1493.63	1873.01	1412.28	1869.06	1567.42	1878.94	2002.41	2202.51	2211.88	2123.46	1597.57	2447.09	2196.35	2211.8	2103.66	2126.21	2478.68	2613.64	2169.4	2479.49	2366.9	2376.94	2446.08	2434.12	2356.9	2549.97	2634.93	2503.83	2580.5	2640.45	2435.92	2479.09	2927.2	2723.14	2388	2772.15
1.12_616.7554m/z	no	1499.84	1534.68	1619.87	1982.15	1836.57	2199.35	1922.36	1865.74	1596.18	1770.26	2121.38	2407.11	2124.01	2321.74	2104.27	2197.86	2275.43	2162.6	1998.75	1942.81	2253.73	1854.86	2357.38	2004.89	1974.25	2092.83	1896.86	2270.56	2119.47	1946.24	1560.45	1625.57	1482.91	1345.33	1424.58	1122.65	976.643	1807.64	2032.51	1500.71
1.12_601.7885n	no	2051.56	1972.39	2060.23	2161.37	2157.78	2565.23	2136.42	2345.49	2097.75	2458.69	2725.56	3009.71	2864.05	2973.18	2317.97	3058.42	3028.81	2848.07	2761.64	2572.16	3173.16	2986.78	2946.35	2975.17	2770.05	2931.36	2946.56	3261.3	2869.07	2887.77	2756.7	2878.53	2658.22	2640.98	2532.01	2377.06	2370.25	2928.64	2900.79	2663.22
1.12_584.8068m/z	no	1752.23	1409.42	1467.3	1326.55	1328.18	1590.47	1300.5	1807.41	1545.83	1834.35	1901.12	2037.64	2224	2150.14	1490.71	2309.9	2114.76	2243.83	2008.64	2074.82	2424.1	2755.03	2121.53	2471.08	2222.71	2431.71	2557.12	2340.12	2187.6	2414.56	2755.95	2664.99	2605.07	2843.08	2642.11	2793.4	3066.64	2758.31	2458.33	2862.72
1.12_548.7673m/z	no	799.403	780.985	879.556	1221.4	1111.76	1266.65	1220.19	1003.22	879.125	896.386	1142.73	1388.75	1000.73	1301.53	1244.87	1158.96	1268.27	1011.97	1014.57	961.315	1132.78	854.075	1308.28	993.528	1049.57	946.918	828.608	1116.02	1137.2	938.127	693.892	765.448	637.811	481.992	580.228	403.088	324.642	675.327	950.767	571.104
1.12_516.8195m/z	no	2463.06	2261.9	2327.17	2524.77	2266.36	2791.98	2306.83	2748.36	2442.38	2821.97	3131.69	3504.59	3211.5	3480.77	2578.58	3555.71	3327.19	3350.75	3193.45	3113.57	3559.67	3594.92	3415.31	3451.39	3400.54	3501.65	3527.9	3653.64	3295.48	3400.77	3379.85	3424.92	3193.61	3285.14	3283.48	3081.5	3009.03	3504.85	3411.81	3366.11
1.12_500.8453m/z	no	1726.16	1418.9	1492.41	1366.28	1305.01	1730.5	1210.88	1878	1592.05	1925.54	1942.44	2120.76	2331.02	2137.11	1572.58	2362.28	2166.08	2289.31	2204.97	2065.05	2554.36	2877.23	2105.13	2592.56	2283.37	2597	2600.68	2357.84	2187.75	2501.97	2996.6	2851.27	2771.89	3206.54	2818.49	3144.69	3925.95	2979.64	2458.17	3171.83
1.12_464.8057m/z	no	960.051	1070.91	1021.64	1312.34	1280.43	1475.99	1431.18	1156.2	1047.94	1113.71	1348.57	1636.82	1242.97	1516.54	1485.34	1439.67	1404.3	1291.01	1199.25	1192.76	1268.7	1042.48	1598.95	1123.94	1209.28	1153.69	1096.11	1461.34	1275.63	1172.8	825.306	884.519	746.709	615.042	755.843	513.714	376.269	934.337	1152.27	753.129
1.12_449.8389n	no	2286.36	2293.15	2401.25	2618.97	2571.14	3016.27	2756.51	2787.98	2550.08	2753.39	3079.03	3507.06	3118.4	3443.97	2923.12	3348.84	3415.52	3118.24	3035.11	2793.2	3231.41	3064.52	3457.77	3069.61	2919.59	3118.93	2972.69	3323.33	3088.23	3124.32	2596.03	2781.96	2426	2259.3	2380.58	2110.3	1809.67	2846.05	2955.36	2396.48
1.12_380.8438m/z	no	1844.46	1911.88	1979	2504.64	2304.26	2776.53	2520.54	2195.84	1983.22	2041.74	2566.01	2971.12	2285.79	2658.76	2609.51	2527.13	2632.96	2297.34	2290.06	2210.46	2442.87	1973.35	2814.72	2097.77	2201.3	2224.16	2118.98	2541.78	2452.55	2219.83	1533.99	1832.35	1489.11	1219.77	1442.66	1125.92	914.999	1834.87	2148.04	1481.01
1.12_332.9216m/z	no	1682.54	1503.02	1421.68	1279.83	1260.91	1645.61	1147.66	1761.22	1588.38	1899.21	1913.59	1935.15	2138.38	1979.4	1366.53	2242.77	2012.07	2052.34	2139.33	2042.6	2362.41	3017.21	1942.55	2786.47	2226.31	2504.12	2551.16	2266.5	2117.92	2492.5	3148.35	2882.64	2986.41	3769.3	3065.14	3668.68	4904.86	3259.17	2493.86	3482.31
1.12_296.8821m/z	no	2439.49	2518.31	2694.18	3200.02	3175.98	3485.3	3290.44	2892.56	2616.64	2793.06	3256.69	3897.73	3105.07	3575.97	3396.84	3351.66	3639.84	3156.22	3116.36	2981.69	3195.82	2647.29	3647.97	2908.5	2953.57	2969.75	2758.61	3426.62	3279.3	3074.59	2286.67	2524.83	2217.07	1840.4	2091.93	1690.58	1364.49	2473.07	2862.24	2047.16
1.12_264.9340m/z	no	3293.28	2891.05	3061.18	2850.88	2858.72	3392.92	2628.5	3529.15	3140.48	3663.28	3711.46	4054.36	4137.57	3974.74	3065.13	4223.66	3987.22	4212.88	4068.62	3980.27	4535	5166.25	4032.1	4830.78	4267.74	4490.39	4582.81	4435.6	4178.97	4541.15	4947.81	4810.88	4764.22	5454.63	4877.65	5124.64	6132.41	5343.01	4483.7	5253.06
1.12_212.9206m/z	no	698.752	740.375	794.803	956.653	910.883	979.528	899.287	873.259	785.44	853.098	938.863	1134.37	873.249	1036.94	996.67	984.528	1022.99	969.023	877.498	937.1	897.415	776.979	1032.47	860.589	892.132	881.116	848.699	1039.22	1000.5	881.989	685.415	743.565	707.348	579.97	650.24	550.093	514.068	725.444	891.429	680.535
1.12_196.9467m/z	no	1764.32	1672.22	1720.33	1859.47	1824.52	2061.25	1681.35	1918.97	1730.14	1995.87	2160.98	2350.74	2169.28	2271.95	1957.41	2310.53	2339.31	2236.27	2188.21	2168.89	2333.28	2276.08	2269.82	2292.33	2227	2250.73	2327.03	2377.2	2340.87	2275.89	2207.45	2179.21	2160.53	2145.2	2062.02	2021.67	2243.33	2379.42	2300.74	2224.62
1.12_112.9857m/z	no	5567.61	8933.15	6775.89	7342.3	8245.93	6234.89	4816.41	6552.74	6256.78	6225.72	7402.97	8470.78	6504.76	6613.43	7109.76	9470.93	9755.87	8297.95	7732.4	8920.03	8616.35	8810.12	8384.63	6568.71	8962.75	6401.9	7607.87	11373.1	10574.2	11135.7	8216.9	7371.85	9300.36	7541.29	7952.94	7898.67	13545.8	8721.45	10517.8	8908.56
1.19_91.0026m/z	no	1.67784	5.06064	1.02032	3.52177	19.7347	3.17063	6.90404	4.52003	4.26585	3.16839	12.4028	1.72774	0	8.25018	2.59498	5.66113	8.8262	9.7731	65.7257	6.34163	2.25866	3.23989	0.723554	0.504736	2.36567	0	1.2104	6.30705	4.21611	1.95302	8.64357	1.68654	3.93464	3.73048	2.90599	1.32203	2.80217	8.64923	9.328	0.602354
[truncated: 498 more rows]

## Sheet: negative mode compounds
Compound	Neutral mass (Da)	m/z	Charge	Adducts	Formula	Retention time (min)	Chromatographic peak width (min)	Identifications	Max Fold Change	Isotope Distribution	Maximum Abundance	ISTD	L1 annotations	in silico MS/MS match	Experimental MSMS	Accepted Compound ID	Accepted Description	Score	Fragmentation Score	Mass Error (ppm)	Isotope Similarity	Retention Time Error (mins)	Compound Link
[truncated: 1,677 more rows]

[truncated: 5 more sheets: groups, stats - Virgin, stats - Late-Early, stats - Late-Banked, stats - Banked-Early]
