# Supplementary material for: Differences in honeybee queen pheromones revealed by LC-MS/MS: Reassessing the honest signal hypothesis
Source: iScience. 2024 Sep 12;27(10):110906. doi: 10.1016/j.isci.2024.110906 (PMC11465126; doi:10.1016/j.isci.2024.110906)
Supplement: Data S7. R code (.r) for analyzing the queen acceptance data, related to STAR Methods [file mmc8.zip › Document S3 - queen acceptance analysis.R]

suppressMessages(suppressWarnings(library(readxl)))
suppressMessages(suppressWarnings(library(DHARMa)))
suppressMessages(suppressWarnings(library(car)))
suppressMessages(suppressWarnings(library(plyr)))
library(ggplot2)
library(reshape2)

setwd("C:/Users/alison17/Documents/Shelley")
data <- read_excel("Shelley-success-data.xlsx", sheet = "Sheet1")
fit <- glm(two.week ~ Group, data = data, family = binomial)
simulationOutput <- simulateResiduals(fittedModel = fit, plot = T)
summary(fit)
Anova(fit)

data$Group <- factor(data$Group, levels = c("Early", "Late", "Banked"))
fit <- glm(summer.end ~ Group, data = data, family = binomial)
simulationOutput <- simulateResiduals(fittedModel = fit, plot = T)
summary(fit)
Anova(fit)

melt.dat <- melt(data, id.vars = c("Group"))

agg.dat <- ddply(melt.dat, c("Group", "variable"),summarise,
                       N    = length(value),
                       sum = sum(value),
                       percent = 100*sum(value)/N
)

agg.dat$Group <- factor(agg.dat$Group, levels = c("Early", "Late", "Banked"))
ggplot(data = agg.dat, aes(x = Group, y = percent, fill = Group))+
  geom_bar(stat="identity", color = "black")+
  scale_x_discrete(name = "Group")+
  scale_y_continuous(name = "Percent acceptance", limits = c(0, 105))+
  theme(legend.title= element_blank(),
        legend.text = element_text(size=8),
        legend.key.size = unit(.3, 'cm'),
        panel.grid.major = element_blank(),
        panel.grid.minor = element_blank(),
        panel.border = element_blank(),
        panel.background = element_blank(),
        strip.text = element_blank(),
        axis.title.y = element_text(size = 10),
        axis.title.x = element_text(size = 10),
        axis.text.y = element_text(colour="black", size = 10),
        axis.text.x = element_text(colour="black", size = 10),
        axis.line = element_line(size=0.5, colour = "black"))+
  scale_fill_brewer(palette = "Set3")+
  geom_text(aes(label = N), size = 3, position = position_dodge(width = .9), vjust = -1)+
  facet_wrap(~variable)
  
