# Supplementary material for: Differences in honeybee queen pheromones revealed by LC-MS/MS: Reassessing the honest signal hypothesis
Source: iScience. 2024 Sep 12;27(10):110906. doi: 10.1016/j.isci.2024.110906 (PMC11465126; doi:10.1016/j.isci.2024.110906)
Supplement: Data S8. R code (.rmd) for analyzing the pheromone data, related to STAR Methods [file mmc9.zip]

Archive with 1 entries (1 files):
- Document S4 - pheromone-analysis.Rmd
