# Supplementary material for: Differences in honeybee queen pheromones revealed by LC-MS/MS: Reassessing the honest signal hypothesis
Source: iScience. 2024 Sep 12;27(10):110906. doi: 10.1016/j.isci.2024.110906 (PMC11465126; doi:10.1016/j.isci.2024.110906)
Supplement: Data S8. R code (.rmd) for analyzing the pheromone data, related to STAR Methods [file mmc9.zip › Document S4 - pheromone-analysis.Rmd]

---
title: "Queen pheromone analysis"
output: html_document
date: "2023-11-08"
---

```{r setup, include=FALSE}
knitr::opts_chunk$set(dev = "png",
                      dpi = 300,
                      cache = TRUE)

```

## The pheromone data are in!

We now have the following data:

- 9-ODA (E-9-oxodec-2-enoic acid)
- 9-HDA (9-hydroxydec-2(E)-enoic acid)
- MO (methyl oleate)
- HOB (methyl p-hydroxybenzoate)
- HVA (4-hydroxy-3-methoxyphenylethanol)
- CA (E-3-(4-hydroxy-3-methoxyphenyl)-prop-2-en-1-ol)
- LEA (linolenic acid)
- 10-HDA (10-Hydroxy-2-Decenoic Acid)

For 9-HDA, the data are the R and S enantiomers combined (the two peaks couldn't be resolved). Also, you may notice that 10-HDA is not a QMP component! Rather, it is a major component of royal jelly.

We also have wet ovary masses (in mg) for these samples, and queen group information (virgin, early mated, late mated, and banked). 

Let's analyze the pheromone data to see if there are patterns related to group and ovary mass.

```{r}
suppressMessages(suppressWarnings(library(readxl)))
dat <- read_excel("Pheromone-quant.xlsx", sheet = "Metabolomics Compiled")
head(dat)
```
Let's log transform and plot the data by group and ovary mass

```{r QMP-by-groups, fig.width = 8, fig.height = 8}
cols <- c("#fb8072", "#8dd3c7", "#ffffb3", "#bebada")

#melt the data 
suppressMessages(suppressWarnings(library(reshape2)))
melt.dat <- melt(dat, id.vars = c("Sample", "Queen.ID","Ovary", "Group"), variable.name = "QMP", value.name = "Intensity")
melt.dat$QMP <- factor(melt.dat$QMP, levels = c("10HDA", "9ODA", "9HDA", "HOB", "HVA", "MO", "LEA", "CA"))
melt.dat$Group <- factor(melt.dat$Group, levels = c("Virgin","Early mated", "Late mated", "Banked"))
#Log transform
melt.dat$log.intensity <- log10(melt.dat$Intensity)

#plot by group
suppressMessages(suppressWarnings(library(ggplot2)))
ggplot(melt.dat, aes(x = Group, y = log.intensity, fill = Group)) +
  geom_boxplot(outlier.shape = NA, lwd = .5, show.legend = FALSE)+
  geom_point(position = position_jitterdodge(jitter.width = .3,
                                             dodge.width = .9), 
                                             size = 1, alpha = 0.5, 
                                             show.legend = FALSE) +
  scale_y_continuous(name = "Normalized intensity (log10)") +
  scale_x_discrete((name = ""))+
  theme_bw() +
  theme(panel.grid.major = element_blank(),
        panel.grid.minor = element_blank(),
        panel.border = element_blank(),
        panel.background = element_blank(),
        axis.title.y = element_text(size = 10),
        axis.title.x = element_text(size = 10),
        axis.text.y = element_text(colour="black", size = 10),
        axis.text.x = element_text(colour="black", size = 10),
        axis.line = element_line(size=0.5, colour = "black")) +
  scale_fill_manual(values = cols)+
  theme(plot.margin = margin(0,1,0,0, "cm"))+
  theme(axis.text.x = element_text(angle = -50, hjust = 0))+
  facet_wrap(~QMP, nrow = 2, ncol = 4)

```
```{r ovary, fig.height = 3.25, fig.width = 2.5}
suppressMessages(suppressWarnings(library(emmeans)))
dat$Group <- factor(dat$Group, levels = c("Virgin", "Early mated", "Late mated", "Banked"))
fit <- lm(Ovary ~ Group, data = dat)
#simulationOutput <- simulateResiduals(fittedModel = fit, plot = T) #very bad 
kruskal.test(Ovary ~ Group, data = dat)
dunnTest(Ovary ~ Group, data = dat)

mq <- subset(dat, Group != "Virgin")
fit <- lm(Ovary ~ Group, data = mq)
Anova(fit)
emmeans(fit, pairwise~Group)

ggplot(dat, aes(x = Group, y = Ovary, fill = Group)) +
  geom_boxplot(outlier.shape = NA, lwd = .5, show.legend = FALSE)+
  geom_point(position = position_jitterdodge(jitter.width = .3,
                                             dodge.width = .9), 
                                             size = 1, alpha = 0.5, 
                                             show.legend = FALSE) +
  scale_y_continuous(name = "Ovary mass (mg)") +
  scale_x_discrete((name = ""))+
  theme_bw() +
  theme(panel.grid.major = element_blank(),
        panel.grid.minor = element_blank(),
        panel.border = element_blank(),
        panel.background = element_blank(),
        axis.title.y = element_text(size = 10),
        axis.title.x = element_text(size = 10),
        axis.text.y = element_text(colour="black", size = 10),
        axis.text.x = element_text(colour="black", size = 10),
        axis.line = element_line(size=0.5, colour = "black")) +
  scale_fill_manual(values = cols)+
  theme(plot.margin = margin(0,1,0,0, "cm"))+
  theme(axis.text.x = element_text(angle = -50, hjust = 0))

```


It looks like in general, the compounds are reduced in virgins, which is what I would expect. The exception is 10-HDA, which is consistent with previous data.

Let's see how the profiles look in relation to ovary mass.

```{r QMP-by-ovary, fig.width = 10, fig.height = 6}
ggplot(melt.dat, aes(x = Ovary, y = log.intensity, fill = Group)) +
  geom_point(alpha = 0.8, size = 3, shape = 21, color = "black") +
  scale_y_continuous(name = "Normalized intensity (log10)") +
  scale_x_continuous((name = "Ovary mass (mg)"))+
  theme_bw() +
  theme(panel.grid.major = element_blank(),
        panel.grid.minor = element_blank(),
        panel.border = element_blank(),
        panel.background = element_blank(),
        axis.title.y = element_text(size = 10),
        axis.title.x = element_text(size = 10),
        axis.text.y = element_text(colour="black", size = 10),
        axis.text.x = element_text(colour="black", size = 10),
        axis.line = element_line(size=0.5, colour = "black")) +
  scale_fill_manual(values = cols)+
  theme(plot.margin = margin(0,1,0,0, "cm"))+
  theme(axis.text.x = element_text(angle = -50, hjust = 0))+
  facet_wrap(~QMP, nrow = 2, ncol = 4)

```


Interesting! HVA and CA look to have a positive relationship with ovary mass

Let's follow up with some statistics. I'll model each QMP component separately with group and ovary mass as interacting factors, checking appropriateness of fit with DHARMa package. I will start with all groups included, but I can already tell that there are going to be some with significant interactions and some without. For those with significant interactions, and those for which the model doesn't fit well, I'll drop the virgin group and model only the mated groups (I can always compare virgins to other groups later with a Kruskal-Wallis).

This seems like a reasonable approach, as I think it is mainly the differences within mated groups that we are most interested in.

```{r}
suppressMessages(suppressWarnings(library(DHARMa)))
suppressMessages(suppressWarnings(library(car)))
suppressMessages(suppressWarnings(library(emmeans)))

melt.dat$Group <- factor(melt.dat$Group, levels = c("Early mated", "Late mated", "Banked", "Virgin"))
ODA <- subset(melt.dat, QMP == "9ODA")
hist(ODA$log.intensity, breaks = 40) #I can already tell this will cause problems due to the virgin samples with low abundance
fit <- lm(log.intensity ~ Group*Ovary, data = ODA)
#simulationOutput <- simulateResiduals(fittedModel = fit, plot = T) #very bad fit. Drop the virgin samples

ODA.mated <- subset(ODA, Group != "Virgin")
fit <- lm(log.intensity ~ Group, data = ODA.mated) #No interaction, drop the term
#simulationOutput <- simulateResiduals(fittedModel = fit, plot = T) #Looks good!
Anova(fit) 
```
No significant relationships for 9-ODA. Let's use a Kruskal Wallis test and include the virgin group though.

```{r}
kruskal.test(log.intensity ~ Group, data = ODA)
dunnTest(log.intensity ~ Group, data = ODA)
```

Virgin group is different from all the others, not surprising! Let's move on to 9-HDA.


```{r}
nine.HDA <- subset(melt.dat, QMP == "9HDA")
fit <- lm(log.intensity ~ Group*Ovary, data = nine.HDA)
#simulationOutput <- simulateResiduals(fittedModel = fit, plot = T) #Looks good
Anova(fit, type = "II") #Significant interaction
summary(fit)
emmeans(fit, pairwise ~ Group)


```


Let's move on to HOB.

```{r}
HOB <- subset(melt.dat, QMP == "HOB")
fit <- lm(log.intensity ~ Group, data = HOB) #No interaction - drop
#simulationOutput <- simulateResiduals(fittedModel = fit, plot = T) #Looks ok
Anova(fit) #Significant effect of group
#plot(fit) #plot() works better than DHARMa for simple models. This looks ok
emmeans(fit, pairwise ~ Group)
```

Again, early mated is lower late mated, but virgin samples are the lowest. Let's move on to LEA. 

```{r}
LEA <- subset(melt.dat, QMP == "LEA")
fit <- lm(log.intensity ~ Group*Ovary, data = LEA)
#simulationOutput <- simulateResiduals(fittedModel = fit, plot = T) #Looks like there is an outlier - remove it

hist(LEA$log.intensity)
LEA <- subset(LEA, log.intensity < 3.5)
fit <- lm(log.intensity ~ Group, data = LEA) #No interaction, drop term
#simulationOutput <- simulateResiduals(fittedModel = fit, plot = T) #Good
Anova(fit)
emmeans(fit, pairwise ~ Group)
```


Late mated is significantly higher than virgin. Let's check MO.

```{r}
MO <- subset(melt.dat,  QMP == "MO")
fit <- lm(log.intensity~ Group, data = MO) #No interaction - drop
#simulationOutput <- simulateResiduals(fittedModel = fit, plot = T) #error
Anova(fit) 

```

Nothing significant here. Let's try HVA


```{r}
HVA <- subset(melt.dat, QMP == "HVA")
fit <- lm(log.intensity ~ Group+Ovary, data = HVA) #No interaction - drop
simulationOutput <- simulateResiduals(fittedModel = fit, plot = T) 
Anova(fit)
summary(fit)
emmeans(fit, pairwise ~ Group)
```
Very cool - here there is a significant effect of group AND ovary (but no interaction). Let's also do a Kruskal Wallis to compare groups, without considering ovary

```{r}
kruskal.test(log.intensity ~ Group, data = HVA)
dunnTest(log.intensity ~ Group, data = HVA)
```

Last one is CA

```{r}
CA <- subset(melt.dat, QMP == "CA")
fit <- lm(log.intensity ~ Group, data = CA)
#simulationOutput <- simulateResiduals(fittedModel = fit, plot = T) #Good
#plot(fit)
Anova(fit)
emmeans(fit, pairwise ~ Group)
```

CA is significantly lower in banked compared to early mated. The relationship with ovary mass is ALMOST significant (p = 0.054)

```{r}
ten.HDA <- subset(melt.dat, QMP == "10HDA")
fit <- lm(log.intensity ~ Group, data = ten.HDA)
#simulationOutput <- simulateResiduals(fittedModel = fit, plot = T) #Good
#plot(fit)
Anova(fit, type = "II")
emmeans(fit, pairwise ~ Group)
```

These patterns make sense - 10-HDA is lowest in banked queens, which we know tend to lose weight, and highest in virgin queens, who have the habit of eating the left over jelly in their cells.


So, 9-HDA has a significant interaction between ovary mass and group, and HVA has a significant, non-interactive relationship with ovary mass. Let's plot these two.

```{r sig.ov, fig.height=3, fig.width=6}
sig.ov <- subset(melt.dat, QMP == "9HDA" | QMP == "HVA")
sig.ov.mated <- subset(sig.ov, Group != "Virgin")

ggplot(sig.ov, aes(x = Ovary, y = log.intensity)) +
  geom_point(alpha = 0.8, size = 3, shape = 21, color = "black",
             aes(fill = Group, x = Ovary, y = log.intensity)) +
  geom_line(stat = "smooth", size = 1, method = "lm", color = "black", alpha = 0.5)+
  scale_y_continuous(name = "Normalized intensity (log10)") +
  scale_x_continuous((name = "Ovary mass (mg)"))+
  theme_bw() +
  theme(panel.grid.major = element_blank(),
        panel.grid.minor = element_blank(),
        panel.border = element_blank(),
        panel.background = element_blank(),
        axis.title.y = element_text(size = 10),
        axis.title.x = element_text(size = 10),
        axis.text.y = element_text(colour="black", size = 10),
        axis.text.x = element_text(colour="black", size = 10),
        axis.line = element_line(size=0.5, colour = "black")) +
  scale_fill_manual(values = cols)+
  theme(plot.margin = margin(0,1,0,0, "cm"))+
  theme(axis.text.x = element_text(angle = -50, hjust = 0))+
  facet_wrap(~QMP)
```
