# Supplementary material for: Differences in honeybee queen pheromones revealed by LC-MS/MS: Reassessing the honest signal hypothesis
Source: iScience. 2024 Sep 12;27(10):110906. doi: 10.1016/j.isci.2024.110906 (PMC11465126; doi:10.1016/j.isci.2024.110906)
Supplement: Data S9. R code (.rmd) for analyzing the metabolomics and lipidomics data, related to STAR Methods [file mmc10.zip › Document S5 - metabolomics-lipidomics-analysis.Rmd]

---
title: "metabolomics"
author: "Ali"
date: "2023-12-20"
output: html_document
---

```{r setup, include=FALSE}
knitr::opts_chunk$set(dev = "pdf",
                      dpi = 300,
                      cache = TRUE)
```

#METABOLOMICS

```{r}
suppressMessages(suppressWarnings(library(readxl)))
suppressMessages(suppressWarnings(library(tibble)))
suppressMessages(suppressWarnings(library(reshape2)))
suppressMessages(suppressWarnings(library(limma)))

metpos <- read_excel("Nov 10 Metabolomics POS.xlsx", sheet = "positive mode data")
metpos <- metpos[,order(names(metpos))]
metpos.HC <- data.frame(Compound = metpos$Compound, Matched = metpos$Matched)
metpos.HC <- subset(metpos.HC, Matched == "yes")
HC <- metpos.HC$Compound

metpos <- column_to_rownames(metpos, var = "Compound")
metpos <- subset(metpos, select = -c(Matched))

#Log transform data
metpos <- log2(metpos)
metpos.melt <- melt(metpos)
hist(metpos.melt$value) #looks good

metpos.des <- read_excel("Nov 10 Metabolomics POS.xlsx", sheet = "groups")
metpos.des$Group <- factor(metpos.des$Group, levels = c("Virgin", "Early", "Late", "Banked"))
metpos.des <- metpos.des[order(metpos.des$Sample),]

#check that names match before calling limma
names(metpos) == metpos.des$Sample #TRUE

desMat <- model.matrix(~ Group, metpos.des)
fit <- lmFit(metpos, desMat)
colnames(fit)
tmp <- eBayes(fit)

metpos.v.results <- topTable(tmp, coef = c("GroupEarly", "GroupLate", "GroupBanked"), n = Inf)
metpos.v.sig <- metpos.v.results[metpos.v.results$adj.P.Val < 0.01,]
tail(metpos.v.sig)
#write.table(metpos.v.results, file = "metpos.V.txt", sep = "\t")
```

Virtually everything is differentially expressed with respect to virgin queens. Maybe we should be more interested in the ones that are different among the mated groups. 

```{r}
desMat <- model.matrix(~ 0+ Group, metpos.des)
fit <- lmFit(metpos, desMat)
colnames(fit)

contr <- makeContrasts(GroupLate - GroupEarly, levels = colnames(coef(fit)))
tmp <- contrasts.fit(fit, contr)
tmp <- eBayes(tmp)
metpos.results.LE <- topTable(tmp, n = Inf)
metpos.results.LE.sig <- metpos.results.LE[metpos.results.LE$adj.P.Val < 0.01,]
#write.table(metpos.results.LE, file = "metpos.LE.txt", sep = "\t")
LE.sig <- rownames(metpos.results.LE.sig)

contr <- makeContrasts(GroupLate - GroupBanked, levels = colnames(coef(fit)))
tmp <- contrasts.fit(fit, contr)
tmp <- eBayes(tmp)
metpos.results.LB <- topTable(tmp, n = Inf)
metpos.results.LB.sig <- metpos.results.LB[metpos.results.LB$adj.P.Val < 0.01,]
#write.table(metpos.results.LB, file = "metpos.LB.txt", sep = "\t")
LB.sig <- rownames(metpos.results.LB.sig)

contr <- makeContrasts(GroupBanked - GroupEarly, levels = colnames(coef(fit)))
tmp <- contrasts.fit(fit, contr)
tmp <- eBayes(tmp)
metpos.results.BE <- topTable(tmp, n = Inf)
metpos.results.BE.sig <- metpos.results.BE[metpos.results.BE$adj.P.Val < 0.01,]
#write.table(metpos.results.BE, file = "metpos.BE.txt", sep = "\t")
BE.sig <- rownames(metpos.results.BE.sig)

MQ.sig <- c(BE.sig, LB.sig, LE.sig)
MQ.sig <- unique(MQ.sig)

MQ.shared.sig <- Reduce(intersect, list(BE.sig, LB.sig, LE.sig))
```

Ok, the stats for the positive mode metabolomics data are done. Let's make a heatmap with 1) all metabolites, 2) those significant among the MQ groups, and 3) those significant in all the MQ groups

```{r heatmap-metpos-all, fig.height = 4, fig.width = 3}
suppressMessages(suppressWarnings(library(ggplot2)))

#z score the data
dat.scale <- data.frame(t(scale(t(metpos))))
#make protein cluster order
data_dendro <- as.dendrogram(hclust(d = dist(x = na.omit(dat.scale))))
dat.scale.na <- na.omit(dat.scale)

order <- order.dendrogram(data_dendro)
levels <- rownames(dat.scale.na)
levels  <- levels[order]

names <- rownames(dat.scale.na)
dat.scale.na.t <- data.frame(t(dat.scale.na))
dat.scale.na.t <- dat.scale.na.t[order(rownames(dat.scale.na.t)),]
rownames(dat.scale.na.t) == metpos.des$Sample #false, but just because of hyphen
names(dat.scale.na.t) <- names
dat.scale.na.t$Group <- metpos.des$Group
dat.scale.na.t <- rownames_to_column(dat.scale.na.t)

metpos.des <- metpos.des[order(metpos.des$Group),]
sample.order <- metpos.des$Sample

melt.dat <- melt(dat.scale.na.t, id.vars = c("Group", "rowname"))
melt.dat$rowname <- factor(melt.dat$rowname, levels = sample.order)
melt.dat$variable <- factor(melt.dat$variable, levels = levels)
ggplot(melt.dat, aes(x = rowname, y = variable, fill = value)) +
  geom_tile()+
  scale_fill_gradient2(low = "#0571b0", mid = "white", high = "#ca0020",
                       name = "-LogP", na.value = "black", limits = c(-4,4))+
  theme_bw()+
  theme(axis.text.y = element_blank(),
        axis.text.x = element_text(angle = -50, hjust = 0, size = 8, color = "black"),
        axis.ticks.y = element_blank(),
        plot.background = element_blank(),
        axis.title.x = element_blank(),
        panel.grid.major = element_blank(),
        panel.grid.minor = element_blank(),
        strip.background = element_blank(),
        legend.position = "top")+
  scale_y_discrete(expand = c(0,0), name = "Compound") + 
  scale_x_discrete(expand = c(0,0)) +
  theme(plot.margin = margin(0,2,0,0, "cm"))

```

Most of the shared significant metabolites are unidentified.
Now plot PCA for positive mode

```{r metpos-all-pca, fig.height = 2.5, fig.width = 4}
suppressMessages(suppressWarnings(library(ggfortify)))
pca.dat.1 <- data.frame(t(dat.scale.na))
pca.dat.1 <- pca.dat.1[metpos.des$Sample,]
rownames(pca.dat.1)==metpos.des$Sample
pca.dat.1$Group <- metpos.des$Group

pca.dat.1$Group <- factor(pca.dat.1$Group, levels = c("Early", "Late", "Banked", "Virgin"))
n <- ncol(pca.dat.1) - 1
pca_res <- prcomp(pca.dat.1[,1:n], scale. = TRUE)
autoplot(pca_res, data = pca.dat.1, color = 'Group')+
  geom_point(pch = 21, size = 2)+
  scale_color_brewer(palette = "Set3")+
  theme_bw()+
  theme(axis.text.y = element_text(size = 8),
        axis.text.x = element_text(size = 8),
        plot.background = element_blank(),
        panel.grid.major = element_blank(),
        panel.grid.minor = element_blank(),
        strip.background = element_blank())

```

```{r metpos-LE, fig.height = 4, fig.width = 5}
suppressMessages(suppressWarnings(library(dplyr)))

#subset the mated groups
metpos.mq <- select(metpos, !matches("V"))
dat.scale.mq <- data.frame(t(scale(t(metpos.mq))))

#select sig compounds
dat.scale.mq.sig <- dat.scale.mq[rownames(dat.scale.mq) %in% LE.sig,]
dat.scale.mq.sig <- dat.scale.mq.sig[rownames(dat.scale.mq.sig) %in% HC,]

#make protein cluster order
data_dendro <- as.dendrogram(hclust(d = dist(x = na.omit(dat.scale.mq.sig))))

order <- order.dendrogram(data_dendro)
levels <- rownames(dat.scale.mq.sig)
levels  <- levels[order]

names <- rownames(dat.scale.mq.sig)
dat.scale.t <- data.frame(t(dat.scale.mq.sig))
dat.scale.t <- dat.scale.t[order(rownames(dat.scale.t)),]
list <- c("Q11", "Q12", "Q13" ,"Q14" ,"Q15" ,"Q16","Q17" ,"Q18", "Q19", "Q20" ,"Q31", "Q32", "Q33", "Q34", "Q35", "Q36" ,"Q37", "Q38" ,"Q39" ,"Q40", "Q21", "Q22", "Q23" ,"Q24", "Q25", "Q26", "Q27" ,"Q28" ,"Q29", "Q30")
metpos.des.mq <- subset(metpos.des, Sample %in% list)
metpos.des.mq <- metpos.des.mq[order(metpos.des.mq$Sample),]
rownames(dat.scale.t) == metpos.des.mq$Sample #TRUE
names(dat.scale.t) <- names

dat.scale.t$Group <- metpos.des.mq$Group
dat.scale.t <- rownames_to_column(dat.scale.t)

metpos.des.mq <- metpos.des.mq[order(metpos.des.mq$Group),]
sample.order <- metpos.des.mq$Sample

melt.dat <- melt(dat.scale.t, id.vars = c("Group", "rowname"))
melt.dat$rowname <- factor(melt.dat$rowname, levels = sample.order)
melt.dat$variable <- factor(melt.dat$variable, levels = levels)
ggplot(melt.dat, aes(x = rowname, y = variable, fill = value)) +
  geom_tile()+
  scale_fill_gradient2(low = "#0571b0", mid = "white", high = "#ca0020",
                       name = "-LogP", na.value = "black", limits = c(-4,4))+
  theme_bw()+
  theme(axis.text.y = element_text(size = 6),
        axis.text.x = element_text(angle = -50, hjust = 0, size = 8, color = "black"),
        axis.ticks.y = element_blank(),
        plot.background = element_blank(),
        axis.title.x = element_blank(),
        panel.grid.major = element_blank(),
        panel.grid.minor = element_blank(),
        strip.background = element_blank(),
        legend.position = "top")+
  scale_y_discrete(expand = c(0,0), name = "Compound") + 
  scale_x_discrete(expand = c(0,0)) +
  theme(plot.margin = margin(0,2,0,0, "cm"))

```

Now make a heatmap of those significant in at least one mated group AND which are named


```{r metpos-named, fig.height = 8 , fig.width = 5}

#subset the mated groups
metpos.v.sig <- subset(metpos.v.sig, adj.P.Val < 0.01)
check <- rownames(metpos.v.sig)
metpos.HC <- subset(metpos.HC, Matched == "yes")
HC <- metpos.HC$Compound
dat.scale.matched <- dat.scale[rownames(dat.scale) %in% HC,]
dat.scale.matched <- dat.scale.matched[rownames(dat.scale.matched) %in% check,]

#make protein cluster order
data_dendro <- as.dendrogram(hclust(d = dist(x = na.omit(dat.scale.matched))))

order <- order.dendrogram(data_dendro)
levels <- rownames(dat.scale.matched)
levels  <- levels[order]

names <- rownames(dat.scale.matched)
dat.scale.t <- data.frame(t(dat.scale.matched))
dat.scale.t <- dat.scale.t[order(rownames(dat.scale.t)),]
metpos.des <- metpos.des[order(metpos.des$Sample),]
rownames(dat.scale.t) == metpos.des$Sample #TRUE
names(dat.scale.t) <- names

dat.scale.t$Group <- metpos.des$Group
dat.scale.t <- rownames_to_column(dat.scale.t)

metpos.des <- metpos.des[order(metpos.des$Group),]
sample.order <- metpos.des$Sample

melt.dat <- melt(dat.scale.t, id.vars = c("Group", "rowname"))
melt.dat$rowname <- factor(melt.dat$rowname, levels = sample.order)
melt.dat$variable <- factor(melt.dat$variable, levels = levels)
ggplot(melt.dat, aes(x = rowname, y = variable, fill = value)) +
  geom_tile()+
  scale_fill_gradient2(low = "#0571b0", mid = "white", high = "#ca0020",
                       name = "-LogP", na.value = "black", limits = c(-4,4))+
  theme_bw()+
  theme(axis.text.y = element_text(size = 6),
        axis.text.x = element_text(angle = -50, hjust = 0, size = 8, color = "black"),
        axis.ticks.y = element_blank(),
        plot.background = element_blank(),
        axis.title.x = element_blank(),
        panel.grid.major = element_blank(),
        panel.grid.minor = element_blank(),
        strip.background = element_blank(),
        legend.position = "top")+
  scale_y_discrete(expand = c(0,0), name = "Compound") + 
  scale_x_discrete(expand = c(0,0)) +
  theme(plot.margin = margin(0,2,0,0, "cm"))

```


Now do the same for negative mode metabolites


```{r}
metneg <- read_excel("Nov 10, Metabolomics NEG.xlsx", sheet = "negative mode data")
metneg <- metneg[,order(names(metneg))]
metneg.HC <- data.frame(Compound = metneg$Compound, Matched = metneg$Matched)
metneg.HC <- subset(metneg.HC, Matched == "yes")
HC <- metneg.HC$Compound

metneg <- column_to_rownames(metneg, var = "Compound")
metneg <- subset(metneg, select = -c(Matched))

#Log transform data
metneg <- log2(metneg)
metneg.melt <- melt(metneg)
hist(metneg.melt$value) #looks good

metneg.des <- read_excel("Nov 10 Metabolomics POS.xlsx", sheet = "groups")
metneg.des$Group <- factor(metneg.des$Group, levels = c("Virgin", "Early", "Late", "Banked"))
metneg.des <- metneg.des[order(metneg.des$Sample),]

#check that names match before calling limma
names(metneg) == metneg.des$Sample #TRUE

desMat <- model.matrix(~ Group, metneg.des)
fit <- lmFit(metneg, desMat)
colnames(fit)
tmp <- eBayes(fit)

metneg.v.results <- topTable(tmp, coef = c("GroupEarly", "GroupLate", "GroupBanked"), n = Inf)
metneg.v.sig <- metneg.v.results[metneg.v.results$adj.P.Val < 0.01,]
tail(metneg.v.sig)
write.table(metneg.v.results, file = "metneg.V.txt", sep = "\t")
```

```{r}
desMat <- model.matrix(~ 0+ Group, metneg.des)
fit <- lmFit(metneg, desMat)
colnames(fit)

contr <- makeContrasts(GroupLate - GroupEarly, levels = colnames(coef(fit)))
tmp <- contrasts.fit(fit, contr)
tmp <- eBayes(tmp)
metneg.results.LE <- topTable(tmp, n = Inf)
metneg.results.LE.sig <- metneg.results.LE[metneg.results.LE$adj.P.Val < 0.01,]

write.table(metneg.results.LE, file = "metneg.LE.txt", sep = "\t")
LE.sig <- rownames(metneg.results.LE.sig)

contr <- makeContrasts(GroupLate - GroupBanked, levels = colnames(coef(fit)))
tmp <- contrasts.fit(fit, contr)
tmp <- eBayes(tmp)
metneg.results.LB <- topTable(tmp, n = Inf)
metneg.results.LB.sig <- metneg.results.LB[metneg.results.LB$adj.P.Val < 0.01,]

write.table(metneg.results.LB, file = "metneg.LB.txt", sep = "\t")
LB.sig <- rownames(metneg.results.LB.sig)

contr <- makeContrasts(GroupBanked - GroupEarly, levels = colnames(coef(fit)))
tmp <- contrasts.fit(fit, contr)
tmp <- eBayes(tmp)
metneg.results.BE <- topTable(tmp, n = Inf)
metneg.results.BE.sig <- metneg.results.BE[metneg.results.BE$adj.P.Val < 0.01,]

write.table(metneg.results.BE, file = "metneg.BE.txt", sep = "\t")
BE.sig <- rownames(metneg.results.BE.sig)

MQ.sig <- c(BE.sig, LB.sig, LE.sig)
MQ.sig <- unique(MQ.sig)

MQ.shared.sig <- Reduce(intersect, list(BE.sig, LB.sig, LE.sig))
```

```{r heatmap-metneg-all, fig.height = 4, fig.width = 3}
#z score the data
dat.scale <- data.frame(t(scale(t(metneg))))
#make protein cluster order
data_dendro <- as.dendrogram(hclust(d = dist(x = na.omit(dat.scale))))
dat.scale.na <- na.omit(dat.scale)

order <- order.dendrogram(data_dendro)
levels <- rownames(dat.scale.na)
levels  <- levels[order]

names <- rownames(dat.scale.na)
dat.scale.na.t <- data.frame(t(dat.scale.na))
dat.scale.na.t <- dat.scale.na.t[order(rownames(dat.scale.na.t)),]
rownames(dat.scale.na.t) == metneg.des$Sample #false, but just because of hyphen
names(dat.scale.na.t) <- names
dat.scale.na.t$Group <- metneg.des$Group
dat.scale.na.t <- rownames_to_column(dat.scale.na.t)

metneg.des <- metneg.des[order(metneg.des$Group),]
sample.order <- metneg.des$Sample

melt.dat <- melt(dat.scale.na.t, id.vars = c("Group", "rowname"))
melt.dat$rowname <- factor(melt.dat$rowname, levels = sample.order)
melt.dat$variable <- factor(melt.dat$variable, levels = levels)
ggplot(melt.dat, aes(x = rowname, y = variable, fill = value)) +
  geom_tile()+
  scale_fill_gradient2(low = "#0571b0", mid = "white", high = "#ca0020",
                       name = "-LogP", na.value = "black", limits = c(-4,4))+
  theme_bw()+
  theme(axis.text.y = element_blank(),
        axis.text.x = element_text(angle = -50, hjust = 0, size = 8, color = "black"),
        axis.ticks.y = element_blank(),
        plot.background = element_blank(),
        axis.title.x = element_blank(),
        panel.grid.major = element_blank(),
        panel.grid.minor = element_blank(),
        strip.background = element_blank(),
        legend.position = "top")+
  scale_y_discrete(expand = c(0,0), name = "Compound") + 
  scale_x_discrete(expand = c(0,0)) +
  theme(plot.margin = margin(0,2,0,0, "cm"))

```

```{r met-all-pca, fig.height = 2.5, fig.width = 4}
pca.dat <- data.frame(t(dat.scale.na))
pca.dat <- pca.dat[metneg.des$Sample,]
rownames(pca.dat)==metneg.des$Sample
pca.dat$Group <- metneg.des$Group

pca.dat$Group <- factor(pca.dat$Group, levels = c("Early", "Late", "Banked", "Virgin"))
n <- ncol(pca.dat) - 1
pca.dat.1$Group == pca.dat$Group
pca.dat.met <- data.frame(cbind(pca.dat[,1:n], pca.dat.1))

n <- ncol(pca.dat.met) - 1
pca_res <- prcomp(pca.dat.met[,1:n], scale. = TRUE)
autoplot(pca_res, data = pca.dat, color = 'Group')+
  geom_point(pch = 21, size = 2)+
  scale_color_brewer(palette = "Set3")+
  theme_bw()+
  theme(axis.text.y = element_text(size = 8),
        axis.text.x = element_text(size = 8),
        plot.background = element_blank(),
        panel.grid.major = element_blank(),
        panel.grid.minor = element_blank(),
        strip.background = element_blank())

```

```{r metneg-LE, fig.height = 4.5, fig.width = 5}
#subset the mated groups
metneg.mq <- select(metneg, !matches("V"))
dat.scale.mq <- data.frame(t(scale(t(metneg.mq))))

#select sig compounds
HC <- metneg.HC$Compound
dat.scale.mq.sig <- dat.scale.mq[rownames(dat.scale.mq) %in% LE.sig,]
dat.scale.mq.sig<- dat.scale.mq.sig[rownames(dat.scale.mq.sig) %in% HC,]


#make protein cluster order
data_dendro <- as.dendrogram(hclust(d = dist(x = na.omit(dat.scale.mq.sig))))

order <- order.dendrogram(data_dendro)
levels <- rownames(dat.scale.mq.sig)
levels  <- levels[order]

names <- rownames(dat.scale.mq.sig)
dat.scale.t <- data.frame(t(dat.scale.mq.sig))
dat.scale.t <- dat.scale.t[order(rownames(dat.scale.t)),]
list <- c("Q11", "Q12", "Q13" ,"Q14" ,"Q15" ,"Q16","Q17" ,"Q18", "Q19", "Q20" ,"Q31", "Q32", "Q33", "Q34", "Q35", "Q36" ,"Q37", "Q38" ,"Q39" ,"Q40", "Q21", "Q22", "Q23" ,"Q24", "Q25", "Q26", "Q27" ,"Q28" ,"Q29", "Q30")
metneg.des.mq <- subset(metneg.des, Sample %in% list)
metneg.des.mq <- metneg.des.mq[order(metneg.des.mq$Sample),]
rownames(dat.scale.t) == metneg.des.mq$Sample #TRUE
names(dat.scale.t) <- names

dat.scale.t$Group <- metneg.des.mq$Group
dat.scale.t <- rownames_to_column(dat.scale.t)

metneg.des.mq <- metneg.des.mq[order(metneg.des.mq$Group),]
sample.order <- metneg.des.mq$Sample

melt.dat <- melt(dat.scale.t, id.vars = c("Group", "rowname"))
melt.dat$rowname <- factor(melt.dat$rowname, levels = sample.order)
melt.dat$variable <- factor(melt.dat$variable, levels = levels)
ggplot(melt.dat, aes(x = rowname, y = variable, fill = value)) +
  geom_tile()+
  scale_fill_gradient2(low = "#0571b0", mid = "white", high = "#ca0020",
                       name = "-LogP", na.value = "black", limits = c(-4,4))+
  theme_bw()+
  theme(axis.text.y = element_text(size = 6),
        axis.text.x = element_blank(),
        axis.ticks.y = element_blank(),
        plot.background = element_blank(),
        axis.title.x = element_blank(),
        panel.grid.major = element_blank(),
        panel.grid.minor = element_blank(),
        strip.background = element_blank(),
        legend.position = "top")+
  scale_y_discrete(expand = c(0,0), name = "") + 
  scale_x_discrete(expand = c(0,0)) +
  theme(plot.margin = margin(0,2,0,0, "cm"))

```

```{r metneg-named, fig.height = 8.5 , fig.width = 5}
#subset the mated groups
metneg.v.sig <- subset(metneg.v.sig, adj.P.Val < 0.01)
check <- rownames(metneg.v.sig)
metneg.HC <- subset(metneg.HC, Matched == "yes")
HC <- metneg.HC$Compound
dat.scale.matched <- dat.scale[rownames(dat.scale) %in% HC,]
dat.scale.matched <- dat.scale.matched[rownames(dat.scale.matched) %in% check,]

#make protein cluster order
data_dendro <- as.dendrogram(hclust(d = dist(x = na.omit(dat.scale.matched))))

order <- order.dendrogram(data_dendro)
levels <- rownames(dat.scale.matched)
levels  <- levels[order]

names <- rownames(dat.scale.matched)
dat.scale.t <- data.frame(t(dat.scale.matched))
dat.scale.t <- dat.scale.t[order(rownames(dat.scale.t)),]
metneg.des <- metneg.des[order(metneg.des$Sample),]
rownames(dat.scale.t) == metneg.des$Sample #TRUE
names(dat.scale.t) <- names

dat.scale.t$Group <- metneg.des$Group
dat.scale.t <- rownames_to_column(dat.scale.t)

metneg.des <- metneg.des[order(metneg.des$Group),]
sample.order <- metneg.des$Sample

melt.dat <- melt(dat.scale.t, id.vars = c("Group", "rowname"))
melt.dat$rowname <- factor(melt.dat$rowname, levels = sample.order)
melt.dat$variable <- factor(melt.dat$variable, levels = levels)
ggplot(melt.dat, aes(x = rowname, y = variable, fill = value)) +
  geom_tile()+
  scale_fill_gradient2(low = "#0571b0", mid = "white", high = "#ca0020",
                       name = "-LogP", na.value = "black", limits = c(-4,4))+
  theme_bw()+
  theme(axis.text.y = element_text(size = 5),
        axis.text.x = element_text(angle = -50, hjust = 0, size = 8, color = "black"),
        axis.ticks.y = element_blank(),
        plot.background = element_blank(),
        axis.title.x = element_blank(),
        panel.grid.major = element_blank(),
        panel.grid.minor = element_blank(),
        strip.background = element_blank(),
        legend.position = "top")+
  scale_y_discrete(expand = c(0,0), name = "Compound") + 
  scale_x_discrete(expand = c(0,0)) +
  theme(plot.margin = margin(0,2,0,0, "cm"))

```


#LIPIDOMICS POSITIVE MODE

```{r}
lippos <- read_excel("Data integration lipidomics POS.xlsx", sheet = "positive mode data")
lippos <- lippos[,order(names(lippos))]
lippos.HC <- data.frame(Compound = lippos$Compound, Matched = lippos$Matched)
lippos.HC <- subset(lippos.HC, Matched == "yes")
HC <- lippos.HC$Compound

lippos <- column_to_rownames(lippos, var = "Compound")
lippos <- subset(lippos, select = -c(Matched))

#Log transform data
lippos <- log2(lippos)
lippos.melt <- melt(lippos)
hist(lippos.melt$value) #looks good

lippos.des <- read_excel("Nov 10 Metabolomics POS.xlsx", sheet = "groups")
lippos.des$Group <- factor(lippos.des$Group, levels = c("Virgin", "Early", "Late", "Banked"))
lippos.des <- lippos.des[order(lippos.des$Sample),]

#check that names match before calling limma
names(lippos) == lippos.des$Sample #TRUE

desMat <- model.matrix(~ Group, lippos.des)
fit <- lmFit(lippos, desMat)
colnames(fit)
tmp <- eBayes(fit)

lippos.v.results <- topTable(tmp, coef = c("GroupEarly", "GroupLate", "GroupBanked"), n = Inf)
lippos.v.sig <- lippos.v.results[lippos.v.results$adj.P.Val < 0.01,]
tail(lippos.v.sig)
#write.table(lippos.v.results, file = "lippos.V.txt", sep = "\t")
```

Virtually everything is differentially expressed with respect to virgin queens. Maybe we should be more interested in the ones that are different among the mated groups. 

```{r}
desMat <- model.matrix(~ 0+ Group, lippos.des)
fit <- lmFit(lippos, desMat)
colnames(fit)

contr <- makeContrasts(GroupLate - GroupEarly, levels = colnames(coef(fit)))
tmp <- contrasts.fit(fit, contr)
tmp <- eBayes(tmp)
lippos.results.LE <- topTable(tmp, n = Inf)
lippos.results.LE.sig <- lippos.results.LE[lippos.results.LE$adj.P.Val < 0.01,]
#write.table(lippos.results.LE, file = "lippos.LE.txt", sep = "\t")
LE.sig <- rownames(lippos.results.LE.sig)

contr <- makeContrasts(GroupLate - GroupBanked, levels = colnames(coef(fit)))
tmp <- contrasts.fit(fit, contr)
tmp <- eBayes(tmp)
lippos.results.LB <- topTable(tmp, n = Inf)
lippos.results.LB.sig <- lippos.results.LB[lippos.results.LB$adj.P.Val < 0.01,]
#write.table(lippos.results.LB, file = "lippos.LB.txt", sep = "\t")
LB.sig <- rownames(lippos.results.LB.sig)

contr <- makeContrasts(GroupBanked - GroupEarly, levels = colnames(coef(fit)))
tmp <- contrasts.fit(fit, contr)
tmp <- eBayes(tmp)
lippos.results.BE <- topTable(tmp, n = Inf)
lippos.results.BE.sig <- lippos.results.BE[lippos.results.BE$adj.P.Val < 0.01,]
#write.table(lippos.results.BE, file = "lippos.BE.txt", sep = "\t")
BE.sig <- rownames(lippos.results.BE.sig)

MQ.sig <- c(BE.sig, LB.sig, LE.sig)
MQ.sig <- unique(MQ.sig)

MQ.shared.sig <- Reduce(intersect, list(BE.sig, LB.sig, LE.sig))
```

```{r heatmap-lippos-all, fig.height = 4, fig.width = 3}
#z score the data
dat.scale <- data.frame(t(scale(t(lippos))))
#make protein cluster order
data_dendro <- as.dendrogram(hclust(d = dist(x = na.omit(dat.scale))))
dat.scale.na <- na.omit(dat.scale)

order <- order.dendrogram(data_dendro)
levels <- rownames(dat.scale.na)
levels  <- levels[order]

names <- rownames(dat.scale.na)
dat.scale.na.t <- data.frame(t(dat.scale.na))
dat.scale.na.t <- dat.scale.na.t[order(rownames(dat.scale.na.t)),]
rownames(dat.scale.na.t) == lippos.des$Sample #false, but just because of hyphen
names(dat.scale.na.t) <- names
dat.scale.na.t$Group <- lippos.des$Group
dat.scale.na.t <- rownames_to_column(dat.scale.na.t)

lippos.des <- lippos.des[order(lippos.des$Group),]
sample.order <- lippos.des$Sample

melt.dat <- melt(dat.scale.na.t, id.vars = c("Group", "rowname"))
melt.dat$rowname <- factor(melt.dat$rowname, levels = sample.order)
melt.dat$variable <- factor(melt.dat$variable, levels = levels)
ggplot(melt.dat, aes(x = rowname, y = variable, fill = value)) +
  geom_tile()+
  scale_fill_gradient2(low = "#0571b0", mid = "white", high = "#ca0020",
                       name = "-LogP", na.value = "black", limits = c(-4,4))+
  theme_bw()+
  theme(axis.text.y = element_blank(),
        axis.text.x = element_text(angle = -50, hjust = 0, size = 8, color = "black"),
        axis.ticks.y = element_blank(),
        plot.background = element_blank(),
        axis.title.x = element_blank(),
        panel.grid.major = element_blank(),
        panel.grid.minor = element_blank(),
        strip.background = element_blank(),
        legend.position = "top")+
  scale_y_discrete(expand = c(0,0), name = "Compound") + 
  scale_x_discrete(expand = c(0,0)) +
  theme(plot.margin = margin(0,2,0,0, "cm"))

```

```{r lippos-all-pca, fig.height = 2.5, fig.width = 4}
pca.dat.1 <- data.frame(t(dat.scale.na))
pca.dat.1 <- pca.dat.1[lippos.des$Sample,]
rownames(pca.dat.1)==lippos.des$Sample
pca.dat.1$Group <- lippos.des$Group

pca.dat.1$Group <- factor(pca.dat.1$Group, levels = c("Early", "Late", "Banked", "Virgin"))
n <- ncol(pca.dat.1) - 1
pca_res <- prcomp(pca.dat.1[,1:n], scale. = TRUE)
autoplot(pca_res, data = pca.dat.1, color = 'Group')+
  geom_point(pch = 21, size = 2)+
  scale_color_brewer(palette = "Set3")+
  theme_bw()+
  theme(axis.text.y = element_text(size = 8),
        axis.text.x = element_text(size = 8),
        plot.background = element_blank(),
        panel.grid.major = element_blank(),
        panel.grid.minor = element_blank(),
        strip.background = element_blank())

```


```{r lippos-LE, fig.height = 4, fig.width = 5}
#subset the mated groups
lippos.mq <- select(lippos, !matches("V"))
dat.scale.mq <- data.frame(t(scale(t(lippos.mq))))

#select sig compounds
HC <- lippos.HC$Compound
dat.scale.mq.sig <- dat.scale.mq[rownames(dat.scale.mq) %in% LE.sig,]
dat.scale.mq.sig<- dat.scale.mq.sig[rownames(dat.scale.mq.sig) %in% HC,]


#make protein cluster order
data_dendro <- as.dendrogram(hclust(d = dist(x = na.omit(dat.scale.mq.sig))))

order <- order.dendrogram(data_dendro)
levels <- rownames(dat.scale.mq.sig)
levels  <- levels[order]

names <- rownames(dat.scale.mq.sig)
dat.scale.t <- data.frame(t(dat.scale.mq.sig))
dat.scale.t <- dat.scale.t[order(rownames(dat.scale.t)),]
list <- c("Q11", "Q12", "Q13" ,"Q14" ,"Q15" ,"Q16","Q17" ,"Q18", "Q19", "Q20" ,"Q31", "Q32", "Q33", "Q34", "Q35", "Q36" ,"Q37", "Q38" ,"Q39" ,"Q40", "Q21", "Q22", "Q23" ,"Q24", "Q25", "Q26", "Q27" ,"Q28" ,"Q29", "Q30")
lippos.des.mq <- subset(lippos.des, Sample %in% list)
lippos.des.mq <- lippos.des.mq[order(lippos.des.mq$Sample),]
rownames(dat.scale.t) == lippos.des.mq$Sample #TRUE
names(dat.scale.t) <- names

dat.scale.t$Group <- lippos.des.mq$Group
dat.scale.t <- rownames_to_column(dat.scale.t)

lippos.des.mq <- lippos.des.mq[order(lippos.des.mq$Group),]
sample.order <- lippos.des.mq$Sample

melt.dat <- melt(dat.scale.t, id.vars = c("Group", "rowname"))
melt.dat$rowname <- factor(melt.dat$rowname, levels = sample.order)
melt.dat$variable <- factor(melt.dat$variable, levels = levels)
ggplot(melt.dat, aes(x = rowname, y = variable, fill = value)) +
  geom_tile()+
  scale_fill_gradient2(low = "#0571b0", mid = "white", high = "#ca0020",
                       name = "-LogP", na.value = "black", limits = c(-4,4))+
  theme_bw()+
  theme(axis.text.y = element_text(size = 6),
        axis.text.x = element_blank(),
        axis.ticks.y = element_blank(),
        plot.background = element_blank(),
        axis.title.x = element_blank(),
        panel.grid.major = element_blank(),
        panel.grid.minor = element_blank(),
        strip.background = element_blank(),
        legend.position = "top")+
  scale_y_discrete(expand = c(0,0), name = "") + 
  scale_x_discrete(expand = c(0,0)) +
  theme(plot.margin = margin(0,2,0,0, "cm"))

```

```{r lippos-named, fig.height = 8.5 , fig.width = 5}
#subset the mated groups
lippos.v.sig <- subset(lippos.v.sig, adj.P.Val < 0.01)
check <- rownames(lippos.v.sig)
lippos.HC <- subset(lippos.HC, Matched == "yes")
HC <- lippos.HC$Compound
dat.scale.matched <- dat.scale[rownames(dat.scale) %in% HC,]
dat.scale.matched <- dat.scale.matched[rownames(dat.scale.matched) %in% check,]

#make protein cluster order
data_dendro <- as.dendrogram(hclust(d = dist(x = na.omit(dat.scale.matched))))

order <- order.dendrogram(data_dendro)
levels <- rownames(dat.scale.matched)
levels  <- levels[order]

names <- rownames(dat.scale.matched)
dat.scale.t <- data.frame(t(dat.scale.matched))
dat.scale.t <- dat.scale.t[order(rownames(dat.scale.t)),]
lippos.des <- lippos.des[order(lippos.des$Sample),]
rownames(dat.scale.t) == lippos.des$Sample #TRUE
names(dat.scale.t) <- names

dat.scale.t$Group <- lippos.des$Group
dat.scale.t <- rownames_to_column(dat.scale.t)

lippos.des <- lippos.des[order(lippos.des$Group),]
sample.order <- lippos.des$Sample

melt.dat <- melt(dat.scale.t, id.vars = c("Group", "rowname"))
melt.dat$rowname <- factor(melt.dat$rowname, levels = sample.order)
melt.dat$variable <- factor(melt.dat$variable, levels = levels)
ggplot(melt.dat, aes(x = rowname, y = variable, fill = value)) +
  geom_tile()+
  scale_fill_gradient2(low = "#0571b0", mid = "white", high = "#ca0020",
                       name = "-LogP", na.value = "black", limits = c(-4,4))+
  theme_bw()+
  theme(axis.text.y = element_text(size = 5),
        axis.text.x = element_text(angle = -50, hjust = 0, size = 8, color = "black"),
        axis.ticks.y = element_blank(),
        plot.background = element_blank(),
        axis.title.x = element_blank(),
        panel.grid.major = element_blank(),
        panel.grid.minor = element_blank(),
        strip.background = element_blank(),
        legend.position = "top")+
  scale_y_discrete(expand = c(0,0), name = "Compound") + 
  scale_x_discrete(expand = c(0,0)) +
  theme(plot.margin = margin(0,2,0,0, "cm"))

```


#LIPIDOMICS NEGATIVE MODE


```{r}
lipneg <- read_excel("Data integration lipidomics NEG.xlsx", sheet = "negative mode data")
lipneg <- lipneg[,order(names(lipneg))]
lipneg.HC <- data.frame(Compound = lipneg$Compound, Matched = lipneg$Matched)
lipneg.HC <- subset(lipneg.HC, Matched == "yes")
HC <- lipneg.HC$Compound

lipneg <- column_to_rownames(lipneg, var = "Compound")
lipneg <- subset(lipneg, select = -c(Matched))

#Log transform data
lipneg <- log2(lipneg)
lipneg.melt <- melt(lipneg)
hist(lipneg.melt$value) #looks good

lipneg.des <- read_excel("Nov 10 Metabolomics POS.xlsx", sheet = "groups")
lipneg.des$Group <- factor(lipneg.des$Group, levels = c("Virgin", "Early", "Late", "Banked"))
lipneg.des <- lipneg.des[order(lipneg.des$Sample),]

#check that names match before calling limma
names(lipneg) == lipneg.des$Sample #TRUE

desMat <- model.matrix(~ Group, lipneg.des)
fit <- lmFit(lipneg, desMat)
colnames(fit)
tmp <- eBayes(fit)

lipneg.v.results <- topTable(tmp, coef = c("GroupEarly", "GroupLate", "GroupBanked"), n = Inf)
lipneg.v.sig <- lipneg.v.results[lipneg.v.results$adj.P.Val < 0.01,]
tail(lipneg.v.sig)
write.table(lipneg.v.results, file = "lipneg.V.txt", sep = "\t")
```


```{r}
desMat <- model.matrix(~ 0+ Group, lipneg.des)
fit <- lmFit(lipneg, desMat)
colnames(fit)

contr <- makeContrasts(GroupLate - GroupEarly, levels = colnames(coef(fit)))
tmp <- contrasts.fit(fit, contr)
tmp <- eBayes(tmp)
lipneg.results.LE <- topTable(tmp, n = Inf)
lipneg.results.LE.sig <- lipneg.results.LE[lipneg.results.LE$adj.P.Val < 0.01,]
#write.table(lipneg.results.LE, file = "lipneg.LE.txt", sep = "\t")
LE.sig <- rownames(lipneg.results.LE.sig)

contr <- makeContrasts(GroupLate - GroupBanked, levels = colnames(coef(fit)))
tmp <- contrasts.fit(fit, contr)
tmp <- eBayes(tmp)
lipneg.results.LB <- topTable(tmp, n = Inf)
lipneg.results.LB.sig <- lipneg.results.LB[lipneg.results.LB$adj.P.Val < 0.01,]
#write.table(lipneg.results.LB, file = "lipneg.LB.txt", sep = "\t")
LB.sig <- rownames(lipneg.results.LB.sig)

contr <- makeContrasts(GroupBanked - GroupEarly, levels = colnames(coef(fit)))
tmp <- contrasts.fit(fit, contr)
tmp <- eBayes(tmp)
lipneg.results.BE <- topTable(tmp, n = Inf)
lipneg.results.BE.sig <- lipneg.results.BE[lipneg.results.BE$adj.P.Val < 0.01,]
#write.table(lipneg.results.BE, file = "lipneg.BE.txt", sep = "\t")
BE.sig <- rownames(lipneg.results.BE.sig)

MQ.sig <- c(BE.sig, LB.sig, LE.sig)
MQ.sig <- unique(MQ.sig)

MQ.shared.sig <- Reduce(intersect, list(BE.sig, LB.sig, LE.sig))
```

```{r heatmap-lipneg-named, fig.height = 10, fig.width = 4}
#z score the data
dat.scale <- data.frame(t(scale(t(lipneg))))

#select named compounds
HC <- lipneg.HC$Compound
dat.scale.named<- dat.scale[rownames(dat.scale) %in% HC,]


#make protein cluster order
data_dendro <- as.dendrogram(hclust(d = dist(x = na.omit(dat.scale.named))))
dat.scale.na <- na.omit(dat.scale.named)


order <- order.dendrogram(data_dendro)
levels <- rownames(dat.scale.na)
levels  <- levels[order]

names <- rownames(dat.scale.na)
dat.scale.na.t <- data.frame(t(dat.scale.na))
dat.scale.na.t <- dat.scale.na.t[order(rownames(dat.scale.na.t)),]
rownames(dat.scale.na.t) == lipneg.des$Sample #false, but just because of hyphen
names(dat.scale.na.t) <- names
dat.scale.na.t$Group <- lipneg.des$Group
dat.scale.na.t <- rownames_to_column(dat.scale.na.t)

lipneg.des <- lipneg.des[order(lipneg.des$Group),]
sample.order <- lipneg.des$Sample

melt.dat <- melt(dat.scale.na.t, id.vars = c("Group", "rowname"))
melt.dat$rowname <- factor(melt.dat$rowname, levels = sample.order)
melt.dat$variable <- factor(melt.dat$variable, levels = levels)
ggplot(melt.dat, aes(x = rowname, y = variable, fill = value)) +
  geom_tile()+
  scale_fill_gradient2(low = "#0571b0", mid = "white", high = "#ca0020",
                       name = "-LogP", na.value = "black", limits = c(-4,4))+
  theme_bw()+
  theme(axis.text.y = element_text(size = 5),
        axis.text.x = element_text(angle = -50, hjust = 0, size = 8, color = "black"),
        axis.ticks.y = element_blank(),
        plot.background = element_blank(),
        axis.title.x = element_blank(),
        panel.grid.major = element_blank(),
        panel.grid.minor = element_blank(),
        strip.background = element_blank(),
        legend.position = "top")+
  scale_y_discrete(expand = c(0,0), name = "Compound") + 
  scale_x_discrete(expand = c(0,0)) +
  theme(plot.margin = margin(0,2,0,0, "cm"))

```

```{r lip-all-pca, fig.height = 2.5, fig.width = 4}
dat.scale <- data.frame(t(scale(t(lipneg))))
dat.scale.na <- na.omit(dat.scale)

pca.dat <- data.frame(t(dat.scale.na))
pca.dat <- pca.dat[lipneg.des$Sample,]
rownames(pca.dat)==lipneg.des$Sample
pca.dat$Group <- lipneg.des$Group

pca.dat$Group <- factor(pca.dat$Group, levels = c("Early", "Late", "Banked", "Virgin"))
n <- ncol(pca.dat) - 1
pca.dat.1$Group == pca.dat$Group
pca.dat.lip <- data.frame(cbind(pca.dat[,1:n], pca.dat.1))

n <- ncol(pca.dat.lip) - 1
pca_res <- prcomp(pca.dat.lip[,1:n], scale. = TRUE)
autoplot(pca_res, data = pca.dat, color = 'Group')+
  geom_point(pch = 21, size = 2)+
  scale_color_brewer(palette = "Set3")+
  theme_bw()+
  theme(axis.text.y = element_text(size = 8),
        axis.text.x = element_text(size = 8),
        plot.background = element_blank(),
        panel.grid.major = element_blank(),
        panel.grid.minor = element_blank(),
        strip.background = element_blank())

```

```{r lipneg-LE, fig.height = 6, fig.width = 5}
#subset the mated groups
lipneg.mq <- select(lipneg, !matches("V"))
dat.scale.mq <- data.frame(t(scale(t(lipneg.mq))))

#select sig compounds
HC <- lipneg.HC$Compound
dat.scale.mq.sig <- dat.scale.mq[rownames(dat.scale.mq) %in% LE.sig,]
dat.scale.mq.sig<- dat.scale.mq.sig[rownames(dat.scale.mq.sig) %in% HC,]


#make protein cluster order
data_dendro <- as.dendrogram(hclust(d = dist(x = na.omit(dat.scale.mq.sig))))

order <- order.dendrogram(data_dendro)
levels <- rownames(dat.scale.mq.sig)
levels  <- levels[order]

names <- rownames(dat.scale.mq.sig)
dat.scale.t <- data.frame(t(dat.scale.mq.sig))
dat.scale.t <- dat.scale.t[order(rownames(dat.scale.t)),]
list <- c("Q11", "Q12", "Q13" ,"Q14" ,"Q15" ,"Q16","Q17" ,"Q18", "Q19", "Q20" ,"Q31", "Q32", "Q33", "Q34", "Q35", "Q36" ,"Q37", "Q38" ,"Q39" ,"Q40", "Q21", "Q22", "Q23" ,"Q24", "Q25", "Q26", "Q27" ,"Q28" ,"Q29", "Q30")
lipneg.des.mq <- subset(lipneg.des, Sample %in% list)
lipneg.des.mq <- lipneg.des.mq[order(lipneg.des.mq$Sample),]
rownames(dat.scale.t) == lipneg.des.mq$Sample #TRUE
names(dat.scale.t) <- names

dat.scale.t$Group <- lipneg.des.mq$Group
dat.scale.t <- rownames_to_column(dat.scale.t)

lipneg.des.mq <- lipneg.des.mq[order(lipneg.des.mq$Group),]
sample.order <- lipneg.des.mq$Sample

melt.dat <- melt(dat.scale.t, id.vars = c("Group", "rowname"))
melt.dat$rowname <- factor(melt.dat$rowname, levels = sample.order)
melt.dat$variable <- factor(melt.dat$variable, levels = levels)
ggplot(melt.dat, aes(x = rowname, y = variable, fill = value)) +
  geom_tile()+
  scale_fill_gradient2(low = "#0571b0", mid = "white", high = "#ca0020",
                       name = "-LogP", na.value = "black", limits = c(-4,4))+
  theme_bw()+
  theme(axis.text.y = element_text(size = 5),
        axis.text.x = element_blank(),
        axis.ticks.y = element_blank(),
        plot.background = element_blank(),
        axis.title.x = element_blank(),
        panel.grid.major = element_blank(),
        panel.grid.minor = element_blank(),
        strip.background = element_blank(),
        legend.position = "top")+
  scale_y_discrete(expand = c(0,0), name = "") + 
  scale_x_discrete(expand = c(0,0)) +
  theme(plot.margin = margin(0,2,0,0, "cm"))

```

#OVARIES

```{r ovaries-metpos-top5, fig.height = 2, fig.width = 3}
metpos <- read_excel("Nov 10 Metabolomics POS.xlsx", sheet = "positive mode data")
metpos <- select(metpos, !matches ("V"))
metpos <- metpos[,order(names(metpos))]
metpos.HC <- data.frame(Compound = metpos$Compound, Matched = metpos$Matched)
metpos.HC <- subset(metpos.HC, Matched == "yes")
HC <- metpos.HC$Compound

metpos <- column_to_rownames(metpos, var = "Compound")
metpos <- subset(metpos, select = -c(Matched))

#Log transform data
metpos <- log2(metpos)
metpos.melt <- melt(metpos)
hist(metpos.melt$value) #looks good

metpos.des <- read_excel("Nov 10 Metabolomics POS.xlsx", sheet = "groups")
metpos.des <- subset(metpos.des, Group != "Virgin")
metpos.des$Group <- factor(metpos.des$Group, levels = c("Early", "Late", "Banked"))
metpos.des <- metpos.des[order(metpos.des$Sample),]

#check that names match before calling limma
names(metpos) == metpos.des$Sample #TRUE

desMat <- model.matrix(~ Ovary.mass, metpos.des)
fit <- lmFit(metpos, desMat)
colnames(fit)
tmp <- eBayes(fit)

metpos.ov.results <- topTable(tmp, coef = "Ovary.mass", n = Inf)
metpos.ov.sig <- metpos.ov.results[metpos.ov.results$adj.P.Val < 0.05,]
#write.table(metpos.ov.results, file = "metpos.OV.txt", sep = "\t")

sig <- rownames(metpos.ov.sig)

metpos.ov.select <- metpos[rownames(metpos)%in% sig,]
metpos.ov.select <- data.frame(t(metpos.ov.select))
metpos.ov.select <- rownames_to_column(metpos.ov.select)
metpos.ov.select$rowname == metpos.des$Sample
metpos.ov.select$Ovary.mass <- metpos.des$Ovary.mass
metpos.ov.select.melt <- melt(metpos.ov.select, id.vars = c("rowname", "Ovary.mass"))

ggplot(metpos.ov.select.melt, aes(x = Ovary.mass, y = value)) +
  geom_point() +
  geom_line(stat = "smooth", size = 1, method = "lm", color = "black", alpha = 0.5)+
  scale_y_continuous(name = "Normalized intensity (log10)") +
  scale_x_continuous((name = "Ovary mass (mg)"))+
  theme_bw() +
  theme(panel.grid.major = element_blank(),
        panel.grid.minor = element_blank(),
        panel.border = element_blank(),
        panel.background = element_blank(),
        axis.title.y = element_text(size = 10),
        axis.title.x = element_text(size = 10),
        axis.text.y = element_text(colour="black", size = 10),
        axis.text.x = element_text(colour="black", size = 10),
        axis.line = element_line(size=0.5, colour = "black")) +
  theme(plot.margin = margin(0,1,0,0, "cm"))+
  theme(axis.text.x = element_text(angle = -50, hjust = 0))+
  facet_wrap(~variable)
```

```{r ovaries-metneg-top5, fig.height = 2, fig.width = 2}
metneg <- read_excel("Nov 10, Metabolomics NEG.xlsx", sheet = "negative mode data")
metneg <- select(metneg, !matches ("V"))
metneg <- metneg[,order(names(metneg))]
metneg.HC <- data.frame(Compound = metneg$Compound, Matched = metneg$Matched)
metneg.HC <- subset(metneg.HC, Matched == "yes")
HC <- metneg.HC$Compound

metneg <- column_to_rownames(metneg, var = "Compound")
metneg <- subset(metneg, select = -c(Matched))

#Log transform data
metneg <- log2(metneg)
metneg.melt <- melt(metneg)
hist(metneg.melt$value) #looks good

metneg.des <- read_excel("Nov 10 Metabolomics POS.xlsx", sheet = "groups")
metneg.des <- subset(metneg.des, Group != "Virgin")
metneg.des$Group <- factor(metneg.des$Group, levels = c("Early", "Late", "Banked"))
metneg.des <- metneg.des[order(metneg.des$Sample),]

#check that names match before calling limma
names(metneg) == metneg.des$Sample #TRUE

desMat <- model.matrix(~ Ovary.mass, metneg.des)
fit <- lmFit(metneg, desMat)
colnames(fit)
tmp <- eBayes(fit)

metneg.ov.results <- topTable(tmp, coef = "Ovary.mass", n = Inf)
metneg.ov.sig <- metneg.ov.results[metneg.ov.results$adj.P.Val < 0.01,]
#write.table(metneg.ov.results, file = "metneg.OV.txt", sep = "\t")
head(metneg.ov.sig)

sig <- "4-Hydroxy-3-methoxycinnamic acid"

metneg.ov.select <- metneg[rownames(metneg)%in% sig,]
metneg.ov.select <- data.frame(t(metneg.ov.select))
metneg.ov.select <- rownames_to_column(metneg.ov.select)
metneg.ov.select$rowname == metneg.des$Sample
metneg.ov.select$Ovary.mass <- metneg.des$Ovary.mass
metneg.ov.select.melt <- melt(metneg.ov.select, id.vars = c("rowname", "Ovary.mass"))

ggplot(metneg.ov.select.melt, aes(x = Ovary.mass, y = value)) +
  geom_point() +
  geom_line(stat = "smooth", size = 1, method = "lm", color = "black", alpha = 0.5)+
  scale_y_continuous(name = "Normalized intensity (log10)") +
  scale_x_continuous((name = "Ovary mass (mg)"))+
  theme_bw() +
  theme(panel.grid.major = element_blank(),
        panel.grid.minor = element_blank(),
        panel.border = element_blank(),
        panel.background = element_blank(),
        axis.title.y = element_text(size = 10),
        axis.title.x = element_text(size = 10),
        axis.text.y = element_text(colour="black", size = 10),
        axis.text.x = element_text(colour="black", size = 10),
        axis.line = element_line(size=0.5, colour = "black")) +
  theme(plot.margin = margin(0,1,0,0, "cm"))+
  theme(axis.text.x = element_text(angle = -50, hjust = 0))+
  facet_wrap(~variable)
```

```{r ovaries-lippos-top5, fig.height = 4, fig.width = 3.5}
lippos <- read_excel("Data integration lipidomics POS.xlsx", sheet = "positive mode data")
lippos <- select(lippos, !matches ("V"))
lippos <- lippos[,order(names(lippos))]
lippos.HC <- data.frame(Compound = lippos$Compound, Matched = lippos$Matched)
lippos.HC <- subset(lippos.HC, Matched == "yes")
HC <- lippos.HC$Compound

lippos <- column_to_rownames(lippos, var = "Compound")
lippos <- subset(lippos, select = -c(Matched))

#Log transform data
lippos <- log2(lippos)
lippos.melt <- melt(lippos)
hist(lippos.melt$value) #looks good

lippos.des <- read_excel("Data integration lipidomics POS.xlsx", sheet = "groups")
lippos.des <- subset(lippos.des, Group != "Virgin")
lippos.des$Group <- factor(lippos.des$Group, levels = c("Early", "Late", "Banked"))
lippos.des <- lippos.des[order(lippos.des$Sample),]

#check that names match before calling limma
names(lippos) == lippos.des$Sample #TRUE

desMat <- model.matrix(~ Ovary.mass, lippos.des)
fit <- lmFit(lippos, desMat)
colnames(fit)
tmp <- eBayes(fit)

lippos.ov.results <- topTable(tmp, coef = "Ovary.mass", n = Inf)
lippos.ov.sig <- lippos.ov.results[lippos.ov.results$adj.P.Val < 0.01,]
#write.table(lippos.ov.results, file = "lippos.OV.txt", sep = "\t")
head(lippos.ov.sig)
sig <- rownames(lippos.ov.sig[rownames(lippos.ov.sig)%in%HC,])

lippos.ov.select <- lippos[rownames(lippos)%in% sig,]
lippos.ov.select <- data.frame(t(lippos.ov.select))
lippos.ov.select <- rownames_to_column(lippos.ov.select)
lippos.ov.select$rowname == lippos.des$Sample
lippos.ov.select$Ovary.mass <- lippos.des$Ovary.mass
lippos.ov.select.melt <- melt(lippos.ov.select, id.vars = c("rowname", "Ovary.mass"))

ggplot(lippos.ov.select.melt, aes(x = Ovary.mass, y = value)) +
  geom_point() +
  geom_line(stat = "smooth", size = 1, method = "lm", color = "black", alpha = 0.5)+
  scale_y_continuous(name = "Normalized intensity (log10)") +
  scale_x_continuous((name = "Ovary mass (mg)"))+
  theme_bw() +
  theme(panel.grid.major = element_blank(),
        panel.grid.minor = element_blank(),
        panel.border = element_blank(),
        panel.background = element_blank(),
        axis.title.y = element_text(size = 10),
        axis.title.x = element_text(size = 10),
        axis.text.y = element_text(colour="black", size = 10),
        axis.text.x = element_text(colour="black", size = 10),
        axis.line = element_line(size=0.5, colour = "black")) +
  theme(plot.margin = margin(0,1,0,0, "cm"))+
  theme(axis.text.x = element_text(angle = -50, hjust = 0))+
  facet_wrap(~variable)
```

```{r ovaries-lipneg-top5, fig.height = 2, fig.width = 2}
lipneg <- read_excel("Data integration lipidomics NEG.xlsx", sheet = "negative mode data")
lipneg <- select(lipneg, !matches ("V"))
lipneg <- lipneg[,order(names(lipneg))]
lipneg.HC <- data.frame(Compound = lipneg$Compound, Matched = lipneg$Matched)
lipneg.HC <- subset(lipneg.HC, Matched == "yes")
HC <- lipneg.HC$Compound

lipneg <- column_to_rownames(lipneg, var = "Compound")
lipneg <- subset(lipneg, select = -c(Matched))

#Log transform data
lipneg <- log2(lipneg)
lipneg.melt <- melt(lipneg)
hist(lipneg.melt$value) #looks good

lipneg.des <- read_excel("Data integration lipidomics NEG.xlsx", sheet = "groups")
lipneg.des <- subset(lipneg.des, Group != "Virgin")
lipneg.des$Group <- factor(lipneg.des$Group, levels = c("Early", "Late", "Banked"))
lipneg.des <- lipneg.des[order(lipneg.des$Sample),]

#check that names match before calling limma
names(lipneg) == lipneg.des$Sample #TRUE

desMat <- model.matrix(~ Ovary.mass, lipneg.des)
fit <- lmFit(lipneg, desMat)
colnames(fit)
tmp <- eBayes(fit)

lipneg.ov.results <- topTable(tmp, coef = "Ovary.mass", n = Inf)
lipneg.ov.sig <- lipneg.ov.results[lipneg.ov.results$adj.P.Val < 0.01,]
#write.table(lipneg.ov.results, file = "lipneg.OV.txt", sep = "\t")
head(lipneg.ov.sig)
sig <- rownames(lipneg.ov.sig[rownames(lipneg.ov.sig)%in%HC,])

lipneg.ov.select <- lipneg[rownames(lipneg)%in% sig,]
lipneg.ov.select <- data.frame(t(lipneg.ov.select))
lipneg.ov.select <- rownames_to_column(lipneg.ov.select)
lipneg.ov.select$rowname == lipneg.des$Sample
lipneg.ov.select$Ovary.mass <- lipneg.des$Ovary.mass
lipneg.ov.select.melt <- melt(lipneg.ov.select, id.vars = c("rowname", "Ovary.mass"))

ggplot(lipneg.ov.select.melt, aes(x = Ovary.mass, y = value)) +
  geom_point() +
  geom_line(stat = "smooth", size = 1, method = "lm", color = "black", alpha = 0.5)+
  scale_y_continuous(name = "Normalized intensity (log10)") +
  scale_x_continuous((name = "Ovary mass (mg)"))+
  theme_bw() +
  theme(panel.grid.major = element_blank(),
        panel.grid.minor = element_blank(),
        panel.border = element_blank(),
        panel.background = element_blank(),
        axis.title.y = element_text(size = 10),
        axis.title.x = element_text(size = 10),
        axis.text.y = element_text(colour="black", size = 10),
        axis.text.x = element_text(colour="black", size = 10),
        axis.line = element_line(size=0.5, colour = "black")) +
  theme(plot.margin = margin(0,1,0,0, "cm"))+
  theme(axis.text.x = element_text(angle = -50, hjust = 0))+
  facet_wrap(~variable)
```
